# Supplementary material for: Single-cell transcriptome analysis suggests cells of the tumor microenvironment as a major discriminator between brain and extracranial melanoma metastases
Source: Biol Direct. 2025 Sep 16;20:97. doi: 10.1186/s13062-025-00691-2 (PMC12439397; doi:10.1186/s13062-025-00691-2)
Supplement: Supplementary file 3 — Supplementary Material 3 [file 13062_2025_691_MOESM3_ESM.xlsx]

## Sheet: Sheet1
Gene	Kraft et.al.	Fischer et.al.	Chen et.al.	Single cell aggr.
CNTN2	4.4574	1.64985		-0.472862
ITIH2	6.30863	2.27004		-0.46708
LGI1	2.54338	2.7456
THY1	-0.514599	-0.876089	-0.736966
CD163	0.960911	1.22376	1.33914	-1.34956
MFAP5	-1.97383	-2.68255	-1.12029
FGF7	-4.53702	-2.72908		-1.92159
GLDN	2.31669	2.45416	0.641546	-1.28207
SLC38A11	3.19387	1.77693		0.676084
TSHZ2	-1.77851	-1.37824	-0.862496	-0.41108
HMOX1	0.413809	1.19626	1.82375	-0.915958
GAP43	4.27607	2.86927		0.182682
PDGFRA	-1.5684	-1.55225	-0.943416	-1.96136
ELOVL2	1.45046	1.00137	0.807355	-0.335871
MOG	4.32235	1.93776		-0.519775
RSPO3	-3.04373	-2.95496		-0.0142444
SULF1	-1.58767	-2.08624		-1.03701
SVEP1	-2.34384	-1.63136		-0.677609
VSIG4	0.967844	1.5964	1.02148
SPON1		-2.15694	-1	-1.33075
