# Supplementary material for: Single-cell transcriptome analysis suggests cells of the tumor microenvironment as a major discriminator between brain and extracranial melanoma metastases
Source: Biol Direct. 2025 Sep 16;20:97. doi: 10.1186/s13062-025-00691-2 (PMC12439397; doi:10.1186/s13062-025-00691-2)
Supplement: Supplementary file 4 — Supplementary Material 4 [file 13062_2025_691_MOESM4_ESM.xlsx]

## Sheet: Overview
cell_type	GO:BP	GO:MF	KEGG	WP
B cells	10	0	6	5
CD4+ T cells	14	7	45	65
CD8+ T cells	1	0	15	21
Dendritic cells	1	6	3	0
Endothelial cells	30	11	41	48
MDM	0	0	5	13
Plasma cells	0	0	3	1
Stromal cells	8	0	9	22
Tregs	45	13	57	79
Tumor cells	36	20	20	9

## Sheet: Overrepresentation
cell_type	source	term_name	term_id	p_adjusted	term_size	query_size	intersection_size	precision	recall	effective_domain_size	source_order
Tumor cells	GO:BP	cytoplasmic translation	GO:0002181	1.25384e-12	74	124	20	0.16129	0.27027	13294	729
Tumor cells	GO:BP	oxidative phosphorylation	GO:0006119	7.35324e-11	102	9	8	0.888889	0.0784314	13294	1977
Tumor cells	GO:BP	aerobic respiration	GO:0009060	8.96519e-10	136	9	8	0.888889	0.0588235	13294	3236
Tumor cells	GO:BP	aerobic electron transport chain	GO:0019646	1.07264e-09	62	9	7	0.777778	0.112903	13294	5967
Tumor cells	GO:BP	mitochondrial ATP synthesis coupled electron transport	GO:0042775	1.95789e-09	68	9	7	0.777778	0.102941	13294	10360
Tumor cells	GO:BP	ATP synthesis coupled electron transport	GO:0042773	1.95789e-09	68	9	7	0.777778	0.102941	13294	10358
Tumor cells	GO:BP	cellular respiration	GO:0045333	5.09018e-09	174	9	8	0.888889	0.045977	13294	11360
Tumor cells	GO:BP	respiratory electron transport chain	GO:0022904	7.70125e-09	87	9	7	0.777778	0.0804598	13294	6631
Tumor cells	GO:BP	energy derivation by oxidation of organic compounds	GO:0015980	7.08392e-08	238	9	8	0.888889	0.0336134	13294	5060
Tumor cells	GO:BP	electron transport chain	GO:0022900	1.0269e-07	128	9	7	0.777778	0.0546875	13294	6630
Tumor cells	GO:BP	generation of precursor metabolites and energy	GO:0006091	1.90462e-06	367	9	8	0.888889	0.0217984	13294	1954
Tumor cells	GO:BP	proton transmembrane transport	GO:1902600	3.9444e-06	117	8	6	0.75	0.0512821	13294	22372
Tumor cells	GO:BP	electron transport coupled proton transport	GO:0015990	4.55777e-06	5	29	4	0.137931	0.8	13294	5065
Tumor cells	GO:BP	energy coupled proton transmembrane transport, against electrochemical gradient	GO:0015988	4.55777e-06	5	29	4	0.137931	0.8	13294	5064
Tumor cells	GO:BP	proton motive force-driven ATP synthesis	GO:0015986	1.84333e-05	54	569	19	0.0333919	0.351852	13294	5062
Tumor cells	GO:BP	ATP biosynthetic process	GO:0006754	2.42673e-05	71	589	22	0.0373514	0.309859	13294	2451
Tumor cells	GO:BP	proton motive force-driven mitochondrial ATP synthesis	GO:0042776	0.000119933	47	1041	22	0.0211335	0.468085	13294	10361
Tumor cells	GO:BP	purine ribonucleoside triphosphate biosynthetic process	GO:0009206	0.000188562	77	589	22	0.0373514	0.285714	13294	3372
Tumor cells	GO:BP	purine nucleoside triphosphate biosynthetic process	GO:0009145	0.000224126	78	589	22	0.0373514	0.282051	13294	3312
Tumor cells	GO:BP	translation	GO:0006412	0.000357326	407	39	14	0.358974	0.034398	13294	2170
Tumor cells	GO:BP	ribonucleoside triphosphate biosynthetic process	GO:0009201	0.000515818	81	589	22	0.0373514	0.271605	13294	3367
Tumor cells	GO:BP	response to abiotic stimulus	GO:0009628	0.00110875	794	9	8	0.888889	0.0100756	13294	3549
Tumor cells	GO:BP	response to oxygen levels	GO:0070482	0.00115065	248	9	6	0.666667	0.0241935	13294	16143
Tumor cells	GO:BP	nucleoside triphosphate biosynthetic process	GO:0009142	0.00155659	88	1041	30	0.0288184	0.340909	13294	3309
Tumor cells	GO:BP	purine nucleoside triphosphate metabolic process	GO:0009144	0.00159611	180	215	19	0.0883721	0.105556	13294	3311
Tumor cells	GO:BP	mitochondrial electron transport, NADH to ubiquinone	GO:0006120	0.00376394	37	29	5	0.172414	0.135135	13294	1978
Tumor cells	GO:BP	nucleoside triphosphate metabolic process	GO:0009141	0.00421123	192	215	19	0.0883721	0.0989583	13294	3308
Tumor cells	GO:BP	purine ribonucleoside triphosphate metabolic process	GO:0009205	0.00555933	176	215	18	0.0837209	0.102273	13294	3371
Tumor cells	GO:BP	ATP metabolic process	GO:0046034	0.00668906	161	215	17	0.0790698	0.10559	13294	11811
Tumor cells	GO:BP	ribonucleoside triphosphate metabolic process	GO:0009199	0.00845374	180	215	18	0.0837209	0.1	13294	3365
Tumor cells	GO:BP	mitochondrial electron transport, cytochrome c to oxygen	GO:0006123	0.0125953	13	8	3	0.375	0.230769	13294	1981
Tumor cells	GO:BP	response to hypoxia	GO:0001666	0.0342244	215	9	5	0.555556	0.0232558	13294	377
Tumor cells	GO:BP	inorganic cation transmembrane transport	GO:0098662	0.0417597	559	5	5	1	0.00894454	13294	18818
Tumor cells	GO:BP	response to decreased oxygen levels	GO:0036293	0.0428378	225	9	5	0.555556	0.0222222	13294	9544
Tumor cells	GO:BP	ribose phosphate biosynthetic process	GO:0046390	0.0469739	129	76	9	0.118421	0.0697674	13294	12117
Tumor cells	GO:BP	monoatomic cation transmembrane transport	GO:0098655	0.0474685	577	5	5	1	0.00866551	13294	18811
Tumor cells	GO:MF	oxidoreduction-driven active transmembrane transporter activity	GO:0015453	9.56837e-11	47	9	7	0.777778	0.148936	13294	2518
Tumor cells	GO:MF	proton transmembrane transporter activity	GO:0015078	5.61705e-10	136	9	8	0.888889	0.0588235	13294	2263
Tumor cells	GO:MF	electron transfer activity	GO:0009055	5.34824e-09	88	9	7	0.777778	0.0795455	13294	2102
Tumor cells	GO:MF	primary active transmembrane transporter activity	GO:0015399	7.3504e-08	127	9	7	0.777778	0.0551181	13294	2480
Tumor cells	GO:MF	structural constituent of ribosome	GO:0003735	2.34822e-06	83	35	13	0.371429	0.156627	13294	350
Tumor cells	GO:MF	active monoatomic ion transmembrane transporter activity	GO:0022853	3.52662e-06	203	9	7	0.777778	0.0344828	13294	3565
Tumor cells	GO:MF	inorganic cation transmembrane transporter activity	GO:0022890	8.447e-06	422	9	8	0.888889	0.0189573	13294	3588
Tumor cells	GO:MF	monoatomic cation transmembrane transporter activity	GO:0008324	1.41792e-05	442	9	8	0.888889	0.0180995	13294	1637
Tumor cells	GO:MF	inorganic molecular entity transmembrane transporter activity	GO:0015318	3.60516e-05	502	9	8	0.888889	0.0159363	13294	2438
Tumor cells	GO:MF	monoatomic ion transmembrane transporter activity	GO:0015075	5.28126e-05	530	9	8	0.888889	0.0150943	13294	2262
Tumor cells	GO:MF	active transmembrane transporter activity	GO:0022804	8.7827e-05	329	9	7	0.777778	0.0212766	13294	3542
Tumor cells	GO:MF	rRNA binding	GO:0019843	0.000943385	36	35	6	0.171429	0.166667	13294	3491
Tumor cells	GO:MF	transmembrane transporter activity	GO:0022857	0.00114031	778	9	8	0.888889	0.0102828	13294	3568
Tumor cells	GO:MF	NADH dehydrogenase (ubiquinone) activity	GO:0008137	0.00121901	30	29	5	0.172414	0.166667	13294	1553
Tumor cells	GO:MF	structural molecule activity	GO:0005198	0.00185883	440	35	15	0.428571	0.0340909	13294	1328
Tumor cells	GO:MF	transporter activity	GO:0005215	0.00223028	848	9	8	0.888889	0.00943396	13294	1335
Tumor cells	GO:MF	oxidoreductase activity	GO:0016491	0.00270298	476	9	7	0.777778	0.0147059	13294	2764
Tumor cells	GO:MF	cytochrome-c oxidase activity	GO:0004129	0.00324325	10	8	3	0.375	0.3	13294	601
Tumor cells	GO:MF	oxidoreductase activity, acting on a heme group of donors	GO:0016675	0.00399057	11	8	3	0.375	0.272727	13294	2844
Tumor cells	GO:MF	oxidoreductase activity, acting on NAD(P)H, quinone or similar compound as acceptor	GO:0016655	0.00664865	41	29	5	0.172414	0.121951	13294	2831
Tumor cells	KEGG	Ribosome	KEGG:03010	3.39023e-15	62	35	13	0.371429	0.209677	13294	208
Tumor cells	KEGG	Oxidative phosphorylation	KEGG:00190	5.93348e-14	97	9	8	0.888889	0.0824742	13294	18
Tumor cells	KEGG	Coronavirus disease - COVID-19	KEGG:05171	1.21966e-13	104	39	14	0.358974	0.134615	13294	452
Tumor cells	KEGG	Diabetic cardiomyopathy	KEGG:05415	1.69362e-12	146	9	8	0.888889	0.0547945	13294	492
Tumor cells	KEGG	Chemical carcinogenesis - reactive oxygen species	KEGG:05208	3.51467e-12	150	9	8	0.888889	0.0533333	13294	460
Tumor cells	KEGG	Thermogenesis	KEGG:04714	5.21188e-12	164	9	8	0.888889	0.0487805	13294	349
Tumor cells	KEGG	Parkinson disease	KEGG:05012	1.53019e-11	183	9	8	0.888889	0.0437158	13294	412
Tumor cells	KEGG	Prion disease	KEGG:05020	1.83396e-11	197	9	8	0.888889	0.0406091	13294	416
Tumor cells	KEGG	Huntington disease	KEGG:05016	4.76561e-11	219	9	8	0.888889	0.0365297	13294	414
Tumor cells	KEGG	Amyotrophic lateral sclerosis	KEGG:05014	1.93963e-10	249	9	8	0.888889	0.0321285	13294	413
Tumor cells	KEGG	Alzheimer disease	KEGG:05010	2.9248e-10	262	9	8	0.888889	0.0305344	13294	411
Tumor cells	KEGG	Pathways of neurodegeneration - multiple diseases	KEGG:05022	1.65698e-09	316	9	8	0.888889	0.0253165	13294	417
Tumor cells	KEGG	Cardiac muscle contraction	KEGG:04260	9.0451e-06	58	8	4	0.5	0.0689655	13294	296
Tumor cells	KEGG	Metabolic pathways	KEGG:01100	1.9554e-05	1048	9	8	0.888889	0.00763359	13294	181
Tumor cells	KEGG	Non-alcoholic fatty liver disease	KEGG:04932	9.00907e-05	107	8	4	0.5	0.0373832	13294	389
Tumor cells	KEGG	Antigen processing and presentation	KEGG:04612	0.00102449	46	212	8	0.0377358	0.173913	13294	322
Tumor cells	KEGG	Retrograde endocannabinoid signaling	KEGG:04723	0.00117873	108	29	5	0.172414	0.0462963	13294	353
Tumor cells	KEGG	Estrogen signaling pathway	KEGG:04915	0.00862164	88	107	7	0.0654206	0.0795455	13294	372
Tumor cells	KEGG	MAPK signaling pathway	KEGG:04010	0.0346141	216	122	10	0.0819672	0.0462963	13294	243
Tumor cells	KEGG	Adherens junction	KEGG:04520	0.0432653	73	204	7	0.0343137	0.0958904	13294	316
Tumor cells	WP	Cytoplasmic ribosomal proteins	WP:WP477	2.27385e-19	32	124	19	0.153226	0.59375	13294	531
Tumor cells	WP	Electron transport chain OXPHOS system in mitochondria	WP:WP111	6.49849e-15	72	9	8	0.888889	0.111111	13294	5
Tumor cells	WP	Oxidative phosphorylation	WP:WP623	2.09761e-09	43	569	18	0.0316344	0.418605	13294	894
Tumor cells	WP	Mitochondrial complex IV assembly	WP:WP4922	5.78009e-05	17	8	3	0.375	0.176471	13294	587
Tumor cells	WP	Nonalcoholic fatty liver disease	WP:WP4396	7.76077e-05	103	8	4	0.5	0.038835	13294	430
Tumor cells	WP	Mitochondrial complex I assembly model OXPHOS system	WP:WP4324	0.000422415	41	29	4	0.137931	0.097561	13294	418
Tumor cells	WP	Neuroinflammation	WP:WP4919	0.00167819	11	8	2	0.25	0.181818	13294	584
Tumor cells	WP	5q35 copy number variation	WP:WP5380	0.00209638	74	8	3	0.375	0.0405405	13294	812
Tumor cells	WP	WIKIPATHWAYS	WP:000000	0.0147647	5644	20	20	1	0.00354359	13294	1
Tregs	GO:BP	T cell activation	GO:0042110	8.75052e-09	382	1238	107	0.0864297	0.280105	13294	9970
Tregs	GO:BP	lymphocyte activation	GO:0046649	1.68301e-08	546	1238	136	0.109855	0.249084	13294	12286
Tregs	GO:BP	T cell differentiation	GO:0030217	9.71233e-07	215	1129	64	0.0566873	0.297674	13294	6725
Tregs	GO:BP	lymphocyte differentiation	GO:0030098	3.74814e-06	297	1129	79	0.0699734	0.265993	13294	6676
Tregs	GO:BP	mononuclear cell differentiation	GO:1903131	1.03054e-05	359	1129	89	0.0788308	0.247911	13294	22787
Tregs	GO:BP	antigen receptor-mediated signaling pathway	GO:0050851	1.47413e-05	131	1053	43	0.0408357	0.328244	13294	13299
Tregs	GO:BP	leukocyte cell-cell adhesion	GO:0007159	2.10838e-05	274	1249	78	0.06245	0.284672	13294	2723
Tregs	GO:BP	regulation of immune response	GO:0050776	3.70393e-05	589	1091	126	0.11549	0.213922	13294	13250
Tregs	GO:BP	leukocyte activation	GO:0045321	3.79435e-05	655	1238	145	0.117124	0.221374	13294	11356
Tregs	GO:BP	leukocyte differentiation	GO:0002521	4.47031e-05	427	573	62	0.108202	0.145199	13294	1043
Tregs	GO:BP	regulation of immune system process	GO:0002682	5.87164e-05	1000	1153	198	0.171726	0.198	13294	1200
Tregs	GO:BP	regulation of lymphocyte activation	GO:0051249	9.64609e-05	347	1238	88	0.0710824	0.253602	13294	13596
Tregs	GO:BP	immune response-regulating cell surface receptor signaling pathway	GO:0002768	0.000116515	225	705	46	0.0652482	0.204444	13294	1279
Tregs	GO:BP	immune response-activating cell surface receptor signaling pathway	GO:0002429	0.000128372	209	667	42	0.0629685	0.200957	13294	952
Tregs	GO:BP	regulation of leukocyte cell-cell adhesion	GO:1903037	0.000139082	248	1052	63	0.0598859	0.254032	13294	22717
Tregs	GO:BP	regulation of T cell activation	GO:0050863	0.000213366	252	1238	71	0.0573506	0.281746	13294	13311
Tregs	GO:BP	regulation of cell adhesion	GO:0030155	0.000297224	566	1153	115	0.0997398	0.20318	13294	6688
Tregs	GO:BP	positive regulation of immune system process	GO:0002684	0.000325132	696	1129	144	0.127547	0.206897	13294	1202
Tregs	GO:BP	cell activation	GO:0001775	0.000419423	757	1238	158	0.127625	0.208719	13294	440
Tregs	GO:BP	regulation of leukocyte activation	GO:0002694	0.000486097	394	1238	94	0.0759289	0.238579	13294	1212
Tregs	GO:BP	intracellular signal transduction	GO:0035556	0.000511838	2115	1238	355	0.286753	0.167849	13294	9090
Tregs	GO:BP	positive regulation of leukocyte cell-cell adhesion	GO:1903039	0.00052742	185	1180	54	0.0457627	0.291892	13294	22719
Tregs	GO:BP	immune response-activating signaling pathway	GO:0002757	0.000601191	325	1153	79	0.0685169	0.243077	13294	1268
Tregs	GO:BP	immune response-regulating signaling pathway	GO:0002764	0.00072251	341	1153	82	0.0711188	0.240469	13294	1275
Tregs	GO:BP	hemopoiesis	GO:0030097	0.000738001	651	647	87	0.134467	0.133641	13294	6675
Tregs	GO:BP	alpha-beta T cell activation	GO:0046631	0.00102101	123	1052	38	0.0361217	0.308943	13294	12268
Tregs	GO:BP	positive regulation of immune response	GO:0050778	0.00132976	479	1090	103	0.0944954	0.215031	13294	13252
Tregs	GO:BP	T cell receptor signaling pathway	GO:0050852	0.00138405	96	1053	32	0.0303894	0.333333	13294	13300
Tregs	GO:BP	activation of immune response	GO:0002253	0.00214986	366	721	61	0.0846047	0.166667	13294	785
Tregs	GO:BP	positive regulation of lymphocyte activation	GO:0051251	0.00406541	229	1186	59	0.049747	0.257642	13294	13598
Tregs	GO:BP	positive regulation of actin filament polymerization	GO:0030838	0.00527053	38	210	9	0.0428571	0.236842	13294	6923
Tregs	GO:BP	positive regulation of T cell activation	GO:0050870	0.00558661	169	641	33	0.0514821	0.195266	13294	13318
Tregs	GO:BP	regulation of cell activation	GO:0050865	0.00598377	438	1202	95	0.0790349	0.216895	13294	13313
Tregs	GO:BP	B cell receptor signaling pathway	GO:0050853	0.00599604	47	705	17	0.0241135	0.361702	13294	13301
Tregs	GO:BP	T cell differentiation in thymus	GO:0033077	0.00691933	62	1200	25	0.0208333	0.403226	13294	8025
Tregs	GO:BP	positive regulation of protein polymerization	GO:0032273	0.010635	70	213	11	0.0516432	0.157143	13294	7454
Tregs	GO:BP	regulation of cell-cell adhesion	GO:0022407	0.0132873	331	1131	74	0.0654288	0.223565	13294	6598
Tregs	GO:BP	regulation of T cell differentiation	GO:0045580	0.0133747	119	1052	36	0.0342205	0.302521	13294	11431
Tregs	GO:BP	positive regulation of cell adhesion	GO:0045785	0.0137169	339	1153	75	0.0650477	0.221239	13294	11617
Tregs	GO:BP	positive regulation of cell-cell adhesion	GO:0022409	0.020442	217	1052	52	0.0494297	0.239631	13294	6600
Tregs	GO:BP	positive regulation of leukocyte activation	GO:0002696	0.0204794	247	1186	61	0.0514334	0.246964	13294	1214
Tregs	GO:BP	astral microtubule organization	GO:0030953	0.0309793	10	779	7	0.00898588	0.7	13294	6975
Tregs	GO:BP	regulation of lymphocyte differentiation	GO:0045619	0.0326508	146	1129	41	0.0363153	0.280822	13294	11470
Tregs	GO:BP	positive regulation of protein-containing complex assembly	GO:0031334	0.0362796	158	213	15	0.0704225	0.0949367	13294	7125
Tregs	GO:BP	T cell selection	GO:0045058	0.0441277	40	915	16	0.0174863	0.4	13294	11256
Tregs	GO:MF	enzyme binding	GO:0019899	1.44664e-05	1480	1160	261	0.225	0.176351	13294	3505
Tregs	GO:MF	protein serine kinase activity	GO:0106310	0.000987759	270	1259	68	0.0540111	0.251852	13294	9141
Tregs	GO:MF	phosphatase binding	GO:0019902	0.00105284	139	1089	40	0.0367309	0.28777	13294	3508
Tregs	GO:MF	nucleoside-triphosphatase regulator activity	GO:0060589	0.00252667	373	702	56	0.0797721	0.150134	13294	7806
Tregs	GO:MF	GTPase regulator activity	GO:0030695	0.00252667	373	702	56	0.0797721	0.150134	13294	3763
Tregs	GO:MF	kinase binding	GO:0019900	0.00403913	567	200	33	0.165	0.0582011	13294	3506
Tregs	GO:MF	phosphotyrosine residue binding	GO:0001784	0.00672854	40	410	11	0.0268293	0.275	13294	246
Tregs	GO:MF	enzyme activator activity	GO:0008047	0.0192006	430	702	61	0.0868946	0.14186	13294	1512
Tregs	GO:MF	protein serine/threonine kinase activity	GO:0004674	0.026341	328	1259	74	0.0587768	0.22561	13294	959
Tregs	GO:MF	GTPase activator activity	GO:0005096	0.027802	207	941	43	0.0456961	0.207729	13294	1257
Tregs	GO:MF	protein kinase binding	GO:0019901	0.0363971	506	1285	108	0.0840467	0.213439	13294	3507
Tregs	GO:MF	small GTPase binding	GO:0031267	0.0472249	225	826	40	0.0484262	0.177778	13294	3876
Tregs	GO:MF	GTPase binding	GO:0051020	0.0478617	247	826	43	0.0520581	0.174089	13294	7408
Tregs	KEGG	T cell receptor signaling pathway	KEGG:04660	7.38062e-13	85	1238	42	0.0339257	0.494118	13294	338
Tregs	KEGG	Cellular senescence	KEGG:04218	7.32134e-10	123	1127	42	0.0372671	0.341463	13294	295
Tregs	KEGG	Human cytomegalovirus infection	KEGG:05163	1.2699e-09	158	1127	52	0.0461402	0.329114	13294	444
Tregs	KEGG	Human T-cell leukemia virus 1 infection	KEGG:05166	2.01235e-08	165	1127	49	0.0434783	0.29697	13294	447
Tregs	KEGG	Yersinia infection	KEGG:05135	3.57853e-08	100	1230	38	0.0308943	0.38	13294	432
Tregs	KEGG	PD-L1 expression and PD-1 checkpoint pathway in cancer	KEGG:05235	2.48352e-07	64	1200	28	0.0233333	0.4375	13294	480
Tregs	KEGG	Human immunodeficiency virus 1 infection	KEGG:05170	5.60254e-07	142	1127	45	0.039929	0.316901	13294	451
Tregs	KEGG	Kaposi sarcoma-associated herpesvirus infection	KEGG:05167	8.90555e-07	129	1200	44	0.0366667	0.341085	13294	448
Tregs	KEGG	Hepatitis B	KEGG:05161	5.98104e-06	109	771	29	0.0376135	0.266055	13294	442
Tregs	KEGG	Leukocyte transendothelial migration	KEGG:04670	6.95728e-06	84	184	12	0.0652174	0.142857	13294	343
Tregs	KEGG	Th17 cell differentiation	KEGG:04659	1.37521e-05	71	1200	28	0.0233333	0.394366	13294	337
Tregs	KEGG	Neurotrophin signaling pathway	KEGG:04722	1.88472e-05	88	1141	29	0.0254163	0.329545	13294	352
Tregs	KEGG	Viral carcinogenesis	KEGG:05203	2.21328e-05	130	1066	39	0.0365854	0.3	13294	455
Tregs	KEGG	Epstein-Barr virus infection	KEGG:05169	4.35173e-05	134	1067	38	0.0356139	0.283582	13294	450
Tregs	KEGG	Phosphatidylinositol signaling system	KEGG:04070	4.651e-05	79	1218	26	0.0213465	0.329114	13294	259
Tregs	KEGG	Th1 and Th2 cell differentiation	KEGG:04658	4.86086e-05	64	1251	25	0.019984	0.390625	13294	336
Tregs	KEGG	C-type lectin receptor signaling pathway	KEGG:04625	0.000150603	72	1200	26	0.0216667	0.361111	13294	330
Tregs	KEGG	B cell receptor signaling pathway	KEGG:04662	0.000222361	52	1200	22	0.0183333	0.423077	13294	339
Tregs	KEGG	Osteoclast differentiation	KEGG:04380	0.000269481	97	1282	31	0.024181	0.319588	13294	309
Tregs	KEGG	TNF signaling pathway	KEGG:04668	0.000304316	78	1139	26	0.022827	0.333333	13294	342
Tregs	KEGG	Growth hormone synthesis, secretion and action	KEGG:04935	0.000305977	87	932	24	0.0257511	0.275862	13294	392
Tregs	KEGG	Sphingolipid signaling pathway	KEGG:04071	0.000323616	89	935	24	0.0256684	0.269663	13294	260
Tregs	KEGG	Measles	KEGG:05162	0.000402625	84	1182	30	0.0253807	0.357143	13294	443
Tregs	KEGG	Prolactin signaling pathway	KEGG:04917	0.000479071	51	918	17	0.0185185	0.333333	13294	374
Tregs	KEGG	Natural killer cell mediated cytotoxicity	KEGG:04650	0.000548784	72	1274	29	0.022763	0.402778	13294	334
Tregs	KEGG	Regulation of actin cytoskeleton	KEGG:04810	0.000608959	166	1281	44	0.0343482	0.26506	13294	365
Tregs	KEGG	Non-small cell lung cancer	KEGG:05223	0.000722199	51	308	10	0.0324675	0.196078	13294	474
Tregs	KEGG	ErbB signaling pathway	KEGG:04012	0.000883217	66	211	9	0.042654	0.136364	13294	245
Tregs	KEGG	Chemokine signaling pathway	KEGG:04062	0.00104086	114	932	31	0.0332618	0.27193	13294	255
Tregs	KEGG	EGFR tyrosine kinase inhibitor resistance	KEGG:01521	0.00138267	63	370	11	0.0297297	0.174603	13294	195
Tregs	KEGG	Endocytosis	KEGG:04144	0.0013893	178	1051	40	0.038059	0.224719	13294	280
Tregs	KEGG	Shigellosis	KEGG:05131	0.00142725	167	1139	42	0.0368745	0.251497	13294	428
Tregs	KEGG	Lipid and atherosclerosis	KEGG:05417	0.00153363	137	1141	38	0.0333041	0.277372	13294	494
Tregs	KEGG	Chronic myeloid leukemia	KEGG:05220	0.00189123	57	647	14	0.0216383	0.245614	13294	471
Tregs	KEGG	VEGF signaling pathway	KEGG:04370	0.00194921	40	255	8	0.0313725	0.2	13294	307
Tregs	KEGG	AGE-RAGE signaling pathway in diabetic complications	KEGG:04933	0.00198576	77	625	16	0.0256	0.207792	13294	390
Tregs	KEGG	NF-kappa B signaling pathway	KEGG:04064	0.00349232	67	641	16	0.024961	0.238806	13294	256
Tregs	KEGG	NOD-like receptor signaling pathway	KEGG:04621	0.00366069	109	1090	32	0.0293578	0.293578	13294	326
Tregs	KEGG	Long-term potentiation	KEGG:04720	0.00445997	48	1141	17	0.0148992	0.354167	13294	350
Tregs	KEGG	Pancreatic cancer	KEGG:05212	0.00597291	54	915	16	0.0174863	0.296296	13294	463
Tregs	KEGG	JAK-STAT signaling pathway	KEGG:04630	0.00625084	89	1035	28	0.0270531	0.314607	13294	332
Tregs	KEGG	Platelet activation	KEGG:04611	0.00768361	94	1238	26	0.0210016	0.276596	13294	321
Tregs	KEGG	Proteoglycans in cancer	KEGG:05205	0.00899166	150	1293	38	0.029389	0.253333	13294	457
Tregs	KEGG	Glioma	KEGG:05214	0.0110435	55	673	13	0.0193165	0.236364	13294	465
Tregs	KEGG	Fc epsilon RI signaling pathway	KEGG:04664	0.0111126	43	211	7	0.0331754	0.162791	13294	340
Tregs	KEGG	Small cell lung cancer	KEGG:05222	0.012548	76	629	14	0.0222576	0.184211	13294	473
Tregs	KEGG	Estrogen signaling pathway	KEGG:04915	0.0129545	88	2	2	1	0.0227273	13294	372
Tregs	KEGG	Insulin resistance	KEGG:04931	0.0169729	80	918	19	0.0206972	0.2375	13294	388
Tregs	KEGG	Fc gamma R-mediated phagocytosis	KEGG:04666	0.0176218	72	211	8	0.0379147	0.111111	13294	341
Tregs	KEGG	Pathways in cancer	KEGG:05200	0.0187053	380	1163	71	0.061049	0.186842	13294	453
Tregs	KEGG	Cholinergic synapse	KEGG:04725	0.0195213	86	961	20	0.0208117	0.232558	13294	355
Tregs	KEGG	Inositol phosphate metabolism	KEGG:00562	0.0200578	61	635	12	0.0188976	0.196721	13294	86
Tregs	KEGG	Choline metabolism in cancer	KEGG:05231	0.020355	71	211	8	0.0379147	0.112676	13294	479
Tregs	KEGG	FoxO signaling pathway	KEGG:04068	0.0255074	100	647	17	0.0262751	0.17	13294	258
Tregs	KEGG	Colorectal cancer	KEGG:05210	0.0329379	67	1127	18	0.0159716	0.268657	13294	461
Tregs	KEGG	Endometrial cancer	KEGG:05213	0.0332526	44	1127	14	0.0124224	0.318182	13294	464
Tregs	KEGG	Salmonella infection	KEGG:05132	0.0489469	177	1067	36	0.0337395	0.20339	13294	429
Tregs	WP	T cell receptor signaling	WP:WP69	4.69938e-13	57	1053	31	0.0294397	0.54386	13294	899
Tregs	WP	T cell activation SARS CoV 2	WP:WP5098	8.34403e-11	56	647	25	0.0386399	0.446429	13294	652
Tregs	WP	EGF EGFR signaling	WP:WP437	2.59666e-10	130	1141	44	0.0385627	0.338462	13294	427
Tregs	WP	Modulators of TCR signaling and T cell activation	WP:WP5072	1.33646e-08	43	576	18	0.03125	0.418605	13294	637
Tregs	WP	Interferon type I signaling	WP:WP585	2.65914e-08	43	1238	23	0.0185784	0.534884	13294	891
Tregs	WP	PDGFR beta pathway	WP:WP3972	3.06651e-08	25	924	15	0.0162338	0.6	13294	331
Tregs	WP	Oncostatin M signaling	WP:WP2374	3.70847e-08	47	771	19	0.0246433	0.404255	13294	114
Tregs	WP	Leptin signaling	WP:WP2034	1.73272e-06	53	918	21	0.0228758	0.396226	13294	73
Tregs	WP	B cell receptor signaling	WP:WP23	2.07313e-06	65	766	22	0.0287206	0.338462	13294	99
Tregs	WP	Hepatitis B infection	WP:WP4666	2.43091e-06	100	771	29	0.0376135	0.29	13294	500
Tregs	WP	T cell antigen receptor TCR pathway during Staphylococcus aureus infection	WP:WP3863	4.05069e-06	41	1238	22	0.0177706	0.536585	13294	283
Tregs	WP	Insulin signaling	WP:WP481	4.35506e-06	129	1139	37	0.0324846	0.286822	13294	545
Tregs	WP	IL3 signaling	WP:WP286	6.46862e-06	37	522	13	0.0249042	0.351351	13294	176
Tregs	WP	IL7 signaling	WP:WP205	6.52833e-06	14	1238	12	0.00969305	0.857143	13294	78
Tregs	WP	Kit receptor signaling	WP:WP304	7.20878e-06	43	308	11	0.0357143	0.255814	13294	202
Tregs	WP	Thyroid stimulating hormone TSH signaling	WP:WP2032	8.09894e-06	44	1141	20	0.0175285	0.454545	13294	72
Tregs	WP	IL2 signaling	WP:WP49	1.04781e-05	29	1038	15	0.0144509	0.517241	13294	576
Tregs	WP	DNA damage response only ATM dependent	WP:WP710	1.11022e-05	80	700	22	0.0314286	0.275	13294	912
Tregs	WP	IL6 signaling	WP:WP364	2.18182e-05	30	918	15	0.0163399	0.5	13294	250
Tregs	WP	VEGFA VEGFR2 signaling	WP:WP3888	3.34738e-05	334	1238	74	0.0597738	0.221557	13294	295
Tregs	WP	Angiopoietin like protein 8 regulatory pathway	WP:WP3915	4.30901e-05	99	1139	31	0.0272169	0.313131	13294	302
Tregs	WP	PDGF pathway	WP:WP2526	6.10479e-05	34	924	14	0.0151515	0.411765	13294	135
Tregs	WP	AGE RAGE pathway	WP:WP2324	7.68541e-05	49	625	15	0.024	0.306122	13294	101
Tregs	WP	IL4 signaling	WP:WP395	9.2652e-05	35	1127	17	0.0150843	0.485714	13294	322
Tregs	WP	T cell receptor and co stimulatory signaling	WP:WP2583	9.56139e-05	19	1238	13	0.0105008	0.684211	13294	142
Tregs	WP	Brain derived neurotrophic factor BDNF signaling	WP:WP2380	0.000141688	108	1281	33	0.0257611	0.305556	13294	115
Tregs	WP	Prolactin signaling	WP:WP2037	0.000144387	62	1238	22	0.0177706	0.354839	13294	76
Tregs	WP	Serotonin HTR1 group and FOS pathway	WP:WP722	0.000262711	27	1141	14	0.0122699	0.518519	13294	915
Tregs	WP	Glioblastoma signaling	WP:WP2261	0.000282408	61	705	17	0.0241135	0.278689	13294	90
Tregs	WP	Androgen receptor network in prostate cancer	WP:WP2263	0.000317288	84	1141	26	0.022787	0.309524	13294	91
Tregs	WP	Thymic stromal lymphopoietin TSLP signaling	WP:WP2203	0.000405344	30	561	10	0.0178253	0.333333	13294	87
Tregs	WP	GNAQ p R183Q drives capillary malformation	WP:WP5501	0.000579591	23	1125	11	0.00977778	0.478261	13294	878
Tregs	WP	G13 signaling	WP:WP524	0.000604027	29	552	10	0.0181159	0.344828	13294	743
Tregs	WP	Chemokine signaling	WP:WP3929	0.000629096	108	812	27	0.0332512	0.25	13294	307
Tregs	WP	Hematopoietic stem cell gene regulation by GABP alpha beta complex	WP:WP3657	0.000730839	14	456	7	0.0153509	0.5	13294	258
Tregs	WP	Hepatocyte growth factor receptor signaling	WP:WP313	0.000962253	31	377	8	0.0212202	0.258065	13294	204
Tregs	WP	IL9 signaling	WP:WP22	0.000995532	10	915	8	0.00874317	0.8	13294	86
Tregs	WP	IL5 signaling	WP:WP127	0.00105074	27	918	12	0.0130719	0.444444	13294	8
Tregs	WP	Gastrin signaling	WP:WP4659	0.00110566	86	1238	27	0.0218094	0.313953	13294	497
Tregs	WP	MET in type 1 papillary renal cell carcinoma	WP:WP4205	0.00114504	42	1141	17	0.0148992	0.404762	13294	370
Tregs	WP	Non small cell lung cancer	WP:WP4255	0.00150834	53	308	10	0.0324675	0.188679	13294	390
Tregs	WP	TNF alpha signaling	WP:WP231	0.00220836	66	1191	22	0.0184719	0.333333	13294	100
Tregs	WP	ErbB signaling	WP:WP673	0.00297427	71	211	9	0.042654	0.126761	13294	896
Tregs	WP	Th17 cell differentiation pathway	WP:WP5130	0.00301686	47	1125	18	0.016	0.382979	13294	675
Tregs	WP	Endoderm differentiation	WP:WP2853	0.00331866	101	912	25	0.0274123	0.247525	13294	171
Tregs	WP	Cancer immunotherapy by PD 1 blockade	WP:WP4585	0.00344388	18	1200	10	0.00833333	0.555556	13294	485
Tregs	WP	Measles virus infection	WP:WP4630	0.0039027	84	613	19	0.0309951	0.22619	13294	491
Tregs	WP	EGFR tyrosine kinase inhibitor resistance	WP:WP4806	0.00524184	67	370	11	0.0297297	0.164179	13294	543
Tregs	WP	Neuroinflammation and glutamatergic signaling	WP:WP5083	0.00553043	111	961	25	0.0260146	0.225225	13294	641
Tregs	WP	Regulation of actin cytoskeleton	WP:WP51	0.00890989	106	811	23	0.02836	0.216981	13294	653
Tregs	WP	MAPK cascade	WP:WP422	0.00947524	22	700	9	0.0128571	0.409091	13294	376
Tregs	WP	EPO receptor signaling	WP:WP581	0.0100654	19	924	9	0.00974026	0.473684	13294	890
Tregs	WP	Cancer pathways	WP:WP5434	0.010099	370	1163	71	0.061049	0.191892	13294	843
Tregs	WP	Molecular pathway for oxidative stress	WP:WP5477	0.0103011	38	1293	15	0.0116009	0.394737	13294	863
Tregs	WP	G protein signaling	WP:WP35	0.010848	75	1125	20	0.0177778	0.266667	13294	224
Tregs	WP	Integrated cancer pathway	WP:WP1971	0.0114916	39	1293	14	0.0108275	0.358974	13294	55
Tregs	WP	Androgen receptor signaling	WP:WP138	0.01209	60	810	16	0.0197531	0.266667	13294	12
Tregs	WP	Energy metabolism	WP:WP1541	0.0144562	38	1226	14	0.0114192	0.368421	13294	30
Tregs	WP	Head and neck squamous cell carcinoma	WP:WP4674	0.0147982	53	561	12	0.0213904	0.226415	13294	502
Tregs	WP	Pancreatic adenocarcinoma pathway	WP:WP4263	0.0159263	66	629	14	0.0222576	0.212121	13294	394
Tregs	WP	PI3K AKT mTOR signaling and therapeutic opportunities in prostate cancer	WP:WP3844	0.0186257	23	184	5	0.0271739	0.217391	13294	275
Tregs	WP	Ebola virus infection in host	WP:WP4217	0.0188625	93	1281	27	0.0210773	0.290323	13294	375
Tregs	WP	p38 MAPK signaling	WP:WP400	0.0204311	29	1139	11	0.00965759	0.37931	13294	338
Tregs	WP	Translation inhibitors in chronically activated PDGFRA cells	WP:WP4566	0.0213861	34	211	6	0.028436	0.176471	13294	479
Tregs	WP	TYROBP causal network in microglia	WP:WP3945	0.0220407	50	617	11	0.0178282	0.22	13294	320
Tregs	WP	Phosphatidyl inositol phosphate pathway	WP:WP5411	0.0237573	38	1144	13	0.0113636	0.342105	13294	831
Tregs	WP	miRNA regulation of prostate cancer signaling	WP:WP3981	0.0248194	25	1293	11	0.00850735	0.44	13294	332
Tregs	WP	IL1 signaling	WP:WP195	0.0249157	35	700	11	0.0157143	0.314286	13294	53
Tregs	WP	Glucocorticoid receptor pathway	WP:WP2880	0.0288373	53	448	10	0.0223214	0.188679	13294	189
Tregs	WP	ncRNAs involved in STAT3 signaling in hepatocellular carcinoma	WP:WP4337	0.0290383	11	973	7	0.00719424	0.636364	13294	422
Tregs	WP	Pathways affected in adenoid cystic carcinoma	WP:WP3651	0.0294978	47	1164	16	0.0137457	0.340426	13294	255
Tregs	WP	Netrin UNC5B signaling	WP:WP4747	0.0308033	40	287	7	0.0243902	0.175	13294	522
Tregs	WP	Envelope proteins and their potential roles in EDMD physiopathology	WP:WP4535	0.0320591	37	1013	12	0.011846	0.324324	13294	461
Tregs	WP	Calcium mediated T cell apoptosis involved in inclusion body myositis	WP:WP5142	0.0359749	16	1137	8	0.00703606	0.5	13294	679
Tregs	WP	IL11 signaling	WP:WP2332	0.0375835	31	915	11	0.0120219	0.354839	13294	103
Tregs	WP	Regulatory circuits of STAT3 signaling	WP:WP4538	0.0382425	54	142	6	0.0422535	0.111111	13294	464
Tregs	WP	Corticotropin releasing hormone signaling	WP:WP2355	0.0385383	68	932	17	0.0182403	0.25	13294	106
Tregs	WP	MicroRNAs in cardiomyocyte hypertrophy	WP:WP1544	0.0394657	57	1131	21	0.0185676	0.368421	13294	31
Tregs	WP	Small cell lung cancer	WP:WP4658	0.0418197	78	629	14	0.0222576	0.179487	13294	496
Stromal cells	GO:BP	cell-substrate junction organization	GO:0150115	0.000328054	90	3978	59	0.0148316	0.655556	13294	20148
Stromal cells	GO:BP	cell-substrate junction assembly	GO:0007044	0.00331714	83	3978	54	0.0135747	0.650602	13294	2648
Stromal cells	GO:BP	regulation of cell-substrate junction organization	GO:0150116	0.00959337	58	3978	41	0.0103067	0.706897	13294	20149
Stromal cells	GO:BP	focal adhesion assembly	GO:0048041	0.0150016	72	3978	48	0.0120664	0.666667	13294	12482
Stromal cells	GO:BP	cell-substrate adhesion	GO:0031589	0.0154633	288	4035	151	0.0374226	0.524306	13294	7233
Stromal cells	GO:BP	regulation of cell-substrate junction assembly	GO:0090109	0.0264121	53	3978	38	0.00955254	0.716981	13294	18027
Stromal cells	GO:BP	regulation of focal adhesion assembly	GO:0051893	0.0264121	53	3978	38	0.00955254	0.716981	13294	13977
Stromal cells	GO:BP	regulation of cell-substrate adhesion	GO:0010810	0.0386219	167	4035	99	0.0245353	0.592814	13294	4422
Stromal cells	KEGG	Focal adhesion	KEGG:04510	8.78466e-06	167	4012	97	0.0241775	0.580838	13294	313
Stromal cells	KEGG	Adherens junction	KEGG:04520	0.000777268	73	4037	49	0.0121377	0.671233	13294	316
Stromal cells	KEGG	Endocytosis	KEGG:04144	0.00141829	178	3780	102	0.0269841	0.573034	13294	280
Stromal cells	KEGG	Bacterial invasion of epithelial cells	KEGG:05100	0.00220245	65	3981	41	0.0102989	0.630769	13294	423
Stromal cells	KEGG	Autophagy - animal	KEGG:04140	0.00258027	121	3846	73	0.0189808	0.603306	13294	277
Stromal cells	KEGG	Protein processing in endoplasmic reticulum	KEGG:04141	0.00610533	122	3788	72	0.0190074	0.590164	13294	278
Stromal cells	KEGG	Cellular senescence	KEGG:04218	0.00704414	123	3927	69	0.0175707	0.560976	13294	295
Stromal cells	KEGG	Human cytomegalovirus infection	KEGG:05163	0.0459308	158	3983	91	0.0228471	0.575949	13294	444
Stromal cells	KEGG	AGE-RAGE signaling pathway in diabetic complications	KEGG:04933	0.0466614	77	80	5	0.0625	0.0649351	13294	390
Stromal cells	WP	VEGFA VEGFR2 signaling	WP:WP3888	7.21552e-08	334	4036	191	0.0473241	0.571856	13294	295
Stromal cells	WP	EGF EGFR signaling	WP:WP437	3.53744e-07	130	4026	84	0.0208644	0.646154	13294	427
Stromal cells	WP	miR targeted genes in muscle cell	WP:WP2005	1.33655e-05	271	4028	153	0.0379841	0.564576	13294	65
Stromal cells	WP	Focal adhesion	WP:WP306	5.50136e-05	162	4022	94	0.0233715	0.580247	13294	203
Stromal cells	WP	Oncostatin M signaling	WP:WP2374	0.000150948	47	3823	34	0.00889354	0.723404	13294	114
Stromal cells	WP	Insulin signaling	WP:WP481	0.000293368	129	4007	77	0.0192164	0.596899	13294	545
Stromal cells	WP	PDGF pathway	WP:WP2526	0.000295589	34	3450	25	0.00724638	0.735294	13294	135
Stromal cells	WP	PDGFR beta pathway	WP:WP3972	0.000360715	25	3450	20	0.0057971	0.8	13294	331
Stromal cells	WP	Gastrin signaling	WP:WP4659	0.000485355	86	3972	58	0.0146022	0.674419	13294	497
Stromal cells	WP	miR targeted genes in lymphocytes	WP:WP2004	0.000771577	312	4028	171	0.0424528	0.548077	13294	64
Stromal cells	WP	TGF beta signaling pathway	WP:WP366	0.000793706	99	3961	64	0.0161575	0.646465	13294	260
Stromal cells	WP	Hippo YAP signaling	WP:WP4537	0.00112346	20	3902	17	0.00435674	0.85	13294	463
Stromal cells	WP	miR 509 3p alteration of YAP1 ECM axis	WP:WP3967	0.00123727	17	4034	15	0.00371839	0.882353	13294	328
Stromal cells	WP	Hepatocyte growth factor receptor signaling	WP:WP313	0.00154512	31	3984	23	0.00577309	0.741935	13294	204
Stromal cells	WP	Prolactin signaling	WP:WP2037	0.00343088	62	3998	40	0.010005	0.645161	13294	76
Stromal cells	WP	Hypothesized pathways in pathogenesis of cardiovascular disease	WP:WP3668	0.00468437	21	4006	18	0.00449326	0.857143	13294	263
Stromal cells	WP	Inhibition of GNAQ regulated signaling in uveal melanoma	WP:WP5490	0.0112348	26	3903	21	0.00538048	0.807692	13294	868
Stromal cells	WP	Genes related to primary cilium development based on CRISPR	WP:WP4536	0.0121872	79	2555	37	0.0144814	0.468354	13294	462
Stromal cells	WP	Angiopoietin like protein 8 regulatory pathway	WP:WP3915	0.0126043	99	3972	61	0.0153575	0.616162	13294	302
Stromal cells	WP	Photodynamic therapy induced unfolded protein response	WP:WP3613	0.0148057	23	38	3	0.0789474	0.130435	13294	240
Stromal cells	WP	miR targeted genes in squamous cell	WP:WP2006	0.0365466	96	4028	59	0.0146475	0.614583	13294	66
Stromal cells	WP	TGFB Smad signaling	WP:WP5382	0.0477268	11	3964	10	0.0025227	0.909091	13294	814
Plasma cells	KEGG	Protein processing in endoplasmic reticulum	KEGG:04141	1.8097e-07	122	75	11	0.146667	0.0901639	13294	278
Plasma cells	KEGG	N-Glycan biosynthesis	KEGG:00510	0.0119342	40	68	4	0.0588235	0.1	13294	63
Plasma cells	KEGG	Proteoglycans in cancer	KEGG:05205	0.0186045	150	2	2	1	0.0133333	13294	457
Plasma cells	WP	N glycan biosynthesis	WP:WP5153	0.0318069	40	68	4	0.0588235	0.1	13294	688
MDM	KEGG	Autophagy - animal	KEGG:04140	0.00208123	121	4709	85	0.0180505	0.702479	13294	277
MDM	KEGG	Insulin resistance	KEGG:04931	0.00332683	80	466	14	0.0300429	0.175	13294	388
MDM	KEGG	Adipocytokine signaling pathway	KEGG:04920	0.0137032	46	533	11	0.0206379	0.23913	13294	377
MDM	KEGG	Yersinia infection	KEGG:05135	0.0206505	100	6116	84	0.0137345	0.84	13294	432
MDM	KEGG	Shigellosis	KEGG:05131	0.0423418	167	70	7	0.1	0.0419162	13294	428
MDM	WP	TYROBP causal network in microglia	WP:WP3945	9.83e-06	50	6043	48	0.00794307	0.96	13294	320
MDM	WP	Hepatocyte growth factor receptor signaling	WP:WP313	0.000475254	31	5631	28	0.00497247	0.903226	13294	204
MDM	WP	SMC1 SMC3 role in DNA damage Cornelia de Lange Syndrome	WP:WP5118	0.00749223	11	5188	11	0.00212028	1	13294	668
MDM	WP	Biotin metabolism including IMDs	WP:WP5031	0.00749554	9	4209	9	0.00213828	1	13294	618
MDM	WP	Oncostatin M signaling	WP:WP2374	0.0107792	47	5001	36	0.00719856	0.765957	13294	114
MDM	WP	IL4 signaling	WP:WP395	0.0145231	35	596	10	0.0167785	0.285714	13294	322
MDM	WP	Microglia pathogen phagocytosis pathway	WP:WP3937	0.0153754	31	5843	30	0.00513435	0.967742	13294	314
MDM	WP	Translation inhibitors in chronically activated PDGFRA cells	WP:WP4566	0.0202744	34	4107	27	0.00657414	0.794118	13294	479
MDM	WP	Insulin signaling	WP:WP481	0.0269167	129	5041	84	0.0166634	0.651163	13294	545
MDM	WP	EGF EGFR signaling	WP:WP437	0.0391097	130	6069	95	0.0156533	0.730769	13294	427
MDM	WP	HIPK2 in kidney fibrosis	WP:WP4751	0.0439648	2	182	2	0.010989	1	13294	523
MDM	WP	Neuroinflammation	WP:WP4919	0.0445622	11	4383	11	0.0025097	1	13294	584
MDM	WP	Fatty acid biosynthesis	WP:WP357	0.0452602	21	5029	17	0.00338039	0.809524	13294	227
Endothelial cells	GO:BP	vasculature development	GO:0001944	1.37628e-08	549	2150	198	0.092093	0.360656	13294	555
Endothelial cells	GO:BP	blood vessel development	GO:0001568	3.29705e-07	524	2150	187	0.0869767	0.35687	13294	353
Endothelial cells	GO:BP	angiogenesis	GO:0001525	1.22425e-06	394	2150	147	0.0683721	0.373096	13294	330
Endothelial cells	GO:BP	actin cytoskeleton organization	GO:0030036	1.83016e-06	539	2149	183	0.0851559	0.339518	13294	6660
Endothelial cells	GO:BP	circulatory system development	GO:0072359	4.30999e-06	818	2150	263	0.122326	0.321516	13294	17370
Endothelial cells	GO:BP	regulation of small GTPase mediated signal transduction	GO:0051056	4.88739e-06	247	2145	94	0.0438228	0.380567	13294	13466
Endothelial cells	GO:BP	actin filament-based process	GO:0030029	7.75598e-06	602	2149	198	0.0921359	0.328904	13294	6653
Endothelial cells	GO:BP	endothelial cell migration	GO:0043542	1.46407e-05	170	2148	73	0.0339851	0.429412	13294	10759
Endothelial cells	GO:BP	blood vessel morphogenesis	GO:0048514	1.73467e-05	455	2150	161	0.0748837	0.353846	13294	12799
Endothelial cells	GO:BP	small GTPase-mediated signal transduction	GO:0007264	1.99594e-05	400	2145	135	0.0629371	0.3375	13294	2792
Endothelial cells	GO:BP	blood vessel endothelial cell migration	GO:0043534	7.21472e-05	90	2130	46	0.0215962	0.511111	13294	10755
Endothelial cells	GO:BP	sprouting angiogenesis	GO:0002040	0.000109385	103	2148	49	0.0228119	0.475728	13294	640
Endothelial cells	GO:BP	cell-substrate adhesion	GO:0031589	0.000158849	288	2148	100	0.0465549	0.347222	13294	7233
Endothelial cells	GO:BP	regulation of cell migration	GO:0030334	0.000444322	692	2148	216	0.100559	0.312139	13294	6780
Endothelial cells	GO:BP	regulation of endothelial cell migration	GO:0010594	0.00052186	130	2148	57	0.0265363	0.438462	13294	4242
Endothelial cells	GO:BP	regulation of blood vessel endothelial cell migration	GO:0043535	0.000987519	72	2123	37	0.0174282	0.513889	13294	10756
Endothelial cells	GO:BP	actin filament organization	GO:0007015	0.00100907	352	2149	121	0.0563053	0.34375	13294	2624
Endothelial cells	GO:BP	cell-substrate junction organization	GO:0150115	0.00116479	90	2145	40	0.018648	0.444444	13294	20148
Endothelial cells	GO:BP	regulation of cell-substrate adhesion	GO:0010810	0.00128739	167	2145	67	0.0312354	0.401198	13294	4422
Endothelial cells	GO:BP	regulation of anatomical structure morphogenesis	GO:0022603	0.00134025	616	2148	194	0.0903166	0.314935	13294	6611
Endothelial cells	GO:BP	cell-substrate junction assembly	GO:0007044	0.00141833	83	2145	38	0.0177156	0.457831	13294	2648
Endothelial cells	GO:BP	substrate adhesion-dependent cell spreading	GO:0034446	0.00148607	86	2119	39	0.0184049	0.453488	13294	8640
Endothelial cells	GO:BP	tube morphogenesis	GO:0035239	0.00398536	623	2150	199	0.0925581	0.319422	13294	8921
Endothelial cells	GO:BP	cell migration	GO:0016477	0.00432335	1067	2148	315	0.146648	0.29522	13294	5229
Endothelial cells	GO:BP	regulation of cell motility	GO:2000145	0.00646288	728	2148	222	0.103352	0.304945	13294	25493
Endothelial cells	GO:BP	regulation of locomotion	GO:0040012	0.0331582	750	2148	226	0.105214	0.301333	13294	9900
Endothelial cells	GO:BP	regulation of actin filament organization	GO:0110053	0.0335486	204	2149	75	0.0349	0.367647	13294	19377
Endothelial cells	GO:BP	endothelial cell differentiation	GO:0045446	0.0361112	87	2099	39	0.0185803	0.448276	13294	11379
Endothelial cells	GO:BP	regulation of epithelial cell migration	GO:0010632	0.0455052	53	2106	27	0.0128205	0.509434	13294	4278
Endothelial cells	GO:BP	response to transforming growth factor beta	GO:0071559	0.0495133	196	2099	73	0.0347785	0.372449	13294	16761
Endothelial cells	GO:MF	nucleoside-triphosphatase regulator activity	GO:0060589	2.23889e-05	373	2146	133	0.0619758	0.356568	13294	7806
Endothelial cells	GO:MF	GTPase regulator activity	GO:0030695	2.23889e-05	373	2146	133	0.0619758	0.356568	13294	3763
Endothelial cells	GO:MF	enzyme binding	GO:0019899	2.48659e-05	1480	2143	437	0.20392	0.29527	13294	3505
Endothelial cells	GO:MF	SH3 domain binding	GO:0017124	0.000139211	102	2111	46	0.0217906	0.45098	13294	3102
Endothelial cells	GO:MF	small GTPase binding	GO:0031267	0.000140308	225	2140	85	0.0397196	0.377778	13294	3876
Endothelial cells	GO:MF	cadherin binding	GO:0045296	0.000270337	247	1879	87	0.0463012	0.352227	13294	5588
Endothelial cells	GO:MF	GTPase binding	GO:0051020	0.0003542	247	1719	78	0.0453752	0.315789	13294	7408
Endothelial cells	GO:MF	actin binding	GO:0003779	0.000827619	352	2149	118	0.0549093	0.335227	13294	358
Endothelial cells	GO:MF	guanyl-nucleotide exchange factor activity	GO:0005085	0.000955972	178	2146	71	0.0330848	0.398876	13294	1251
Endothelial cells	GO:MF	adiponectin binding	GO:0055100	0.0101847	2	4	2	0.5	1	13294	7786
Endothelial cells	GO:MF	phosphatidylinositol kinase activity	GO:0052742	0.0445961	22	978	11	0.0112474	0.5	13294	7655
Endothelial cells	KEGG	Focal adhesion	KEGG:04510	3.99698e-07	167	2130	66	0.0309859	0.39521	13294	313
Endothelial cells	KEGG	Adherens junction	KEGG:04520	2.73651e-06	73	2099	37	0.0176274	0.506849	13294	316
Endothelial cells	KEGG	Chronic myeloid leukemia	KEGG:05220	8.26008e-05	57	1991	29	0.0145655	0.508772	13294	471
Endothelial cells	KEGG	Human cytomegalovirus infection	KEGG:05163	0.000121501	158	2119	64	0.0302029	0.405063	13294	444
Endothelial cells	KEGG	Bacterial invasion of epithelial cells	KEGG:05100	0.000137397	65	2130	30	0.0140845	0.461538	13294	423
Endothelial cells	KEGG	Growth hormone synthesis, secretion and action	KEGG:04935	0.000262244	87	2041	39	0.0191083	0.448276	13294	392
Endothelial cells	KEGG	Phosphatidylinositol signaling system	KEGG:04070	0.000301569	79	1251	25	0.019984	0.316456	13294	259
Endothelial cells	KEGG	Cellular senescence	KEGG:04218	0.000366387	123	2075	47	0.0226506	0.382114	13294	295
Endothelial cells	KEGG	Rap1 signaling pathway	KEGG:04015	0.000367373	158	2130	60	0.028169	0.379747	13294	248
Endothelial cells	KEGG	Yersinia infection	KEGG:05135	0.000575775	100	2130	43	0.0201878	0.43	13294	432
Endothelial cells	KEGG	Regulation of actin cytoskeleton	KEGG:04810	0.00060245	166	2130	63	0.0295775	0.379518	13294	365
Endothelial cells	KEGG	Human T-cell leukemia virus 1 infection	KEGG:05166	0.00113485	165	2119	60	0.0283152	0.363636	13294	447
Endothelial cells	KEGG	Shigellosis	KEGG:05131	0.00132764	167	978	38	0.0388548	0.227545	13294	428
Endothelial cells	KEGG	Kaposi sarcoma-associated herpesvirus infection	KEGG:05167	0.00257495	129	2075	53	0.0255422	0.410853	13294	448
Endothelial cells	KEGG	Salmonella infection	KEGG:05132	0.00322498	177	1733	56	0.0323139	0.316384	13294	429
Endothelial cells	KEGG	Proteoglycans in cancer	KEGG:05205	0.00329876	150	2130	56	0.0262911	0.373333	13294	457
Endothelial cells	KEGG	Autophagy - animal	KEGG:04140	0.00342272	121	1609	39	0.0242387	0.322314	13294	277
Endothelial cells	KEGG	ErbB signaling pathway	KEGG:04012	0.00409856	66	2038	28	0.013739	0.424242	13294	245
Endothelial cells	KEGG	Human papillomavirus infection	KEGG:05165	0.00464692	238	2130	81	0.0380282	0.340336	13294	446
Endothelial cells	KEGG	Prostate cancer	KEGG:05215	0.0052392	70	2065	31	0.0150121	0.442857	13294	466
Endothelial cells	KEGG	Phospholipase D signaling pathway	KEGG:04072	0.00527925	105	2136	43	0.0201311	0.409524	13294	261
Endothelial cells	KEGG	EGFR tyrosine kinase inhibitor resistance	KEGG:01521	0.0066354	63	1991	26	0.0130588	0.412698	13294	195
Endothelial cells	KEGG	Endocytosis	KEGG:04144	0.0080778	178	2104	63	0.029943	0.353933	13294	280
Endothelial cells	KEGG	Leukocyte transendothelial migration	KEGG:04670	0.00860931	84	2130	35	0.0164319	0.416667	13294	343
Endothelial cells	KEGG	PD-L1 expression and PD-1 checkpoint pathway in cancer	KEGG:05235	0.011016	64	1279	21	0.0164191	0.328125	13294	480
Endothelial cells	KEGG	Colorectal cancer	KEGG:05210	0.0120506	67	1991	27	0.013561	0.402985	13294	461
Endothelial cells	KEGG	Choline metabolism in cancer	KEGG:05231	0.0125642	71	2136	31	0.0145131	0.43662	13294	479
Endothelial cells	KEGG	Osteoclast differentiation	KEGG:04380	0.0126462	97	543	16	0.0294659	0.164948	13294	309
Endothelial cells	KEGG	Endocrine resistance	KEGG:01522	0.0185449	76	2041	29	0.0142087	0.381579	13294	196
Endothelial cells	KEGG	Pathways in cancer	KEGG:05200	0.0192839	380	2107	115	0.05458	0.302632	13294	453
Endothelial cells	KEGG	Pancreatic cancer	KEGG:05212	0.0231594	54	1847	23	0.0124526	0.425926	13294	463
Endothelial cells	KEGG	Sphingolipid signaling pathway	KEGG:04071	0.025592	89	1616	29	0.0179455	0.325843	13294	260
Endothelial cells	KEGG	Chagas disease	KEGG:05142	0.0261247	73	210	8	0.0380952	0.109589	13294	434
Endothelial cells	KEGG	Neurotrophin signaling pathway	KEGG:04722	0.0263948	88	1991	33	0.0165746	0.375	13294	352
Endothelial cells	KEGG	Inositol phosphate metabolism	KEGG:00562	0.0277446	61	969	15	0.0154799	0.245902	13294	86
Endothelial cells	KEGG	Human immunodeficiency virus 1 infection	KEGG:05170	0.0280706	142	1279	37	0.0289289	0.260563	13294	451
Endothelial cells	KEGG	T cell receptor signaling pathway	KEGG:04660	0.0313596	85	1991	33	0.0165746	0.388235	13294	338
Endothelial cells	KEGG	Pathogenic Escherichia coli infection	KEGG:05130	0.0318068	140	1532	40	0.0261097	0.285714	13294	427
Endothelial cells	KEGG	Th1 and Th2 cell differentiation	KEGG:04658	0.0344568	64	543	12	0.0220994	0.1875	13294	336
Endothelial cells	KEGG	Longevity regulating pathway	KEGG:04211	0.0353353	64	4	2	0.5	0.03125	13294	288
Endothelial cells	KEGG	Long-term potentiation	KEGG:04720	0.0498482	48	1653	19	0.0114943	0.395833	13294	350
Endothelial cells	WP	EGF EGFR signaling	WP:WP437	9.4498e-12	130	2140	65	0.0303738	0.5	13294	427
Endothelial cells	WP	VEGFA VEGFR2 signaling	WP:WP3888	6.93146e-08	334	2148	120	0.0558659	0.359281	13294	295
Endothelial cells	WP	Inhibition of GNAQ regulated signaling in uveal melanoma	WP:WP5490	2.56199e-06	26	1470	17	0.0115646	0.653846	13294	868
Endothelial cells	WP	Gastrin signaling	WP:WP4659	3.87225e-06	86	2130	43	0.0201878	0.5	13294	497
Endothelial cells	WP	Focal adhesion	WP:WP306	5.25387e-06	162	2130	63	0.0295775	0.388889	13294	203
Endothelial cells	WP	Macrophage stimulating protein MSP signaling	WP:WP5353	2.0743e-05	78	2038	39	0.0191364	0.5	13294	798
Endothelial cells	WP	Hepatocyte growth factor receptor signaling	WP:WP313	2.86288e-05	31	2130	19	0.00892019	0.612903	13294	204
Endothelial cells	WP	Neovascularization processes	WP:WP4331	5.03144e-05	33	1976	19	0.00961538	0.575758	13294	420
Endothelial cells	WP	miR targeted genes in muscle cell	WP:WP2005	5.48484e-05	271	2096	92	0.0438931	0.339483	13294	65
Endothelial cells	WP	Insulin signaling	WP:WP481	6.60458e-05	129	2098	51	0.0243089	0.395349	13294	545
Endothelial cells	WP	miR targeted genes in lymphocytes	WP:WP2004	0.000129042	312	2096	105	0.0500954	0.336538	13294	64
Endothelial cells	WP	DNA damage response only ATM dependent	WP:WP710	0.000158038	80	1998	37	0.0185185	0.4625	13294	912
Endothelial cells	WP	Leptin signaling	WP:WP2034	0.000319869	53	2099	28	0.0133397	0.528302	13294	73
Endothelial cells	WP	PDGFR beta pathway	WP:WP3972	0.000413936	25	1124	12	0.0106762	0.48	13294	331
Endothelial cells	WP	GNAQ p R183Q drives capillary malformation	WP:WP5501	0.000517912	23	1662	13	0.0078219	0.565217	13294	878
Endothelial cells	WP	Translation inhibitors in chronically activated PDGFRA cells	WP:WP4566	0.000642029	34	1266	16	0.0126382	0.470588	13294	479
Endothelial cells	WP	Effect of dasatinib on the BCR ABL signaling pathway	WP:WP5493	0.000756621	34	2038	20	0.00981354	0.588235	13294	871
Endothelial cells	WP	TGF beta signaling pathway	WP:WP366	0.00115418	99	2149	42	0.019544	0.424242	13294	260
Endothelial cells	WP	Oncostatin M signaling	WP:WP2374	0.00131481	47	2106	23	0.0109212	0.489362	13294	114
Endothelial cells	WP	Thyroid stimulating hormone TSH signaling	WP:WP2032	0.00155036	44	2041	23	0.011269	0.522727	13294	72
Endothelial cells	WP	Imatinib and chronic myeloid leukemia	WP:WP3640	0.00158748	19	3	2	0.666667	0.105263	13294	251
Endothelial cells	WP	IL3 signaling	WP:WP286	0.00175208	37	1991	20	0.0100452	0.540541	13294	176
Endothelial cells	WP	Hypothesized pathways in pathogenesis of cardiovascular disease	WP:WP3668	0.00184164	21	1858	13	0.00699677	0.619048	13294	263
Endothelial cells	WP	Epithelial to mesenchymal transition in colorectal cancer	WP:WP4239	0.00184527	117	2001	46	0.0229885	0.393162	13294	386
Endothelial cells	WP	Hallmark of cancer sustaining proliferative signaling	WP:WP5475	0.00224462	80	2098	33	0.0157293	0.4125	13294	862
Endothelial cells	WP	PI3K AKT mTOR signaling and therapeutic opportunities in prostate cancer	WP:WP3844	0.0024327	23	978	11	0.0112474	0.478261	13294	275
Endothelial cells	WP	ErbB signaling	WP:WP673	0.00309784	71	2038	30	0.0147203	0.422535	13294	896
Endothelial cells	WP	Prolactin signaling	WP:WP2037	0.00363268	62	2130	27	0.0126761	0.435484	13294	76
Endothelial cells	WP	Cancer pathways	WP:WP5434	0.00526979	370	2107	115	0.05458	0.310811	13294	843
Endothelial cells	WP	Hippo signaling regulation	WP:WP4540	0.00669617	87	2106	32	0.0151947	0.367816	13294	466
Endothelial cells	WP	Phosphoinositides metabolism	WP:WP4971	0.00766965	40	962	13	0.0135135	0.325	13294	610
Endothelial cells	WP	Regulation of actin cytoskeleton	WP:WP51	0.010744	106	2114	43	0.0203406	0.40566	13294	653
Endothelial cells	WP	Host pathogen interaction of human coronaviruses autophagy	WP:WP4863	0.0163145	16	1090	8	0.00733945	0.5	13294	561
Endothelial cells	WP	Integrin mediated cell adhesion	WP:WP185	0.0163821	77	2130	32	0.0150235	0.415584	13294	49
Endothelial cells	WP	MET in type 1 papillary renal cell carcinoma	WP:WP4205	0.0187387	42	2038	21	0.0103042	0.5	13294	370
Endothelial cells	WP	Focal adhesion PI3K Akt mTOR signaling	WP:WP3932	0.0194244	220	2130	74	0.0347418	0.336364	13294	310
Endothelial cells	WP	Endoderm differentiation	WP:WP2853	0.0212859	101	2052	40	0.0194932	0.39604	13294	171
Endothelial cells	WP	PDGF pathway	WP:WP2526	0.021305	34	1531	14	0.00914435	0.411765	13294	135
Endothelial cells	WP	TGF beta receptor signaling in skeletal dysplasias	WP:WP4816	0.0213066	44	1858	20	0.0107643	0.454545	13294	548
Endothelial cells	WP	TGF beta receptor signaling	WP:WP560	0.0238133	40	1858	19	0.010226	0.475	13294	887
Endothelial cells	WP	Angiopoietin like protein 8 regulatory pathway	WP:WP3915	0.0262132	99	2098	38	0.0181125	0.383838	13294	302
Endothelial cells	WP	Androgen receptor network in prostate cancer	WP:WP2263	0.0323258	84	2030	32	0.0157635	0.380952	13294	91
Endothelial cells	WP	miR targeted genes in squamous cell	WP:WP2006	0.034196	96	2096	37	0.0176527	0.385417	13294	66
Endothelial cells	WP	Factors and pathways affecting insulin like growth factor IGF1 Akt signaling	WP:WP3850	0.0343048	28	1805	14	0.00775623	0.5	13294	278
Endothelial cells	WP	Nanoparticle mediated activation of receptor signaling	WP:WP2643	0.0377145	24	2130	13	0.00610329	0.541667	13294	150
Endothelial cells	WP	EGFR tyrosine kinase inhibitor resistance	WP:WP4806	0.0384986	67	1991	26	0.0130588	0.38806	13294	543
Endothelial cells	WP	Rett syndrome	WP:WP4312	0.0433177	35	1004	12	0.0119522	0.342857	13294	410
Endothelial cells	WP	Host pathogen interaction of human coronaviruses MAPK signaling	WP:WP4877	0.0479585	29	42	3	0.0714286	0.103448	13294	570
Dendritic cells	GO:BP	endocytosis	GO:0006897	0.00332556	512	111	22	0.198198	0.0429688	13294	2551
Dendritic cells	GO:MF	GTPase regulator activity	GO:0030695	3.02297e-05	373	100	20	0.2	0.0536193	13294	3763
Dendritic cells	GO:MF	nucleoside-triphosphatase regulator activity	GO:0060589	3.02297e-05	373	100	20	0.2	0.0536193	13294	7806
Dendritic cells	GO:MF	guanyl-nucleotide exchange factor activity	GO:0005085	0.000878038	178	100	13	0.13	0.0730337	13294	1251
Dendritic cells	GO:MF	GTPase binding	GO:0051020	0.00240617	247	110	15	0.136364	0.0607287	13294	7408
Dendritic cells	GO:MF	small GTPase binding	GO:0031267	0.00390162	225	109	14	0.12844	0.0622222	13294	3876
Dendritic cells	GO:MF	enzyme regulator activity	GO:0030234	0.0203264	899	103	28	0.271845	0.0311457	13294	3631
Dendritic cells	KEGG	Chemokine signaling pathway	KEGG:04062	0.00248686	114	110	9	0.0818182	0.0789474	13294	255
Dendritic cells	KEGG	Antigen processing and presentation	KEGG:04612	0.0215967	46	108	5	0.0462963	0.108696	13294	322
Dendritic cells	KEGG	Transcriptional misregulation in cancer	KEGG:05202	0.0334572	123	66	6	0.0909091	0.0487805	13294	454
CD8+ T cells	GO:BP	phosphatidylinositol-3-phosphate biosynthetic process	GO:0036092	0.0195464	19	3324	17	0.00511432	0.894737	13294	9435
CD8+ T cells	KEGG	Yersinia infection	KEGG:05135	5.31299e-06	100	3547	66	0.0186073	0.66	13294	432
CD8+ T cells	KEGG	Phosphatidylinositol signaling system	KEGG:04070	7.01311e-06	79	2564	42	0.0163807	0.531646	13294	259
CD8+ T cells	KEGG	T cell receptor signaling pathway	KEGG:04660	2.11651e-05	85	3517	58	0.0164913	0.682353	13294	338
CD8+ T cells	KEGG	Cellular senescence	KEGG:04218	0.000195684	123	3637	70	0.0192466	0.569106	13294	295
CD8+ T cells	KEGG	Human cytomegalovirus infection	KEGG:05163	0.000978201	158	3568	90	0.0252242	0.56962	13294	444
CD8+ T cells	KEGG	PD-L1 expression and PD-1 checkpoint pathway in cancer	KEGG:05235	0.00110892	64	3517	43	0.0122263	0.671875	13294	480
CD8+ T cells	KEGG	Autophagy - animal	KEGG:04140	0.00201544	121	3463	68	0.0196362	0.561983	13294	277
CD8+ T cells	KEGG	Apoptosis	KEGG:04210	0.00381082	98	154	9	0.0584416	0.0918367	13294	287
CD8+ T cells	KEGG	Inositol phosphate metabolism	KEGG:00562	0.00423314	61	3397	35	0.0103032	0.57377	13294	86
CD8+ T cells	KEGG	Human immunodeficiency virus 1 infection	KEGG:05170	0.0135571	142	3713	84	0.0226232	0.591549	13294	451
CD8+ T cells	KEGG	TNF signaling pathway	KEGG:04668	0.0143222	78	3359	47	0.0139923	0.602564	13294	342
CD8+ T cells	KEGG	Epstein-Barr virus infection	KEGG:05169	0.0184039	134	3747	80	0.0213504	0.597015	13294	450
CD8+ T cells	KEGG	Sphingolipid signaling pathway	KEGG:04071	0.0285844	89	3324	48	0.0144404	0.539326	13294	260
CD8+ T cells	KEGG	Th1 and Th2 cell differentiation	KEGG:04658	0.033744	64	3747	41	0.0109421	0.640625	13294	336
CD8+ T cells	KEGG	Th17 cell differentiation	KEGG:04659	0.0402367	71	3574	45	0.0125909	0.633803	13294	337
CD8+ T cells	WP	T cell receptor signaling	WP:WP69	1.33555e-06	57	3390	43	0.0126844	0.754386	13294	899
CD8+ T cells	WP	Modulators of TCR signaling and T cell activation	WP:WP5072	2.50797e-06	43	3076	35	0.0113784	0.813953	13294	637
CD8+ T cells	WP	Interferon type I signaling	WP:WP585	3.90017e-05	43	3783	34	0.00898758	0.790698	13294	891
CD8+ T cells	WP	EGF EGFR signaling	WP:WP437	5.90147e-05	130	3180	67	0.0210692	0.515385	13294	427
CD8+ T cells	WP	TNF alpha signaling	WP:WP231	0.00031121	66	3651	46	0.0125993	0.69697	13294	100
CD8+ T cells	WP	Insulin signaling	WP:WP481	0.00159474	129	3490	68	0.0194842	0.527132	13294	545
CD8+ T cells	WP	Angiopoietin like protein 8 regulatory pathway	WP:WP3915	0.00507231	99	3490	57	0.0163324	0.575758	13294	302
CD8+ T cells	WP	Oncostatin M signaling	WP:WP2374	0.00509629	47	3547	30	0.00845785	0.638298	13294	114
CD8+ T cells	WP	Leptin signaling	WP:WP2034	0.00621129	53	3458	35	0.0101215	0.660377	13294	73
CD8+ T cells	WP	SMC1 SMC3 role in DNA damage Cornelia de Lange Syndrome	WP:WP5118	0.00697077	11	3716	10	0.00269107	0.909091	13294	668
CD8+ T cells	WP	Thyroid stimulating hormone TSH signaling	WP:WP2032	0.00733406	44	3458	30	0.00867553	0.681818	13294	72
CD8+ T cells	WP	GNAQ p R183Q drives capillary malformation	WP:WP5501	0.00825829	23	3223	16	0.00496432	0.695652	13294	878
CD8+ T cells	WP	PDGFR beta pathway	WP:WP3972	0.0134244	25	3458	18	0.00520532	0.72	13294	331
CD8+ T cells	WP	Host pathogen interaction of human coronaviruses autophagy	WP:WP4863	0.0135726	16	3157	13	0.00411783	0.8125	13294	561
CD8+ T cells	WP	IL7 signaling	WP:WP205	0.0138553	14	3458	14	0.00404858	1	13294	78
CD8+ T cells	WP	Translation inhibitors in chronically activated PDGFRA cells	WP:WP4566	0.0186779	34	3311	24	0.00724857	0.705882	13294	479
CD8+ T cells	WP	Wnt signaling and pluripotency	WP:WP399	0.0191844	71	11	3	0.272727	0.0422535	13294	334
CD8+ T cells	WP	Phosphatidyl inositol phosphate pathway	WP:WP5411	0.0290094	38	3397	24	0.00706506	0.631579	13294	831
CD8+ T cells	WP	Interleukin 1 IL 1 structural pathway	WP:WP2637	0.0324628	36	2953	23	0.00778869	0.638889	13294	148
CD8+ T cells	WP	Neurodegeneration with brain iron accumulation NBIA subtypes pathway	WP:WP4577	0.0398858	32	3157	22	0.00696864	0.6875	13294	481
CD8+ T cells	WP	DNA damage response only ATM dependent	WP:WP710	0.0411733	80	3542	47	0.0132693	0.5875	13294	912
CD4+ T cells	GO:BP	lymphocyte activation	GO:0046649	4.85304e-06	546	384	57	0.148438	0.104396	13294	12286
CD4+ T cells	GO:BP	lymphocyte differentiation	GO:0030098	0.000182985	297	1615	96	0.0594427	0.323232	13294	6676
CD4+ T cells	GO:BP	regulation of immune system process	GO:0002682	0.000273837	1000	421	89	0.211401	0.089	13294	1200
CD4+ T cells	GO:BP	T cell activation	GO:0042110	0.00180288	382	384	41	0.106771	0.10733	13294	9970
CD4+ T cells	GO:BP	cell activation	GO:0001775	0.00198345	757	384	64	0.166667	0.0845443	13294	440
CD4+ T cells	GO:BP	leukocyte activation	GO:0045321	0.00200655	655	384	58	0.151042	0.0885496	13294	11356
CD4+ T cells	GO:BP	mononuclear cell differentiation	GO:1903131	0.00228214	359	1615	107	0.0662539	0.29805	13294	22787
CD4+ T cells	GO:BP	T cell differentiation	GO:0030217	0.00661495	215	2032	83	0.0408465	0.386047	13294	6725
CD4+ T cells	GO:BP	regulation of immune response	GO:0050776	0.00691344	589	421	58	0.137767	0.098472	13294	13250
CD4+ T cells	GO:BP	T cell selection	GO:0045058	0.0193573	40	2084	25	0.0119962	0.625	13294	11256
CD4+ T cells	GO:BP	intracellular signaling cassette	GO:0141124	0.0232364	1345	122	39	0.319672	0.0289963	13294	20031
CD4+ T cells	GO:BP	positive T cell selection	GO:0043368	0.0293701	32	2084	21	0.0100768	0.65625	13294	10645
CD4+ T cells	GO:BP	positive regulation of immune system process	GO:0002684	0.0456134	696	421	63	0.149644	0.0905172	13294	1202
CD4+ T cells	GO:BP	regulation of cell adhesion	GO:0030155	0.0475984	566	404	49	0.121287	0.0865724	13294	6688
CD4+ T cells	GO:MF	phosphatase binding	GO:0019902	5.39887e-05	139	1966	61	0.0310275	0.438849	13294	3508
CD4+ T cells	GO:MF	protein serine kinase activity	GO:0106310	0.00257578	270	2002	93	0.0464535	0.344444	13294	9141
CD4+ T cells	GO:MF	protein serine/threonine kinase activity	GO:0004674	0.00730564	328	2110	111	0.0526066	0.338415	13294	959
CD4+ T cells	GO:MF	enzyme binding	GO:0019899	0.0095415	1480	1894	377	0.19905	0.25473	13294	3505
CD4+ T cells	GO:MF	transcription coregulator activity	GO:0003712	0.0116949	330	1252	86	0.0686901	0.260606	13294	339
CD4+ T cells	GO:MF	protein phosphatase binding	GO:0019903	0.0221899	103	1922	44	0.0228928	0.427184	13294	3509
CD4+ T cells	GO:MF	protein-macromolecule adaptor activity	GO:0030674	0.0313094	674	1875	193	0.102933	0.28635	13294	3762
CD4+ T cells	KEGG	T cell receptor signaling pathway	KEGG:04660	2.56421e-11	85	2064	52	0.0251938	0.611765	13294	338
CD4+ T cells	KEGG	Yersinia infection	KEGG:05135	4.87531e-08	100	1299	39	0.0300231	0.39	13294	432
CD4+ T cells	KEGG	Cellular senescence	KEGG:04218	1.92087e-07	123	2042	54	0.0264447	0.439024	13294	295
CD4+ T cells	KEGG	PD-L1 expression and PD-1 checkpoint pathway in cancer	KEGG:05235	4.17475e-07	64	2064	37	0.0179264	0.578125	13294	480
CD4+ T cells	KEGG	Human cytomegalovirus infection	KEGG:05163	1.33345e-06	158	1968	66	0.0335366	0.417722	13294	444
CD4+ T cells	KEGG	Human T-cell leukemia virus 1 infection	KEGG:05166	1.66562e-06	165	1667	58	0.034793	0.351515	13294	447
CD4+ T cells	KEGG	Th17 cell differentiation	KEGG:04659	1.81377e-05	71	1614	33	0.0204461	0.464789	13294	337
CD4+ T cells	KEGG	Chagas disease	KEGG:05142	6.86251e-05	73	733	20	0.0272851	0.273973	13294	434
CD4+ T cells	KEGG	Human immunodeficiency virus 1 infection	KEGG:05170	0.000104167	142	2051	60	0.029254	0.422535	13294	451
CD4+ T cells	KEGG	Hepatitis B	KEGG:05161	0.000178588	109	2052	49	0.0238791	0.449541	13294	442
CD4+ T cells	KEGG	ErbB signaling pathway	KEGG:04012	0.000257795	66	1452	25	0.0172176	0.378788	13294	245
CD4+ T cells	KEGG	Sphingolipid signaling pathway	KEGG:04071	0.000285204	89	991	25	0.025227	0.280899	13294	260
CD4+ T cells	KEGG	Growth hormone synthesis, secretion and action	KEGG:04935	0.000531485	87	1538	32	0.0208062	0.367816	13294	392
CD4+ T cells	KEGG	Osteoclast differentiation	KEGG:04380	0.000558757	97	1894	39	0.0205913	0.402062	13294	309
CD4+ T cells	KEGG	Viral carcinogenesis	KEGG:05203	0.000573686	130	2052	56	0.0272904	0.430769	13294	455
CD4+ T cells	KEGG	Th1 and Th2 cell differentiation	KEGG:04658	0.00058642	64	2041	31	0.0151886	0.484375	13294	336
CD4+ T cells	KEGG	Leukocyte transendothelial migration	KEGG:04670	0.000655814	84	111	8	0.0720721	0.0952381	13294	343
CD4+ T cells	KEGG	Colorectal cancer	KEGG:05210	0.00141016	67	1452	24	0.0165289	0.358209	13294	461
CD4+ T cells	KEGG	Adherens junction	KEGG:04520	0.00158568	73	1070	21	0.0196262	0.287671	13294	316
CD4+ T cells	KEGG	Chronic myeloid leukemia	KEGG:05220	0.00172481	57	1452	22	0.0151515	0.385965	13294	471
CD4+ T cells	KEGG	Pancreatic cancer	KEGG:05212	0.00242872	54	1370	21	0.0153285	0.388889	13294	463
CD4+ T cells	KEGG	Kaposi sarcoma-associated herpesvirus infection	KEGG:05167	0.00243781	129	2125	54	0.0254118	0.418605	13294	448
CD4+ T cells	KEGG	MAPK signaling pathway	KEGG:04010	0.00253989	216	141	13	0.0921986	0.0601852	13294	243
CD4+ T cells	KEGG	Fc epsilon RI signaling pathway	KEGG:04664	0.00257082	43	1452	20	0.0137741	0.465116	13294	340
CD4+ T cells	KEGG	Neurotrophin signaling pathway	KEGG:04722	0.00288443	88	1948	35	0.0179671	0.397727	13294	352
CD4+ T cells	KEGG	TNF signaling pathway	KEGG:04668	0.00318844	78	68	6	0.0882353	0.0769231	13294	342
CD4+ T cells	KEGG	Regulation of actin cytoskeleton	KEGG:04810	0.00392906	166	1464	46	0.0314208	0.277108	13294	365
CD4+ T cells	KEGG	GnRH signaling pathway	KEGG:04912	0.00508687	72	1538	25	0.0162549	0.347222	13294	369
CD4+ T cells	KEGG	Shigellosis	KEGG:05131	0.00544076	167	1573	51	0.0324221	0.305389	13294	428
CD4+ T cells	KEGG	Lipid and atherosclerosis	KEGG:05417	0.00582444	137	1299	40	0.0307929	0.291971	13294	494
CD4+ T cells	KEGG	AGE-RAGE signaling pathway in diabetic complications	KEGG:04933	0.00707829	77	1359	24	0.01766	0.311688	13294	390
CD4+ T cells	KEGG	Prolactin signaling pathway	KEGG:04917	0.00794601	51	1623	21	0.012939	0.411765	13294	374
CD4+ T cells	KEGG	Non-small cell lung cancer	KEGG:05223	0.00901957	51	1587	21	0.0132325	0.411765	13294	474
CD4+ T cells	KEGG	Acute myeloid leukemia	KEGG:05221	0.00904656	46	1452	19	0.0130854	0.413043	13294	472
CD4+ T cells	KEGG	Epstein-Barr virus infection	KEGG:05169	0.00915083	134	2070	52	0.0251208	0.38806	13294	450
CD4+ T cells	KEGG	B cell receptor signaling pathway	KEGG:04662	0.00936924	52	1623	23	0.0141713	0.442308	13294	339
CD4+ T cells	KEGG	Phosphatidylinositol signaling system	KEGG:04070	0.010813	79	1442	24	0.0166436	0.303797	13294	259
CD4+ T cells	KEGG	Natural killer cell mediated cytotoxicity	KEGG:04650	0.0143716	72	1667	31	0.0185963	0.430556	13294	334
CD4+ T cells	KEGG	Bacterial invasion of epithelial cells	KEGG:05100	0.0210845	65	1564	21	0.0134271	0.323077	13294	423
CD4+ T cells	KEGG	Longevity regulating pathway	KEGG:04211	0.0250179	64	1778	25	0.0140607	0.390625	13294	288
CD4+ T cells	KEGG	Autophagy - animal	KEGG:04140	0.0350278	121	2112	44	0.0208333	0.363636	13294	277
CD4+ T cells	KEGG	FoxO signaling pathway	KEGG:04068	0.0355239	100	421	13	0.0308789	0.13	13294	258
CD4+ T cells	KEGG	Salmonella infection	KEGG:05132	0.0372309	177	1461	46	0.0314853	0.259887	13294	429
CD4+ T cells	KEGG	Endocytosis	KEGG:04144	0.0451829	178	2096	60	0.028626	0.337079	13294	280
CD4+ T cells	KEGG	Oocyte meiosis	KEGG:04114	0.0458351	96	740	18	0.0243243	0.1875	13294	268
CD4+ T cells	WP	T cell receptor signaling	WP:WP69	6.54047e-10	57	1573	33	0.020979	0.578947	13294	899
CD4+ T cells	WP	EGF EGFR signaling	WP:WP437	2.95807e-09	130	1876	56	0.0298507	0.430769	13294	427
CD4+ T cells	WP	Interferon type I signaling	WP:WP585	2.70073e-07	43	2121	28	0.0132013	0.651163	13294	891
CD4+ T cells	WP	PDGFR beta pathway	WP:WP3972	1.63025e-06	25	1452	16	0.0110193	0.64	13294	331
CD4+ T cells	WP	Modulators of TCR signaling and T cell activation	WP:WP5072	2.60205e-06	43	1603	25	0.0155958	0.581395	13294	637
CD4+ T cells	WP	T cell activation SARS CoV 2	WP:WP5098	6.03364e-06	56	1640	31	0.0189024	0.553571	13294	652
CD4+ T cells	WP	Angiopoietin like protein 8 regulatory pathway	WP:WP3915	2.49804e-05	99	1778	41	0.0230596	0.414141	13294	302
CD4+ T cells	WP	Hepatitis B infection	WP:WP4666	3.15777e-05	100	2052	49	0.0238791	0.49	13294	500
CD4+ T cells	WP	IL3 signaling	WP:WP286	3.30421e-05	37	2064	23	0.0111434	0.621622	13294	176
CD4+ T cells	WP	Thyroid stimulating hormone TSH signaling	WP:WP2032	4.70592e-05	44	1818	24	0.0132013	0.545455	13294	72
CD4+ T cells	WP	Insulin signaling	WP:WP481	6.72101e-05	129	1911	48	0.0251177	0.372093	13294	545
CD4+ T cells	WP	Endoderm differentiation	WP:WP2853	8.14845e-05	101	2037	46	0.0225822	0.455446	13294	171
CD4+ T cells	WP	Th17 cell differentiation pathway	WP:WP5130	0.00011174	47	2060	28	0.0135922	0.595745	13294	675
CD4+ T cells	WP	TNF alpha signaling	WP:WP231	0.000123928	66	1452	27	0.018595	0.409091	13294	100
CD4+ T cells	WP	Oncostatin M signaling	WP:WP2374	0.000212319	47	1452	20	0.0137741	0.425532	13294	114
CD4+ T cells	WP	VEGFA VEGFR2 signaling	WP:WP3888	0.000212651	334	728	49	0.0673077	0.146707	13294	295
CD4+ T cells	WP	Leptin signaling	WP:WP2034	0.000233064	53	2064	28	0.0135659	0.528302	13294	73
CD4+ T cells	WP	Cardiac hypertrophic response	WP:WP2795	0.000249311	37	740	14	0.0189189	0.378378	13294	155
CD4+ T cells	WP	GNAQ p R183Q drives capillary malformation	WP:WP5501	0.000325942	23	1894	14	0.00739176	0.608696	13294	878
CD4+ T cells	WP	IL6 signaling	WP:WP364	0.000395333	30	2064	20	0.00968992	0.666667	13294	250
CD4+ T cells	WP	IL7 signaling	WP:WP205	0.000423159	14	1806	12	0.00664452	0.857143	13294	78
CD4+ T cells	WP	ErbB signaling	WP:WP673	0.000447208	71	1452	26	0.0179063	0.366197	13294	896
CD4+ T cells	WP	IL2 signaling	WP:WP49	0.000474387	29	1810	17	0.00939227	0.586207	13294	576
CD4+ T cells	WP	Prolactin signaling	WP:WP2037	0.000579661	62	1810	26	0.0143646	0.419355	13294	76
CD4+ T cells	WP	DNA damage response only ATM dependent	WP:WP710	0.00124054	80	1640	31	0.0189024	0.3875	13294	912
CD4+ T cells	WP	Kit receptor signaling	WP:WP304	0.00125589	43	2064	22	0.0106589	0.511628	13294	202
CD4+ T cells	WP	Thymic stromal lymphopoietin TSLP signaling	WP:WP2203	0.00186404	30	2064	17	0.00823643	0.566667	13294	87
CD4+ T cells	WP	T cell antigen receptor TCR pathway during Staphylococcus aureus infection	WP:WP3863	0.00186898	41	1623	21	0.012939	0.512195	13294	283
CD4+ T cells	WP	MicroRNAs in cardiomyocyte hypertrophy	WP:WP1544	0.00211796	57	779	19	0.0243902	0.333333	13294	31
CD4+ T cells	WP	MAPK signaling	WP:WP382	0.00290277	175	141	12	0.0851064	0.0685714	13294	272
CD4+ T cells	WP	Molecular pathway for oxidative stress	WP:WP5477	0.00314818	38	1024	14	0.0136719	0.368421	13294	863
CD4+ T cells	WP	Translation inhibitors in chronically activated PDGFRA cells	WP:WP4566	0.00327969	34	1103	14	0.0126927	0.411765	13294	479
CD4+ T cells	WP	Energy metabolism	WP:WP1541	0.00356538	38	1942	19	0.00978373	0.5	13294	30
CD4+ T cells	WP	MAPK cascade	WP:WP422	0.005297	22	1452	13	0.00895317	0.590909	13294	376
CD4+ T cells	WP	IL4 signaling	WP:WP395	0.00647258	35	2064	20	0.00968992	0.571429	13294	322
CD4+ T cells	WP	MET in type 1 papillary renal cell carcinoma	WP:WP4205	0.00695616	42	1452	18	0.0123967	0.428571	13294	370
CD4+ T cells	WP	miRNA regulation of prostate cancer signaling	WP:WP3981	0.00792404	25	1623	13	0.00800986	0.52	13294	332
CD4+ T cells	WP	B cell receptor signaling	WP:WP23	0.00848589	65	2064	30	0.0145349	0.461538	13294	99
CD4+ T cells	WP	G protein signaling	WP:WP35	0.00958677	75	1614	25	0.0154895	0.333333	13294	224
CD4+ T cells	WP	T cell receptor and co stimulatory signaling	WP:WP2583	0.0106617	19	1886	13	0.0068929	0.684211	13294	142
CD4+ T cells	WP	TGF beta signaling pathway	WP:WP366	0.0109426	99	1952	37	0.0189549	0.373737	13294	260
CD4+ T cells	WP	Cancer immunotherapy by PD 1 blockade	WP:WP4585	0.0121693	18	2064	12	0.00581395	0.666667	13294	485
CD4+ T cells	WP	PI3K AKT mTOR signaling and therapeutic opportunities in prostate cancer	WP:WP3844	0.0132523	23	1640	13	0.00792683	0.565217	13294	275
CD4+ T cells	WP	Androgen receptor network in prostate cancer	WP:WP2263	0.0133116	84	314	11	0.0350318	0.130952	13294	91
CD4+ T cells	WP	Hypothesized pathways in pathogenesis of cardiovascular disease	WP:WP3668	0.0138443	21	113	4	0.0353982	0.190476	13294	263
CD4+ T cells	WP	GNAQ pathways in port wine stain	WP:WP5437	0.014612	15	949	8	0.00842993	0.533333	13294	844
CD4+ T cells	WP	Brain derived neurotrophic factor BDNF signaling	WP:WP2380	0.0163338	108	2121	40	0.018859	0.37037	13294	115
CD4+ T cells	WP	Non small cell lung cancer	WP:WP4255	0.0168945	53	1587	21	0.0132325	0.396226	13294	390
CD4+ T cells	WP	IL9 signaling	WP:WP22	0.0182015	10	1806	9	0.00498339	0.9	13294	86
CD4+ T cells	WP	AGE RAGE pathway	WP:WP2324	0.0193001	49	1359	18	0.013245	0.367347	13294	101
CD4+ T cells	WP	Gastrin signaling	WP:WP4659	0.0197878	86	1623	29	0.0178681	0.337209	13294	497
CD4+ T cells	WP	Amyotrophic lateral sclerosis ALS	WP:WP2447	0.0209938	24	163	5	0.0306748	0.208333	13294	124
CD4+ T cells	WP	Acute myeloid leukemia	WP:WP5293	0.0211389	47	1452	19	0.0130854	0.404255	13294	763
CD4+ T cells	WP	Canonical and non canonical TGF B signaling	WP:WP3874	0.0223914	14	1299	8	0.00615858	0.571429	13294	289
CD4+ T cells	WP	p38 MAPK signaling	WP:WP400	0.0240312	29	1863	14	0.00751476	0.482759	13294	338
CD4+ T cells	WP	Glioblastoma signaling	WP:WP2261	0.025383	61	1640	23	0.0140244	0.377049	13294	90
CD4+ T cells	WP	Envelope proteins and their potential roles in EDMD physiopathology	WP:WP4535	0.0288381	37	1707	16	0.00937317	0.432432	13294	461
CD4+ T cells	WP	IL1 signaling	WP:WP195	0.0315904	35	721	11	0.0152566	0.314286	13294	53
CD4+ T cells	WP	Chromosomal and microsatellite instability in colorectal cancer	WP:WP4216	0.0322994	56	1387	19	0.0136986	0.339286	13294	374
CD4+ T cells	WP	TYROBP causal network in microglia	WP:WP3945	0.0336488	50	339	8	0.0235988	0.16	13294	320
CD4+ T cells	WP	Chemokine signaling	WP:WP3929	0.0390534	108	1683	38	0.0225787	0.351852	13294	307
CD4+ T cells	WP	Tyrosine kinase inhibitors in glioblastoma	WP:WP5494	0.0407253	17	2001	12	0.005997	0.705882	13294	872
CD4+ T cells	WP	PDGF pathway	WP:WP2526	0.0412751	34	2064	16	0.00775194	0.470588	13294	135
CD4+ T cells	WP	Pancreatic adenocarcinoma pathway	WP:WP4263	0.0465996	66	1370	21	0.0153285	0.318182	13294	394
CD4+ T cells	WP	Calcium mediated T cell apoptosis involved in inclusion body myositis	WP:WP5142	0.0496982	16	1942	10	0.00514933	0.625	13294	679
B cells	GO:BP	lymphocyte activation	GO:0046649	0.000720767	546	50	16	0.32	0.029304	13294	12286
B cells	GO:BP	B cell activation	GO:0042113	0.00372715	202	63	11	0.174603	0.0544554	13294	9971
B cells	GO:BP	regulation of B cell proliferation	GO:0030888	0.00794865	52	50	6	0.12	0.115385	13294	6953
B cells	GO:BP	lymphocyte proliferation	GO:0046651	0.00870555	208	50	10	0.2	0.0480769	13294	12287
B cells	GO:BP	leukocyte activation	GO:0045321	0.0100768	655	50	16	0.32	0.0244275	13294	11356
B cells	GO:BP	mononuclear cell proliferation	GO:0032943	0.0107248	213	50	10	0.2	0.0469484	13294	7928
B cells	GO:BP	cell activation	GO:0001775	0.0122479	757	50	17	0.34	0.0224571	13294	440
B cells	GO:BP	thymic T cell selection	GO:0045061	0.023149	15	36	4	0.111111	0.266667	13294	11259
B cells	GO:BP	leukocyte proliferation	GO:0070661	0.0290647	233	50	10	0.2	0.0429185	13294	16242
B cells	GO:BP	intracellular signaling cassette	GO:0141124	0.0431834	1345	64	25	0.390625	0.0185874	13294	20031
B cells	KEGG	B cell receptor signaling pathway	KEGG:04662	0.000809228	52	81	6	0.0740741	0.115385	13294	339
B cells	KEGG	Fc gamma R-mediated phagocytosis	KEGG:04666	0.00221837	72	49	5	0.102041	0.0694444	13294	341
B cells	KEGG	NF-kappa B signaling pathway	KEGG:04064	0.0107382	67	34	4	0.117647	0.0597015	13294	256
B cells	KEGG	Parathyroid hormone synthesis, secretion and action	KEGG:04928	0.0124453	72	64	5	0.078125	0.0694444	13294	385
B cells	KEGG	Chemokine signaling pathway	KEGG:04062	0.0185737	114	39	5	0.128205	0.0438596	13294	255
B cells	KEGG	Phosphatidylinositol signaling system	KEGG:04070	0.0371233	79	49	4	0.0816327	0.0506329	13294	259
B cells	WP	B cell receptor signaling	WP:WP23	7.15274e-05	65	69	7	0.101449	0.107692	13294	99
B cells	WP	EGF EGFR signaling	WP:WP437	0.00160756	130	64	7	0.109375	0.0538462	13294	427
B cells	WP	Transcriptional regulation of memory B cell differentiation	WP:WP5491	0.00400592	35	50	4	0.08	0.114286	13294	869
B cells	WP	Development of pulmonary dendritic cells and macrophage subsets	WP:WP3892	0.0106603	11	13	2	0.153846	0.181818	13294	298
B cells	WP	Prion disease pathway	WP:WP3995	0.0358173	26	50	3	0.06	0.115385	13294	335

## Sheet: Expression direction stats
Category	Cell_type	GO	Term	ID	Number_of_genes	Percent_up_in_MBM
WP	B cells	WP	Development of pulmonary dendritic cells and macrophage subsets	WP:WP3892	2	0
WP	B cells	WP	Transcriptional regulation of memory B cell differentiation	WP:WP5491	4	25
WP	B cells	WP	Prion disease pathway	WP:WP3995	3	33.3333
WP	B cells	WP	B cell receptor signaling	WP:WP23	7	42.8571
WP	B cells	WP	EGF EGFR signaling	WP:WP437	7	57.1429
KEGG	B cells	KEGG	B cell receptor signaling pathway	KEGG:04662	6	16.6667
KEGG	B cells	KEGG	NF-kappa B signaling pathway	KEGG:04064	4	25
KEGG	B cells	KEGG	Phosphatidylinositol signaling system	KEGG:04070	4	25
KEGG	B cells	KEGG	Fc gamma R-mediated phagocytosis	KEGG:04666	5	40
KEGG	B cells	KEGG	Parathyroid hormone synthesis, secretion and action	KEGG:04928	5	40
KEGG	B cells	KEGG	Chemokine signaling pathway	KEGG:04062	5	40
GO	B cells	GO:BP	cell activation	GO:0001775	17	23.5294
GO	B cells	GO:BP	lymphocyte activation	GO:0046649	16	25
GO	B cells	GO:BP	leukocyte activation	GO:0045321	16	25
GO	B cells	GO:BP	lymphocyte proliferation	GO:0046651	10	30
GO	B cells	GO:BP	mononuclear cell proliferation	GO:0032943	10	30
GO	B cells	GO:BP	leukocyte proliferation	GO:0070661	10	30
GO	B cells	GO:BP	intracellular signaling cassette	GO:0141124	25	32
GO	B cells	GO:BP	B cell activation	GO:0042113	11	36.3636
GO	B cells	GO:BP	regulation of B cell proliferation	GO:0030888	6	50
GO	B cells	GO:BP	thymic T cell selection	GO:0045061	4	50
WP	CD4+ T cells	WP	Modulators of TCR signaling and T cell activation	WP:WP5072	25	0
WP	CD4+ T cells	WP	MAPK cascade	WP:WP422	13	0
WP	CD4+ T cells	WP	Androgen receptor network in prostate cancer	WP:WP2263	11	0
WP	CD4+ T cells	WP	AGE RAGE pathway	WP:WP2324	18	0
WP	CD4+ T cells	WP	Amyotrophic lateral sclerosis ALS	WP:WP2447	5	0
WP	CD4+ T cells	WP	IL1 signaling	WP:WP195	11	0
WP	CD4+ T cells	WP	VEGFA VEGFR2 signaling	WP:WP3888	49	4.08163
WP	CD4+ T cells	WP	Kit receptor signaling	WP:WP304	22	4.54545
WP	CD4+ T cells	WP	Oncostatin M signaling	WP:WP2374	20	5
WP	CD4+ T cells	WP	MicroRNAs in cardiomyocyte hypertrophy	WP:WP1544	19	5.26316
WP	CD4+ T cells	WP	Chromosomal and microsatellite instability in colorectal cancer	WP:WP4216	19	5.26316
WP	CD4+ T cells	WP	IL2 signaling	WP:WP49	17	5.88235
WP	CD4+ T cells	WP	T cell receptor signaling	WP:WP69	33	6.06061
WP	CD4+ T cells	WP	DNA damage response only ATM dependent	WP:WP710	31	6.45161
WP	CD4+ T cells	WP	Translation inhibitors in chronically activated PDGFRA cells	WP:WP4566	14	7.14286
WP	CD4+ T cells	WP	TNF alpha signaling	WP:WP231	27	7.40741
WP	CD4+ T cells	WP	miRNA regulation of prostate cancer signaling	WP:WP3981	13	7.69231
WP	CD4+ T cells	WP	IL7 signaling	WP:WP205	12	8.33333
WP	CD4+ T cells	WP	MAPK signaling	WP:WP382	12	8.33333
WP	CD4+ T cells	WP	Glioblastoma signaling	WP:WP2261	23	8.69565
WP	CD4+ T cells	WP	EGF EGFR signaling	WP:WP437	56	8.92857
WP	CD4+ T cells	WP	T cell antigen receptor TCR pathway during Staphylococcus aureus infection	WP:WP3863	21	9.52381
WP	CD4+ T cells	WP	T cell activation SARS CoV 2	WP:WP5098	31	9.67742
WP	CD4+ T cells	WP	IL6 signaling	WP:WP364	20	10
WP	CD4+ T cells	WP	Calcium mediated T cell apoptosis involved in inclusion body myositis	WP:WP5142	10	10
WP	CD4+ T cells	WP	Chemokine signaling	WP:WP3929	38	10.5263
WP	CD4+ T cells	WP	MET in type 1 papillary renal cell carcinoma	WP:WP4205	18	11.1111
WP	CD4+ T cells	WP	IL9 signaling	WP:WP22	9	11.1111
WP	CD4+ T cells	WP	Prolactin signaling	WP:WP2037	26	11.5385
WP	CD4+ T cells	WP	Thymic stromal lymphopoietin TSLP signaling	WP:WP2203	17	11.7647
WP	CD4+ T cells	WP	G protein signaling	WP:WP35	25	12
WP	CD4+ T cells	WP	Angiopoietin like protein 8 regulatory pathway	WP:WP3915	41	12.1951
WP	CD4+ T cells	WP	PDGFR beta pathway	WP:WP3972	16	12.5
WP	CD4+ T cells	WP	Envelope proteins and their potential roles in EDMD physiopathology	WP:WP4535	16	12.5
WP	CD4+ T cells	WP	TYROBP causal network in microglia	WP:WP3945	8	12.5
WP	CD4+ T cells	WP	IL3 signaling	WP:WP286	23	13.0435
WP	CD4+ T cells	WP	B cell receptor signaling	WP:WP23	30	13.3333
WP	CD4+ T cells	WP	TGF beta signaling pathway	WP:WP366	37	13.5135
WP	CD4+ T cells	WP	Cardiac hypertrophic response	WP:WP2795	14	14.2857
WP	CD4+ T cells	WP	GNAQ p R183Q drives capillary malformation	WP:WP5501	14	14.2857
WP	CD4+ T cells	WP	Non small cell lung cancer	WP:WP4255	21	14.2857
WP	CD4+ T cells	WP	Pancreatic adenocarcinoma pathway	WP:WP4263	21	14.2857
WP	CD4+ T cells	WP	Insulin signaling	WP:WP481	48	14.5833
WP	CD4+ T cells	WP	Brain derived neurotrophic factor BDNF signaling	WP:WP2380	40	15
WP	CD4+ T cells	WP	ErbB signaling	WP:WP673	26	15.3846
WP	CD4+ T cells	WP	T cell receptor and co stimulatory signaling	WP:WP2583	13	15.3846
WP	CD4+ T cells	WP	PI3K AKT mTOR signaling and therapeutic opportunities in prostate cancer	WP:WP3844	13	15.3846
WP	CD4+ T cells	WP	Energy metabolism	WP:WP1541	19	15.7895
WP	CD4+ T cells	WP	Acute myeloid leukemia	WP:WP5293	19	15.7895
WP	CD4+ T cells	WP	Thyroid stimulating hormone TSH signaling	WP:WP2032	24	16.6667
WP	CD4+ T cells	WP	Tyrosine kinase inhibitors in glioblastoma	WP:WP5494	12	16.6667
WP	CD4+ T cells	WP	Gastrin signaling	WP:WP4659	29	17.2414
WP	CD4+ T cells	WP	Leptin signaling	WP:WP2034	28	17.8571
WP	CD4+ T cells	WP	Hepatitis B infection	WP:WP4666	49	18.3673
WP	CD4+ T cells	WP	IL4 signaling	WP:WP395	20	20
WP	CD4+ T cells	WP	Th17 cell differentiation pathway	WP:WP5130	28	21.4286
WP	CD4+ T cells	WP	Molecular pathway for oxidative stress	WP:WP5477	14	21.4286
WP	CD4+ T cells	WP	Endoderm differentiation	WP:WP2853	46	23.913
WP	CD4+ T cells	WP	Interferon type I signaling	WP:WP585	28	25
WP	CD4+ T cells	WP	Hypothesized pathways in pathogenesis of cardiovascular disease	WP:WP3668	4	25
WP	CD4+ T cells	WP	GNAQ pathways in port wine stain	WP:WP5437	8	25
WP	CD4+ T cells	WP	Canonical and non canonical TGF B signaling	WP:WP3874	8	25
WP	CD4+ T cells	WP	PDGF pathway	WP:WP2526	16	25
WP	CD4+ T cells	WP	Cancer immunotherapy by PD 1 blockade	WP:WP4585	12	41.6667
WP	CD4+ T cells	WP	p38 MAPK signaling	WP:WP400	14	42.8571
KEGG	CD4+ T cells	KEGG	Leukocyte transendothelial migration	KEGG:04670	8	0
KEGG	CD4+ T cells	KEGG	TNF signaling pathway	KEGG:04668	6	0
KEGG	CD4+ T cells	KEGG	Adherens junction	KEGG:04520	21	4.7619
KEGG	CD4+ T cells	KEGG	Oocyte meiosis	KEGG:04114	18	5.55556
KEGG	CD4+ T cells	KEGG	MAPK signaling pathway	KEGG:04010	13	7.69231
KEGG	CD4+ T cells	KEGG	FoxO signaling pathway	KEGG:04068	13	7.69231
KEGG	CD4+ T cells	KEGG	GnRH signaling pathway	KEGG:04912	25	8
KEGG	CD4+ T cells	KEGG	Prolactin signaling pathway	KEGG:04917	21	9.52381
KEGG	CD4+ T cells	KEGG	Chagas disease	KEGG:05142	20	10
KEGG	CD4+ T cells	KEGG	Fc epsilon RI signaling pathway	KEGG:04664	20	10
KEGG	CD4+ T cells	KEGG	Yersinia infection	KEGG:05135	39	10.2564
KEGG	CD4+ T cells	KEGG	Sphingolipid signaling pathway	KEGG:04071	25	12
KEGG	CD4+ T cells	KEGG	Growth hormone synthesis, secretion and action	KEGG:04935	32	12.5
KEGG	CD4+ T cells	KEGG	Colorectal cancer	KEGG:05210	24	12.5
KEGG	CD4+ T cells	KEGG	AGE-RAGE signaling pathway in diabetic complications	KEGG:04933	24	12.5
KEGG	CD4+ T cells	KEGG	Th1 and Th2 cell differentiation	KEGG:04658	31	12.9032
KEGG	CD4+ T cells	KEGG	Regulation of actin cytoskeleton	KEGG:04810	46	13.0435
KEGG	CD4+ T cells	KEGG	B cell receptor signaling pathway	KEGG:04662	23	13.0435
KEGG	CD4+ T cells	KEGG	Pancreatic cancer	KEGG:05212	21	14.2857
KEGG	CD4+ T cells	KEGG	Th17 cell differentiation	KEGG:04659	33	15.1515
KEGG	CD4+ T cells	KEGG	T cell receptor signaling pathway	KEGG:04660	52	15.3846
KEGG	CD4+ T cells	KEGG	Human T-cell leukemia virus 1 infection	KEGG:05166	58	15.5172
KEGG	CD4+ T cells	KEGG	Shigellosis	KEGG:05131	51	15.6863
KEGG	CD4+ T cells	KEGG	Acute myeloid leukemia	KEGG:05221	19	15.7895
KEGG	CD4+ T cells	KEGG	ErbB signaling pathway	KEGG:04012	25	16
KEGG	CD4+ T cells	KEGG	Salmonella infection	KEGG:05132	46	17.3913
KEGG	CD4+ T cells	KEGG	Lipid and atherosclerosis	KEGG:05417	40	17.5
KEGG	CD4+ T cells	KEGG	Chronic myeloid leukemia	KEGG:05220	22	18.1818
KEGG	CD4+ T cells	KEGG	Hepatitis B	KEGG:05161	49	18.3673
KEGG	CD4+ T cells	KEGG	Non-small cell lung cancer	KEGG:05223	21	19.0476
KEGG	CD4+ T cells	KEGG	Natural killer cell mediated cytotoxicity	KEGG:04650	31	19.3548
KEGG	CD4+ T cells	KEGG	Neurotrophin signaling pathway	KEGG:04722	35	20
KEGG	CD4+ T cells	KEGG	Phosphatidylinositol signaling system	KEGG:04070	24	20.8333
KEGG	CD4+ T cells	KEGG	Viral carcinogenesis	KEGG:05203	56	23.2143
KEGG	CD4+ T cells	KEGG	Longevity regulating pathway	KEGG:04211	25	24
KEGG	CD4+ T cells	KEGG	Cellular senescence	KEGG:04218	54	24.0741
KEGG	CD4+ T cells	KEGG	Autophagy - animal	KEGG:04140	44	25
KEGG	CD4+ T cells	KEGG	Endocytosis	KEGG:04144	60	25
KEGG	CD4+ T cells	KEGG	Osteoclast differentiation	KEGG:04380	39	25.641
KEGG	CD4+ T cells	KEGG	Human cytomegalovirus infection	KEGG:05163	66	25.7576
KEGG	CD4+ T cells	KEGG	Human immunodeficiency virus 1 infection	KEGG:05170	60	26.6667
KEGG	CD4+ T cells	KEGG	PD-L1 expression and PD-1 checkpoint pathway in cancer	KEGG:05235	37	27.027
KEGG	CD4+ T cells	KEGG	Kaposi sarcoma-associated herpesvirus infection	KEGG:05167	54	29.6296
KEGG	CD4+ T cells	KEGG	Epstein-Barr virus infection	KEGG:05169	52	32.6923
KEGG	CD4+ T cells	KEGG	Bacterial invasion of epithelial cells	KEGG:05100	21	33.3333
GO	CD4+ T cells	GO:BP	regulation of immune response	GO:0050776	58	1.72414
GO	CD4+ T cells	GO:BP	intracellular signaling cassette	GO:0141124	39	2.5641
GO	CD4+ T cells	GO:BP	positive regulation of immune system process	GO:0002684	63	3.1746
GO	CD4+ T cells	GO:BP	regulation of immune system process	GO:0002682	89	3.37079
GO	CD4+ T cells	GO:BP	leukocyte activation	GO:0045321	58	3.44828
GO	CD4+ T cells	GO:MF	transcription coregulator activity	GO:0003712	86	3.48837
GO	CD4+ T cells	GO:BP	lymphocyte activation	GO:0046649	57	3.50877
GO	CD4+ T cells	GO:BP	T cell activation	GO:0042110	41	4.87805
GO	CD4+ T cells	GO:BP	regulation of cell adhesion	GO:0030155	49	6.12245
GO	CD4+ T cells	GO:BP	cell activation	GO:0001775	64	6.25
GO	CD4+ T cells	GO:BP	lymphocyte differentiation	GO:0030098	96	7.29167
GO	CD4+ T cells	GO:BP	mononuclear cell differentiation	GO:1903131	107	8.41121
GO	CD4+ T cells	GO:BP	positive T cell selection	GO:0043368	21	9.52381
GO	CD4+ T cells	GO:MF	protein-macromolecule adaptor activity	GO:0030674	193	11.9171
GO	CD4+ T cells	GO:BP	T cell selection	GO:0045058	25	12
GO	CD4+ T cells	GO:BP	T cell differentiation	GO:0030217	83	15.6627
GO	CD4+ T cells	GO:MF	enzyme binding	GO:0019899	377	17.2414
GO	CD4+ T cells	GO:MF	protein serine kinase activity	GO:0106310	93	21.5054
GO	CD4+ T cells	GO:MF	protein serine/threonine kinase activity	GO:0004674	111	22.5225
GO	CD4+ T cells	GO:MF	phosphatase binding	GO:0019902	61	29.5082
GO	CD4+ T cells	GO:MF	protein phosphatase binding	GO:0019903	44	34.0909
WP	CD8+ T cells	WP	IL7 signaling	WP:WP205	14	0
WP	CD8+ T cells	WP	Wnt signaling and pluripotency	WP:WP399	3	0
WP	CD8+ T cells	WP	Leptin signaling	WP:WP2034	35	2.85714
WP	CD8+ T cells	WP	EGF EGFR signaling	WP:WP437	67	2.98507
WP	CD8+ T cells	WP	Oncostatin M signaling	WP:WP2374	30	3.33333
WP	CD8+ T cells	WP	Translation inhibitors in chronically activated PDGFRA cells	WP:WP4566	24	4.16667
WP	CD8+ T cells	WP	Neurodegeneration with brain iron accumulation NBIA subtypes pathway	WP:WP4577	22	4.54545
WP	CD8+ T cells	WP	Insulin signaling	WP:WP481	68	5.88235
WP	CD8+ T cells	WP	Thyroid stimulating hormone TSH signaling	WP:WP2032	30	6.66667
WP	CD8+ T cells	WP	T cell receptor signaling	WP:WP69	43	6.97674
WP	CD8+ T cells	WP	Host pathogen interaction of human coronaviruses autophagy	WP:WP4863	13	7.69231
WP	CD8+ T cells	WP	Phosphatidyl inositol phosphate pathway	WP:WP5411	24	8.33333
WP	CD8+ T cells	WP	Modulators of TCR signaling and T cell activation	WP:WP5072	35	8.57143
WP	CD8+ T cells	WP	Interleukin 1 IL 1 structural pathway	WP:WP2637	23	8.69565
WP	CD8+ T cells	WP	Angiopoietin like protein 8 regulatory pathway	WP:WP3915	57	8.77193
WP	CD8+ T cells	WP	Interferon type I signaling	WP:WP585	34	8.82353
WP	CD8+ T cells	WP	DNA damage response only ATM dependent	WP:WP710	47	10.6383
WP	CD8+ T cells	WP	TNF alpha signaling	WP:WP231	46	10.8696
WP	CD8+ T cells	WP	GNAQ p R183Q drives capillary malformation	WP:WP5501	16	12.5
WP	CD8+ T cells	WP	PDGFR beta pathway	WP:WP3972	18	16.6667
WP	CD8+ T cells	WP	SMC1 SMC3 role in DNA damage Cornelia de Lange Syndrome	WP:WP5118	10	50
KEGG	CD8+ T cells	KEGG	Apoptosis	KEGG:04210	9	0
KEGG	CD8+ T cells	KEGG	Phosphatidylinositol signaling system	KEGG:04070	42	2.38095
KEGG	CD8+ T cells	KEGG	Sphingolipid signaling pathway	KEGG:04071	48	4.16667
KEGG	CD8+ T cells	KEGG	Inositol phosphate metabolism	KEGG:00562	35	5.71429
KEGG	CD8+ T cells	KEGG	TNF signaling pathway	KEGG:04668	47	6.38298
KEGG	CD8+ T cells	KEGG	Autophagy - animal	KEGG:04140	68	7.35294
KEGG	CD8+ T cells	KEGG	T cell receptor signaling pathway	KEGG:04660	58	8.62069
KEGG	CD8+ T cells	KEGG	PD-L1 expression and PD-1 checkpoint pathway in cancer	KEGG:05235	43	9.30233
KEGG	CD8+ T cells	KEGG	Th1 and Th2 cell differentiation	KEGG:04658	41	9.7561
KEGG	CD8+ T cells	KEGG	Yersinia infection	KEGG:05135	66	12.1212
KEGG	CD8+ T cells	KEGG	Th17 cell differentiation	KEGG:04659	45	13.3333
KEGG	CD8+ T cells	KEGG	Cellular senescence	KEGG:04218	70	14.2857
KEGG	CD8+ T cells	KEGG	Human cytomegalovirus infection	KEGG:05163	90	16.6667
KEGG	CD8+ T cells	KEGG	Human immunodeficiency virus 1 infection	KEGG:05170	84	16.6667
KEGG	CD8+ T cells	KEGG	Epstein-Barr virus infection	KEGG:05169	80	20
GO	CD8+ T cells	GO:BP	phosphatidylinositol-3-phosphate biosynthetic process	GO:0036092	17	11.7647
KEGG	Dendritic cells	KEGG	Transcriptional misregulation in cancer	KEGG:05202	6	16.6667
KEGG	Dendritic cells	KEGG	Chemokine signaling pathway	KEGG:04062	9	66.6667
KEGG	Dendritic cells	KEGG	Antigen processing and presentation	KEGG:04612	5	100
GO	Dendritic cells	GO:MF	enzyme regulator activity	GO:0030234	28	21.4286
GO	Dendritic cells	GO:MF	guanyl-nucleotide exchange factor activity	GO:0005085	13	23.0769
GO	Dendritic cells	GO:MF	GTPase regulator activity	GO:0030695	20	25
GO	Dendritic cells	GO:MF	nucleoside-triphosphatase regulator activity	GO:0060589	20	25
GO	Dendritic cells	GO:BP	endocytosis	GO:0006897	22	36.3636
GO	Dendritic cells	GO:MF	small GTPase binding	GO:0031267	14	50
GO	Dendritic cells	GO:MF	GTPase binding	GO:0051020	15	53.3333
WP	Endothelial cells	WP	Inhibition of GNAQ regulated signaling in uveal melanoma	WP:WP5490	17	0
WP	Endothelial cells	WP	DNA damage response only ATM dependent	WP:WP710	37	0
WP	Endothelial cells	WP	PDGFR beta pathway	WP:WP3972	12	0
WP	Endothelial cells	WP	GNAQ p R183Q drives capillary malformation	WP:WP5501	13	0
WP	Endothelial cells	WP	Translation inhibitors in chronically activated PDGFRA cells	WP:WP4566	16	0
WP	Endothelial cells	WP	Oncostatin M signaling	WP:WP2374	23	0
WP	Endothelial cells	WP	Imatinib and chronic myeloid leukemia	WP:WP3640	2	0
WP	Endothelial cells	WP	IL3 signaling	WP:WP286	20	0
WP	Endothelial cells	WP	Hypothesized pathways in pathogenesis of cardiovascular disease	WP:WP3668	13	0
WP	Endothelial cells	WP	PI3K AKT mTOR signaling and therapeutic opportunities in prostate cancer	WP:WP3844	11	0
WP	Endothelial cells	WP	Phosphoinositides metabolism	WP:WP4971	13	0
WP	Endothelial cells	WP	Host pathogen interaction of human coronaviruses autophagy	WP:WP4863	8	0
WP	Endothelial cells	WP	Endoderm differentiation	WP:WP2853	40	0
WP	Endothelial cells	WP	PDGF pathway	WP:WP2526	14	0
WP	Endothelial cells	WP	TGF beta receptor signaling in skeletal dysplasias	WP:WP4816	20	0
WP	Endothelial cells	WP	TGF beta receptor signaling	WP:WP560	19	0
WP	Endothelial cells	WP	Androgen receptor network in prostate cancer	WP:WP2263	32	0
WP	Endothelial cells	WP	Factors and pathways affecting insulin like growth factor IGF1 Akt signaling	WP:WP3850	14	0
WP	Endothelial cells	WP	Rett syndrome	WP:WP4312	12	0
WP	Endothelial cells	WP	Host pathogen interaction of human coronaviruses MAPK signaling	WP:WP4877	3	0
WP	Endothelial cells	WP	Insulin signaling	WP:WP481	51	1.96078
WP	Endothelial cells	WP	Angiopoietin like protein 8 regulatory pathway	WP:WP3915	38	2.63158
WP	Endothelial cells	WP	miR targeted genes in squamous cell	WP:WP2006	37	2.7027
WP	Endothelial cells	WP	miR targeted genes in muscle cell	WP:WP2005	92	3.26087
WP	Endothelial cells	WP	ErbB signaling	WP:WP673	30	3.33333
WP	Endothelial cells	WP	Prolactin signaling	WP:WP2037	27	3.7037
WP	Endothelial cells	WP	miR targeted genes in lymphocytes	WP:WP2004	105	3.80952
WP	Endothelial cells	WP	Thyroid stimulating hormone TSH signaling	WP:WP2032	23	4.34783
WP	Endothelial cells	WP	TGF beta signaling pathway	WP:WP366	42	4.7619
WP	Endothelial cells	WP	MET in type 1 papillary renal cell carcinoma	WP:WP4205	21	4.7619
WP	Endothelial cells	WP	Hepatocyte growth factor receptor signaling	WP:WP313	19	5.26316
WP	Endothelial cells	WP	EGF EGFR signaling	WP:WP437	65	6.15385
WP	Endothelial cells	WP	Epithelial to mesenchymal transition in colorectal cancer	WP:WP4239	46	6.52174
WP	Endothelial cells	WP	Regulation of actin cytoskeleton	WP:WP51	43	6.97674
WP	Endothelial cells	WP	Leptin signaling	WP:WP2034	28	7.14286
WP	Endothelial cells	WP	VEGFA VEGFR2 signaling	WP:WP3888	120	7.5
WP	Endothelial cells	WP	Macrophage stimulating protein MSP signaling	WP:WP5353	39	7.69231
WP	Endothelial cells	WP	Nanoparticle mediated activation of receptor signaling	WP:WP2643	13	7.69231
WP	Endothelial cells	WP	EGFR tyrosine kinase inhibitor resistance	WP:WP4806	26	7.69231
WP	Endothelial cells	WP	Cancer pathways	WP:WP5434	115	7.82609
WP	Endothelial cells	WP	Hallmark of cancer sustaining proliferative signaling	WP:WP5475	33	9.09091
WP	Endothelial cells	WP	Gastrin signaling	WP:WP4659	43	9.30233
WP	Endothelial cells	WP	Hippo signaling regulation	WP:WP4540	32	9.375
WP	Endothelial cells	WP	Integrin mediated cell adhesion	WP:WP185	32	9.375
WP	Endothelial cells	WP	Effect of dasatinib on the BCR ABL signaling pathway	WP:WP5493	20	10
WP	Endothelial cells	WP	Neovascularization processes	WP:WP4331	19	10.5263
WP	Endothelial cells	WP	Focal adhesion PI3K Akt mTOR signaling	WP:WP3932	74	10.8108
WP	Endothelial cells	WP	Focal adhesion	WP:WP306	63	12.6984
KEGG	Endothelial cells	KEGG	Chronic myeloid leukemia	KEGG:05220	29	0
KEGG	Endothelial cells	KEGG	Phosphatidylinositol signaling system	KEGG:04070	25	0
KEGG	Endothelial cells	KEGG	Shigellosis	KEGG:05131	38	0
KEGG	Endothelial cells	KEGG	Salmonella infection	KEGG:05132	56	0
KEGG	Endothelial cells	KEGG	Autophagy - animal	KEGG:04140	39	0
KEGG	Endothelial cells	KEGG	PD-L1 expression and PD-1 checkpoint pathway in cancer	KEGG:05235	21	0
KEGG	Endothelial cells	KEGG	Colorectal cancer	KEGG:05210	27	0
KEGG	Endothelial cells	KEGG	Osteoclast differentiation	KEGG:04380	16	0
KEGG	Endothelial cells	KEGG	Pancreatic cancer	KEGG:05212	23	0
KEGG	Endothelial cells	KEGG	Sphingolipid signaling pathway	KEGG:04071	29	0
KEGG	Endothelial cells	KEGG	Chagas disease	KEGG:05142	8	0
KEGG	Endothelial cells	KEGG	Neurotrophin signaling pathway	KEGG:04722	33	0
KEGG	Endothelial cells	KEGG	Inositol phosphate metabolism	KEGG:00562	15	0
KEGG	Endothelial cells	KEGG	Human immunodeficiency virus 1 infection	KEGG:05170	37	0
KEGG	Endothelial cells	KEGG	T cell receptor signaling pathway	KEGG:04660	33	0
KEGG	Endothelial cells	KEGG	Pathogenic Escherichia coli infection	KEGG:05130	40	0
KEGG	Endothelial cells	KEGG	Th1 and Th2 cell differentiation	KEGG:04658	12	0
KEGG	Endothelial cells	KEGG	Longevity regulating pathway	KEGG:04211	2	0
KEGG	Endothelial cells	KEGG	Long-term potentiation	KEGG:04720	19	0
KEGG	Endothelial cells	KEGG	Kaposi sarcoma-associated herpesvirus infection	KEGG:05167	53	1.88679
KEGG	Endothelial cells	KEGG	Cellular senescence	KEGG:04218	47	2.12766
KEGG	Endothelial cells	KEGG	Prostate cancer	KEGG:05215	31	3.22581
KEGG	Endothelial cells	KEGG	Bacterial invasion of epithelial cells	KEGG:05100	30	3.33333
KEGG	Endothelial cells	KEGG	Endocrine resistance	KEGG:01522	29	3.44828
KEGG	Endothelial cells	KEGG	ErbB signaling pathway	KEGG:04012	28	3.57143
KEGG	Endothelial cells	KEGG	Endocytosis	KEGG:04144	63	4.7619
KEGG	Endothelial cells	KEGG	Rap1 signaling pathway	KEGG:04015	60	5
KEGG	Endothelial cells	KEGG	Human T-cell leukemia virus 1 infection	KEGG:05166	60	5
KEGG	Endothelial cells	KEGG	Growth hormone synthesis, secretion and action	KEGG:04935	39	5.12821
KEGG	Endothelial cells	KEGG	Adherens junction	KEGG:04520	37	5.40541
KEGG	Endothelial cells	KEGG	Choline metabolism in cancer	KEGG:05231	31	6.45161
KEGG	Endothelial cells	KEGG	Yersinia infection	KEGG:05135	43	6.97674
KEGG	Endothelial cells	KEGG	Proteoglycans in cancer	KEGG:05205	56	7.14286
KEGG	Endothelial cells	KEGG	Human papillomavirus infection	KEGG:05165	81	7.40741
KEGG	Endothelial cells	KEGG	EGFR tyrosine kinase inhibitor resistance	KEGG:01521	26	7.69231
KEGG	Endothelial cells	KEGG	Pathways in cancer	KEGG:05200	115	7.82609
KEGG	Endothelial cells	KEGG	Leukocyte transendothelial migration	KEGG:04670	35	8.57143
KEGG	Endothelial cells	KEGG	Phospholipase D signaling pathway	KEGG:04072	43	9.30233
KEGG	Endothelial cells	KEGG	Regulation of actin cytoskeleton	KEGG:04810	63	9.52381
KEGG	Endothelial cells	KEGG	Human cytomegalovirus infection	KEGG:05163	64	10.9375
KEGG	Endothelial cells	KEGG	Focal adhesion	KEGG:04510	66	13.6364
GO	Endothelial cells	GO:MF	GTPase binding	GO:0051020	78	0
GO	Endothelial cells	GO:MF	phosphatidylinositol kinase activity	GO:0052742	11	0
GO	Endothelial cells	GO:MF	SH3 domain binding	GO:0017124	46	2.17391
GO	Endothelial cells	GO:MF	cadherin binding	GO:0045296	87	2.29885
GO	Endothelial cells	GO:MF	enzyme binding	GO:0019899	437	3.20366
GO	Endothelial cells	GO:MF	actin binding	GO:0003779	118	3.38983
GO	Endothelial cells	GO:BP	actin filament-based process	GO:0030029	198	4.0404
GO	Endothelial cells	GO:BP	actin cytoskeleton organization	GO:0030036	183	4.37158
GO	Endothelial cells	GO:MF	small GTPase binding	GO:0031267	85	4.70588
GO	Endothelial cells	GO:BP	actin filament organization	GO:0007015	121	4.95868
GO	Endothelial cells	GO:BP	regulation of actin filament organization	GO:0110053	75	6.66667
GO	Endothelial cells	GO:BP	response to transforming growth factor beta	GO:0071559	73	6.84932
GO	Endothelial cells	GO:MF	guanyl-nucleotide exchange factor activity	GO:0005085	71	7.04225
GO	Endothelial cells	GO:BP	regulation of anatomical structure morphogenesis	GO:0022603	194	7.21649
GO	Endothelial cells	GO:BP	circulatory system development	GO:0072359	263	7.60456
GO	Endothelial cells	GO:BP	cell migration	GO:0016477	315	7.61905
GO	Endothelial cells	GO:BP	substrate adhesion-dependent cell spreading	GO:0034446	39	7.69231
GO	Endothelial cells	GO:BP	tube morphogenesis	GO:0035239	199	8.0402
GO	Endothelial cells	GO:BP	sprouting angiogenesis	GO:0002040	49	8.16327
GO	Endothelial cells	GO:BP	blood vessel morphogenesis	GO:0048514	161	8.69565
GO	Endothelial cells	GO:BP	blood vessel endothelial cell migration	GO:0043534	46	8.69565
GO	Endothelial cells	GO:BP	small GTPase-mediated signal transduction	GO:0007264	135	8.88889
GO	Endothelial cells	GO:MF	nucleoside-triphosphatase regulator activity	GO:0060589	133	9.02256
GO	Endothelial cells	GO:MF	GTPase regulator activity	GO:0030695	133	9.02256
GO	Endothelial cells	GO:BP	vasculature development	GO:0001944	198	9.09091
GO	Endothelial cells	GO:BP	blood vessel development	GO:0001568	187	9.09091
GO	Endothelial cells	GO:BP	regulation of locomotion	GO:0040012	226	9.29204
GO	Endothelial cells	GO:BP	regulation of cell motility	GO:2000145	222	9.45946
GO	Endothelial cells	GO:BP	angiogenesis	GO:0001525	147	9.52381
GO	Endothelial cells	GO:BP	regulation of cell migration	GO:0030334	216	9.72222
GO	Endothelial cells	GO:BP	cell-substrate adhesion	GO:0031589	100	10
GO	Endothelial cells	GO:BP	endothelial cell differentiation	GO:0045446	39	10.2564
GO	Endothelial cells	GO:BP	regulation of small GTPase mediated signal transduction	GO:0051056	94	10.6383
GO	Endothelial cells	GO:BP	regulation of blood vessel endothelial cell migration	GO:0043535	37	10.8108
GO	Endothelial cells	GO:BP	regulation of epithelial cell migration	GO:0010632	27	11.1111
GO	Endothelial cells	GO:BP	regulation of cell-substrate adhesion	GO:0010810	67	11.9403
GO	Endothelial cells	GO:BP	endothelial cell migration	GO:0043542	73	13.6986
GO	Endothelial cells	GO:BP	regulation of endothelial cell migration	GO:0010594	57	14.0351
GO	Endothelial cells	GO:BP	cell-substrate junction organization	GO:0150115	40	17.5
GO	Endothelial cells	GO:BP	cell-substrate junction assembly	GO:0007044	38	18.4211
GO	Endothelial cells	GO:MF	adiponectin binding	GO:0055100	2	50
WP	MDM	WP	Hepatocyte growth factor receptor signaling	WP:WP313	28	0
WP	MDM	WP	SMC1 SMC3 role in DNA damage Cornelia de Lange Syndrome	WP:WP5118	11	0
WP	MDM	WP	Biotin metabolism including IMDs	WP:WP5031	9	0
WP	MDM	WP	Oncostatin M signaling	WP:WP2374	36	0
WP	MDM	WP	IL4 signaling	WP:WP395	10	0
WP	MDM	WP	Microglia pathogen phagocytosis pathway	WP:WP3937	30	0
WP	MDM	WP	Translation inhibitors in chronically activated PDGFRA cells	WP:WP4566	27	0
WP	MDM	WP	Insulin signaling	WP:WP481	84	0
WP	MDM	WP	EGF EGFR signaling	WP:WP437	95	0
WP	MDM	WP	HIPK2 in kidney fibrosis	WP:WP4751	2	0
WP	MDM	WP	Neuroinflammation	WP:WP4919	11	0
WP	MDM	WP	Fatty acid biosynthesis	WP:WP357	17	0
WP	MDM	WP	TYROBP causal network in microglia	WP:WP3945	48	2.08333
KEGG	MDM	KEGG	Autophagy - animal	KEGG:04140	85	0
KEGG	MDM	KEGG	Insulin resistance	KEGG:04931	14	0
KEGG	MDM	KEGG	Adipocytokine signaling pathway	KEGG:04920	11	0
KEGG	MDM	KEGG	Yersinia infection	KEGG:05135	84	0
KEGG	MDM	KEGG	Shigellosis	KEGG:05131	7	0
WP	Plasma cells	WP	N glycan biosynthesis	WP:WP5153	4	50
KEGG	Plasma cells	KEGG	Proteoglycans in cancer	KEGG:05205	2	0
KEGG	Plasma cells	KEGG	Protein processing in endoplasmic reticulum	KEGG:04141	11	27.2727
KEGG	Plasma cells	KEGG	N-Glycan biosynthesis	KEGG:00510	4	50
WP	Stromal cells	WP	Oncostatin M signaling	WP:WP2374	34	0
WP	Stromal cells	WP	Genes related to primary cilium development based on CRISPR	WP:WP4536	37	0
WP	Stromal cells	WP	Photodynamic therapy induced unfolded protein response	WP:WP3613	3	0
WP	Stromal cells	WP	miR targeted genes in squamous cell	WP:WP2006	59	1.69492
WP	Stromal cells	WP	miR targeted genes in lymphocytes	WP:WP2004	171	1.75439
WP	Stromal cells	WP	miR targeted genes in muscle cell	WP:WP2005	153	1.96078
WP	Stromal cells	WP	Angiopoietin like protein 8 regulatory pathway	WP:WP3915	61	3.27869
WP	Stromal cells	WP	Insulin signaling	WP:WP481	77	3.8961
WP	Stromal cells	WP	PDGF pathway	WP:WP2526	25	4
WP	Stromal cells	WP	VEGFA VEGFR2 signaling	WP:WP3888	191	4.18848
WP	Stromal cells	WP	EGF EGFR signaling	WP:WP437	84	4.7619
WP	Stromal cells	WP	Inhibition of GNAQ regulated signaling in uveal melanoma	WP:WP5490	21	4.7619
WP	Stromal cells	WP	PDGFR beta pathway	WP:WP3972	20	5
WP	Stromal cells	WP	Hypothesized pathways in pathogenesis of cardiovascular disease	WP:WP3668	18	5.55556
WP	Stromal cells	WP	Hippo YAP signaling	WP:WP4537	17	5.88235
WP	Stromal cells	WP	miR 509 3p alteration of YAP1 ECM axis	WP:WP3967	15	6.66667
WP	Stromal cells	WP	Gastrin signaling	WP:WP4659	58	6.89655
WP	Stromal cells	WP	Prolactin signaling	WP:WP2037	40	7.5
WP	Stromal cells	WP	TGF beta signaling pathway	WP:WP366	64	7.8125
WP	Stromal cells	WP	Hepatocyte growth factor receptor signaling	WP:WP313	23	8.69565
WP	Stromal cells	WP	Focal adhesion	WP:WP306	94	9.57447
WP	Stromal cells	WP	TGFB Smad signaling	WP:WP5382	10	10
KEGG	Stromal cells	KEGG	Autophagy - animal	KEGG:04140	73	0
KEGG	Stromal cells	KEGG	Protein processing in endoplasmic reticulum	KEGG:04141	72	0
KEGG	Stromal cells	KEGG	Cellular senescence	KEGG:04218	69	0
KEGG	Stromal cells	KEGG	AGE-RAGE signaling pathway in diabetic complications	KEGG:04933	5	0
KEGG	Stromal cells	KEGG	Endocytosis	KEGG:04144	102	0.980392
KEGG	Stromal cells	KEGG	Bacterial invasion of epithelial cells	KEGG:05100	41	2.43902
KEGG	Stromal cells	KEGG	Human cytomegalovirus infection	KEGG:05163	91	3.2967
KEGG	Stromal cells	KEGG	Adherens junction	KEGG:04520	49	8.16327
KEGG	Stromal cells	KEGG	Focal adhesion	KEGG:04510	97	9.27835
GO	Stromal cells	GO:BP	cell-substrate junction organization	GO:0150115	59	6.77966
GO	Stromal cells	GO:BP	cell-substrate junction assembly	GO:0007044	54	7.40741
GO	Stromal cells	GO:BP	focal adhesion assembly	GO:0048041	48	8.33333
GO	Stromal cells	GO:BP	regulation of cell-substrate adhesion	GO:0010810	99	9.09091
GO	Stromal cells	GO:BP	regulation of cell-substrate junction organization	GO:0150116	41	9.7561
GO	Stromal cells	GO:BP	cell-substrate adhesion	GO:0031589	151	9.93377
GO	Stromal cells	GO:BP	regulation of cell-substrate junction assembly	GO:0090109	38	10.5263
GO	Stromal cells	GO:BP	regulation of focal adhesion assembly	GO:0051893	38	10.5263
WP	Tregs	WP	Modulators of TCR signaling and T cell activation	WP:WP5072	18	0
WP	Tregs	WP	Oncostatin M signaling	WP:WP2374	19	0
WP	Tregs	WP	B cell receptor signaling	WP:WP23	22	0
WP	Tregs	WP	Kit receptor signaling	WP:WP304	11	0
WP	Tregs	WP	AGE RAGE pathway	WP:WP2324	15	0
WP	Tregs	WP	Thymic stromal lymphopoietin TSLP signaling	WP:WP2203	10	0
WP	Tregs	WP	Hematopoietic stem cell gene regulation by GABP alpha beta complex	WP:WP3657	7	0
WP	Tregs	WP	Hepatocyte growth factor receptor signaling	WP:WP313	8	0
WP	Tregs	WP	Non small cell lung cancer	WP:WP4255	10	0
WP	Tregs	WP	ErbB signaling	WP:WP673	9	0
WP	Tregs	WP	EGFR tyrosine kinase inhibitor resistance	WP:WP4806	11	0
WP	Tregs	WP	EPO receptor signaling	WP:WP581	9	0
WP	Tregs	WP	Androgen receptor signaling	WP:WP138	16	0
WP	Tregs	WP	Head and neck squamous cell carcinoma	WP:WP4674	12	0
WP	Tregs	WP	PI3K AKT mTOR signaling and therapeutic opportunities in prostate cancer	WP:WP3844	5	0
WP	Tregs	WP	Translation inhibitors in chronically activated PDGFRA cells	WP:WP4566	6	0
WP	Tregs	WP	TYROBP causal network in microglia	WP:WP3945	11	0
WP	Tregs	WP	Glucocorticoid receptor pathway	WP:WP2880	10	0
WP	Tregs	WP	Netrin UNC5B signaling	WP:WP4747	7	0
WP	Tregs	WP	Regulatory circuits of STAT3 signaling	WP:WP4538	6	0
WP	Tregs	WP	Chemokine signaling	WP:WP3929	27	3.7037
WP	Tregs	WP	T cell activation SARS CoV 2	WP:WP5098	25	4
WP	Tregs	WP	Endoderm differentiation	WP:WP2853	25	4
WP	Tregs	WP	Leptin signaling	WP:WP2034	21	4.7619
WP	Tregs	WP	MicroRNAs in cardiomyocyte hypertrophy	WP:WP1544	21	4.7619
WP	Tregs	WP	Measles virus infection	WP:WP4630	19	5.26316
WP	Tregs	WP	Insulin signaling	WP:WP481	37	5.40541
WP	Tregs	WP	Th17 cell differentiation pathway	WP:WP5130	18	5.55556
WP	Tregs	WP	Glioblastoma signaling	WP:WP2261	17	5.88235
WP	Tregs	WP	Corticotropin releasing hormone signaling	WP:WP2355	17	5.88235
WP	Tregs	WP	T cell receptor signaling	WP:WP69	31	6.45161
WP	Tregs	WP	Angiopoietin like protein 8 regulatory pathway	WP:WP3915	31	6.45161
WP	Tregs	WP	IL2 signaling	WP:WP49	15	6.66667
WP	Tregs	WP	IL6 signaling	WP:WP364	15	6.66667
WP	Tregs	WP	Molecular pathway for oxidative stress	WP:WP5477	15	6.66667
WP	Tregs	WP	Hepatitis B infection	WP:WP4666	29	6.89655
WP	Tregs	WP	Small cell lung cancer	WP:WP4658	14	7.14286
WP	Tregs	WP	IL3 signaling	WP:WP286	13	7.69231
WP	Tregs	WP	Androgen receptor network in prostate cancer	WP:WP2263	26	7.69231
WP	Tregs	WP	Neuroinflammation and glutamatergic signaling	WP:WP5083	25	8
WP	Tregs	WP	VEGFA VEGFR2 signaling	WP:WP3888	74	8.10811
WP	Tregs	WP	IL5 signaling	WP:WP127	12	8.33333
WP	Tregs	WP	Envelope proteins and their potential roles in EDMD physiopathology	WP:WP4535	12	8.33333
WP	Tregs	WP	Regulation of actin cytoskeleton	WP:WP51	23	8.69565
WP	Tregs	WP	T cell antigen receptor TCR pathway during Staphylococcus aureus infection	WP:WP3863	22	9.09091
WP	Tregs	WP	DNA damage response only ATM dependent	WP:WP710	22	9.09091
WP	Tregs	WP	Prolactin signaling	WP:WP2037	22	9.09091
WP	Tregs	WP	GNAQ p R183Q drives capillary malformation	WP:WP5501	11	9.09091
WP	Tregs	WP	TNF alpha signaling	WP:WP231	22	9.09091
WP	Tregs	WP	IL1 signaling	WP:WP195	11	9.09091
WP	Tregs	WP	IL11 signaling	WP:WP2332	11	9.09091
WP	Tregs	WP	Thyroid stimulating hormone TSH signaling	WP:WP2032	20	10
WP	Tregs	WP	G13 signaling	WP:WP524	10	10
WP	Tregs	WP	Cancer immunotherapy by PD 1 blockade	WP:WP4585	10	10
WP	Tregs	WP	G protein signaling	WP:WP35	20	10
WP	Tregs	WP	MAPK cascade	WP:WP422	9	11.1111
WP	Tregs	WP	Cancer pathways	WP:WP5434	71	11.2676
WP	Tregs	WP	EGF EGFR signaling	WP:WP437	44	11.3636
WP	Tregs	WP	IL4 signaling	WP:WP395	17	11.7647
WP	Tregs	WP	MET in type 1 papillary renal cell carcinoma	WP:WP4205	17	11.7647
WP	Tregs	WP	IL9 signaling	WP:WP22	8	12.5
WP	Tregs	WP	Calcium mediated T cell apoptosis involved in inclusion body myositis	WP:WP5142	8	12.5
WP	Tregs	WP	PDGFR beta pathway	WP:WP3972	15	13.3333
WP	Tregs	WP	PDGF pathway	WP:WP2526	14	14.2857
WP	Tregs	WP	Serotonin HTR1 group and FOS pathway	WP:WP722	14	14.2857
WP	Tregs	WP	Energy metabolism	WP:WP1541	14	14.2857
WP	Tregs	WP	Pancreatic adenocarcinoma pathway	WP:WP4263	14	14.2857
WP	Tregs	WP	Gastrin signaling	WP:WP4659	27	14.8148
WP	Tregs	WP	T cell receptor and co stimulatory signaling	WP:WP2583	13	15.3846
WP	Tregs	WP	Phosphatidyl inositol phosphate pathway	WP:WP5411	13	15.3846
WP	Tregs	WP	IL7 signaling	WP:WP205	12	16.6667
WP	Tregs	WP	Interferon type I signaling	WP:WP585	23	17.3913
WP	Tregs	WP	Brain derived neurotrophic factor BDNF signaling	WP:WP2380	33	18.1818
WP	Tregs	WP	p38 MAPK signaling	WP:WP400	11	18.1818
WP	Tregs	WP	miRNA regulation of prostate cancer signaling	WP:WP3981	11	18.1818
WP	Tregs	WP	Ebola virus infection in host	WP:WP4217	27	18.5185
WP	Tregs	WP	Pathways affected in adenoid cystic carcinoma	WP:WP3651	16	18.75
WP	Tregs	WP	Integrated cancer pathway	WP:WP1971	14	21.4286
WP	Tregs	WP	ncRNAs involved in STAT3 signaling in hepatocellular carcinoma	WP:WP4337	7	28.5714
KEGG	Tregs	KEGG	Leukocyte transendothelial migration	KEGG:04670	12	0
KEGG	Tregs	KEGG	Non-small cell lung cancer	KEGG:05223	10	0
KEGG	Tregs	KEGG	ErbB signaling pathway	KEGG:04012	9	0
KEGG	Tregs	KEGG	EGFR tyrosine kinase inhibitor resistance	KEGG:01521	11	0
KEGG	Tregs	KEGG	VEGF signaling pathway	KEGG:04370	8	0
KEGG	Tregs	KEGG	NF-kappa B signaling pathway	KEGG:04064	16	0
KEGG	Tregs	KEGG	Fc epsilon RI signaling pathway	KEGG:04664	7	0
KEGG	Tregs	KEGG	Estrogen signaling pathway	KEGG:04915	2	0
KEGG	Tregs	KEGG	Fc gamma R-mediated phagocytosis	KEGG:04666	8	0
KEGG	Tregs	KEGG	Choline metabolism in cancer	KEGG:05231	8	0
KEGG	Tregs	KEGG	Th17 cell differentiation	KEGG:04659	28	3.57143
KEGG	Tregs	KEGG	Th1 and Th2 cell differentiation	KEGG:04658	25	4
KEGG	Tregs	KEGG	Lipid and atherosclerosis	KEGG:05417	38	5.26316
KEGG	Tregs	KEGG	Long-term potentiation	KEGG:04720	17	5.88235
KEGG	Tregs	KEGG	FoxO signaling pathway	KEGG:04068	17	5.88235
KEGG	Tregs	KEGG	AGE-RAGE signaling pathway in diabetic complications	KEGG:04933	16	6.25
KEGG	Tregs	KEGG	Hepatitis B	KEGG:05161	29	6.89655
KEGG	Tregs	KEGG	Chronic myeloid leukemia	KEGG:05220	14	7.14286
KEGG	Tregs	KEGG	Small cell lung cancer	KEGG:05222	14	7.14286
KEGG	Tregs	KEGG	Phosphatidylinositol signaling system	KEGG:04070	26	7.69231
KEGG	Tregs	KEGG	TNF signaling pathway	KEGG:04668	26	7.69231
KEGG	Tregs	KEGG	Glioma	KEGG:05214	13	7.69231
KEGG	Tregs	KEGG	Yersinia infection	KEGG:05135	38	7.89474
KEGG	Tregs	KEGG	Inositol phosphate metabolism	KEGG:00562	12	8.33333
KEGG	Tregs	KEGG	T cell receptor signaling pathway	KEGG:04660	42	9.52381
KEGG	Tregs	KEGG	Cellular senescence	KEGG:04218	42	9.52381
KEGG	Tregs	KEGG	Chemokine signaling pathway	KEGG:04062	31	9.67742
KEGG	Tregs	KEGG	Viral carcinogenesis	KEGG:05203	39	10.2564
KEGG	Tregs	KEGG	Neurotrophin signaling pathway	KEGG:04722	29	10.3448
KEGG	Tregs	KEGG	Insulin resistance	KEGG:04931	19	10.5263
KEGG	Tregs	KEGG	JAK-STAT signaling pathway	KEGG:04630	28	10.7143
KEGG	Tregs	KEGG	Salmonella infection	KEGG:05132	36	11.1111
KEGG	Tregs	KEGG	Pathways in cancer	KEGG:05200	71	11.2676
KEGG	Tregs	KEGG	C-type lectin receptor signaling pathway	KEGG:04625	26	11.5385
KEGG	Tregs	KEGG	Prolactin signaling pathway	KEGG:04917	17	11.7647
KEGG	Tregs	KEGG	Shigellosis	KEGG:05131	42	11.9048
KEGG	Tregs	KEGG	Sphingolipid signaling pathway	KEGG:04071	24	12.5
KEGG	Tregs	KEGG	Endocytosis	KEGG:04144	40	12.5
KEGG	Tregs	KEGG	Measles	KEGG:05162	30	13.3333
KEGG	Tregs	KEGG	Human cytomegalovirus infection	KEGG:05163	52	13.4615
KEGG	Tregs	KEGG	Kaposi sarcoma-associated herpesvirus infection	KEGG:05167	44	13.6364
KEGG	Tregs	KEGG	B cell receptor signaling pathway	KEGG:04662	22	13.6364
KEGG	Tregs	KEGG	Regulation of actin cytoskeleton	KEGG:04810	44	13.6364
KEGG	Tregs	KEGG	Natural killer cell mediated cytotoxicity	KEGG:04650	29	13.7931
KEGG	Tregs	KEGG	Human T-cell leukemia virus 1 infection	KEGG:05166	49	14.2857
KEGG	Tregs	KEGG	PD-L1 expression and PD-1 checkpoint pathway in cancer	KEGG:05235	28	14.2857
KEGG	Tregs	KEGG	Cholinergic synapse	KEGG:04725	20	15
KEGG	Tregs	KEGG	Platelet activation	KEGG:04611	26	15.3846
KEGG	Tregs	KEGG	Human immunodeficiency virus 1 infection	KEGG:05170	45	15.5556
KEGG	Tregs	KEGG	NOD-like receptor signaling pathway	KEGG:04621	32	15.625
KEGG	Tregs	KEGG	Proteoglycans in cancer	KEGG:05205	38	15.7895
KEGG	Tregs	KEGG	Osteoclast differentiation	KEGG:04380	31	16.129
KEGG	Tregs	KEGG	Growth hormone synthesis, secretion and action	KEGG:04935	24	16.6667
KEGG	Tregs	KEGG	Epstein-Barr virus infection	KEGG:05169	38	18.4211
KEGG	Tregs	KEGG	Colorectal cancer	KEGG:05210	18	22.2222
KEGG	Tregs	KEGG	Pancreatic cancer	KEGG:05212	16	25
KEGG	Tregs	KEGG	Endometrial cancer	KEGG:05213	14	28.5714
GO	Tregs	GO:BP	positive regulation of actin filament polymerization	GO:0030838	9	0
GO	Tregs	GO:BP	positive regulation of protein polymerization	GO:0032273	11	0
GO	Tregs	GO:BP	astral microtubule organization	GO:0030953	7	0
GO	Tregs	GO:BP	positive regulation of protein-containing complex assembly	GO:0031334	15	0
GO	Tregs	GO:MF	kinase binding	GO:0019900	33	0
GO	Tregs	GO:MF	phosphotyrosine residue binding	GO:0001784	11	0
GO	Tregs	GO:MF	small GTPase binding	GO:0031267	40	0
GO	Tregs	GO:MF	GTPase binding	GO:0051020	43	0
GO	Tregs	GO:BP	leukocyte differentiation	GO:0002521	62	1.6129
GO	Tregs	GO:MF	nucleoside-triphosphatase regulator activity	GO:0060589	56	1.78571
GO	Tregs	GO:MF	GTPase regulator activity	GO:0030695	56	1.78571
GO	Tregs	GO:BP	hemopoiesis	GO:0030097	87	2.29885
GO	Tregs	GO:BP	positive regulation of T cell activation	GO:0050870	33	3.0303
GO	Tregs	GO:MF	enzyme activator activity	GO:0008047	61	3.27869
GO	Tregs	GO:BP	immune response-activating cell surface receptor signaling pathway	GO:0002429	42	4.7619
GO	Tregs	GO:BP	activation of immune response	GO:0002253	61	4.91803
GO	Tregs	GO:BP	B cell receptor signaling pathway	GO:0050853	17	5.88235
GO	Tregs	GO:BP	T cell selection	GO:0045058	16	6.25
GO	Tregs	GO:BP	immune response-regulating cell surface receptor signaling pathway	GO:0002768	46	6.52174
GO	Tregs	GO:MF	GTPase activator activity	GO:0005096	43	6.97674
GO	Tregs	GO:BP	regulation of T cell differentiation	GO:0045580	36	8.33333
GO	Tregs	GO:MF	enzyme binding	GO:0019899	261	8.81226
GO	Tregs	GO:BP	antigen receptor-mediated signaling pathway	GO:0050851	43	9.30233
GO	Tregs	GO:BP	regulation of immune system process	GO:0002682	198	10.101
GO	Tregs	GO:BP	regulation of cell adhesion	GO:0030155	115	10.4348
GO	Tregs	GO:BP	alpha-beta T cell activation	GO:0046631	38	10.5263
GO	Tregs	GO:BP	regulation of immune response	GO:0050776	126	11.1111
GO	Tregs	GO:BP	intracellular signal transduction	GO:0035556	355	11.2676
GO	Tregs	GO:BP	positive regulation of immune system process	GO:0002684	144	11.8056
GO	Tregs	GO:BP	positive regulation of lymphocyte activation	GO:0051251	59	11.8644
GO	Tregs	GO:BP	positive regulation of cell adhesion	GO:0045785	75	12
GO	Tregs	GO:BP	regulation of lymphocyte differentiation	GO:0045619	41	12.1951
GO	Tregs	GO:BP	mononuclear cell differentiation	GO:1903131	89	12.3596
GO	Tregs	GO:BP	T cell receptor signaling pathway	GO:0050852	32	12.5
GO	Tregs	GO:MF	phosphatase binding	GO:0019902	40	12.5
GO	Tregs	GO:BP	positive regulation of immune response	GO:0050778	103	12.6214
GO	Tregs	GO:BP	regulation of cell activation	GO:0050865	95	12.6316
GO	Tregs	GO:BP	lymphocyte differentiation	GO:0030098	79	12.6582
GO	Tregs	GO:BP	cell activation	GO:0001775	158	12.6582
GO	Tregs	GO:BP	regulation of leukocyte cell-cell adhesion	GO:1903037	63	12.6984
GO	Tregs	GO:BP	leukocyte cell-cell adhesion	GO:0007159	78	12.8205
GO	Tregs	GO:BP	positive regulation of leukocyte cell-cell adhesion	GO:1903039	54	12.963
GO	Tregs	GO:MF	protein kinase binding	GO:0019901	108	12.963
GO	Tregs	GO:BP	leukocyte activation	GO:0045321	145	13.1034
GO	Tregs	GO:BP	lymphocyte activation	GO:0046649	136	13.2353
GO	Tregs	GO:BP	regulation of cell-cell adhesion	GO:0022407	74	13.5135
GO	Tregs	GO:BP	regulation of lymphocyte activation	GO:0051249	88	13.6364
GO	Tregs	GO:BP	regulation of leukocyte activation	GO:0002694	94	13.8298
GO	Tregs	GO:BP	immune response-activating signaling pathway	GO:0002757	79	13.9241
GO	Tregs	GO:BP	T cell differentiation	GO:0030217	64	14.0625
GO	Tregs	GO:BP	regulation of T cell activation	GO:0050863	71	14.0845
GO	Tregs	GO:BP	immune response-regulating signaling pathway	GO:0002764	82	14.6341
GO	Tregs	GO:MF	protein serine kinase activity	GO:0106310	68	14.7059
GO	Tregs	GO:BP	positive regulation of leukocyte activation	GO:0002696	61	14.7541
GO	Tregs	GO:MF	protein serine/threonine kinase activity	GO:0004674	74	14.8649
GO	Tregs	GO:BP	T cell activation	GO:0042110	107	14.9533
GO	Tregs	GO:BP	positive regulation of cell-cell adhesion	GO:0022409	52	15.3846
GO	Tregs	GO:BP	T cell differentiation in thymus	GO:0033077	25	16
WP	Tumor cells	WP	Cytoplasmic ribosomal proteins	WP:WP477	19	0
WP	Tumor cells	WP	Electron transport chain OXPHOS system in mitochondria	WP:WP111	8	0
WP	Tumor cells	WP	Oxidative phosphorylation	WP:WP623	18	0
WP	Tumor cells	WP	Mitochondrial complex IV assembly	WP:WP4922	3	0
WP	Tumor cells	WP	Nonalcoholic fatty liver disease	WP:WP4396	4	0
WP	Tumor cells	WP	Mitochondrial complex I assembly model OXPHOS system	WP:WP4324	4	0
WP	Tumor cells	WP	Neuroinflammation	WP:WP4919	2	0
WP	Tumor cells	WP	5q35 copy number variation	WP:WP5380	3	0
WP	Tumor cells	WP	WIKIPATHWAYS	WP:000000	20	0
KEGG	Tumor cells	KEGG	Ribosome	KEGG:03010	13	0
KEGG	Tumor cells	KEGG	Oxidative phosphorylation	KEGG:00190	8	0
KEGG	Tumor cells	KEGG	Coronavirus disease - COVID-19	KEGG:05171	14	0
KEGG	Tumor cells	KEGG	Diabetic cardiomyopathy	KEGG:05415	8	0
KEGG	Tumor cells	KEGG	Chemical carcinogenesis - reactive oxygen species	KEGG:05208	8	0
KEGG	Tumor cells	KEGG	Thermogenesis	KEGG:04714	8	0
KEGG	Tumor cells	KEGG	Parkinson disease	KEGG:05012	8	0
KEGG	Tumor cells	KEGG	Prion disease	KEGG:05020	8	0
KEGG	Tumor cells	KEGG	Huntington disease	KEGG:05016	8	0
KEGG	Tumor cells	KEGG	Amyotrophic lateral sclerosis	KEGG:05014	8	0
KEGG	Tumor cells	KEGG	Alzheimer disease	KEGG:05010	8	0
KEGG	Tumor cells	KEGG	Pathways of neurodegeneration - multiple diseases	KEGG:05022	8	0
KEGG	Tumor cells	KEGG	Cardiac muscle contraction	KEGG:04260	4	0
KEGG	Tumor cells	KEGG	Metabolic pathways	KEGG:01100	8	0
KEGG	Tumor cells	KEGG	Non-alcoholic fatty liver disease	KEGG:04932	4	0
KEGG	Tumor cells	KEGG	Antigen processing and presentation	KEGG:04612	8	0
KEGG	Tumor cells	KEGG	Retrograde endocannabinoid signaling	KEGG:04723	5	0
KEGG	Tumor cells	KEGG	Estrogen signaling pathway	KEGG:04915	7	0
KEGG	Tumor cells	KEGG	MAPK signaling pathway	KEGG:04010	10	0
KEGG	Tumor cells	KEGG	Adherens junction	KEGG:04520	7	0
GO	Tumor cells	GO:BP	cytoplasmic translation	GO:0002181	20	0
GO	Tumor cells	GO:BP	oxidative phosphorylation	GO:0006119	8	0
GO	Tumor cells	GO:BP	aerobic respiration	GO:0009060	8	0
GO	Tumor cells	GO:BP	aerobic electron transport chain	GO:0019646	7	0
GO	Tumor cells	GO:BP	mitochondrial ATP synthesis coupled electron transport	GO:0042775	7	0
GO	Tumor cells	GO:BP	ATP synthesis coupled electron transport	GO:0042773	7	0
GO	Tumor cells	GO:BP	cellular respiration	GO:0045333	8	0
GO	Tumor cells	GO:BP	respiratory electron transport chain	GO:0022904	7	0
GO	Tumor cells	GO:BP	energy derivation by oxidation of organic compounds	GO:0015980	8	0
GO	Tumor cells	GO:BP	electron transport chain	GO:0022900	7	0
GO	Tumor cells	GO:BP	generation of precursor metabolites and energy	GO:0006091	8	0
GO	Tumor cells	GO:BP	proton transmembrane transport	GO:1902600	6	0
GO	Tumor cells	GO:BP	electron transport coupled proton transport	GO:0015990	4	0
GO	Tumor cells	GO:BP	energy coupled proton transmembrane transport, against electrochemical gradient	GO:0015988	4	0
GO	Tumor cells	GO:BP	proton motive force-driven ATP synthesis	GO:0015986	19	0
GO	Tumor cells	GO:BP	ATP biosynthetic process	GO:0006754	22	0
GO	Tumor cells	GO:BP	proton motive force-driven mitochondrial ATP synthesis	GO:0042776	22	0
GO	Tumor cells	GO:BP	purine ribonucleoside triphosphate biosynthetic process	GO:0009206	22	0
GO	Tumor cells	GO:BP	purine nucleoside triphosphate biosynthetic process	GO:0009145	22	0
GO	Tumor cells	GO:BP	translation	GO:0006412	14	0
GO	Tumor cells	GO:BP	ribonucleoside triphosphate biosynthetic process	GO:0009201	22	0
GO	Tumor cells	GO:BP	response to abiotic stimulus	GO:0009628	8	0
GO	Tumor cells	GO:BP	response to oxygen levels	GO:0070482	6	0
GO	Tumor cells	GO:BP	nucleoside triphosphate biosynthetic process	GO:0009142	30	0
GO	Tumor cells	GO:BP	purine nucleoside triphosphate metabolic process	GO:0009144	19	0
GO	Tumor cells	GO:BP	mitochondrial electron transport, NADH to ubiquinone	GO:0006120	5	0
GO	Tumor cells	GO:BP	nucleoside triphosphate metabolic process	GO:0009141	19	0
GO	Tumor cells	GO:BP	purine ribonucleoside triphosphate metabolic process	GO:0009205	18	0
GO	Tumor cells	GO:BP	ATP metabolic process	GO:0046034	17	0
GO	Tumor cells	GO:BP	ribonucleoside triphosphate metabolic process	GO:0009199	18	0
GO	Tumor cells	GO:BP	mitochondrial electron transport, cytochrome c to oxygen	GO:0006123	3	0
GO	Tumor cells	GO:BP	response to hypoxia	GO:0001666	5	0
GO	Tumor cells	GO:BP	inorganic cation transmembrane transport	GO:0098662	5	0
GO	Tumor cells	GO:BP	response to decreased oxygen levels	GO:0036293	5	0
GO	Tumor cells	GO:BP	ribose phosphate biosynthetic process	GO:0046390	9	0
GO	Tumor cells	GO:BP	monoatomic cation transmembrane transport	GO:0098655	5	0
GO	Tumor cells	GO:MF	oxidoreduction-driven active transmembrane transporter activity	GO:0015453	7	0
GO	Tumor cells	GO:MF	proton transmembrane transporter activity	GO:0015078	8	0
GO	Tumor cells	GO:MF	electron transfer activity	GO:0009055	7	0
GO	Tumor cells	GO:MF	primary active transmembrane transporter activity	GO:0015399	7	0
GO	Tumor cells	GO:MF	structural constituent of ribosome	GO:0003735	13	0
GO	Tumor cells	GO:MF	active monoatomic ion transmembrane transporter activity	GO:0022853	7	0
GO	Tumor cells	GO:MF	inorganic cation transmembrane transporter activity	GO:0022890	8	0
GO	Tumor cells	GO:MF	monoatomic cation transmembrane transporter activity	GO:0008324	8	0
GO	Tumor cells	GO:MF	inorganic molecular entity transmembrane transporter activity	GO:0015318	8	0
GO	Tumor cells	GO:MF	monoatomic ion transmembrane transporter activity	GO:0015075	8	0
GO	Tumor cells	GO:MF	active transmembrane transporter activity	GO:0022804	7	0
GO	Tumor cells	GO:MF	rRNA binding	GO:0019843	6	0
GO	Tumor cells	GO:MF	transmembrane transporter activity	GO:0022857	8	0
GO	Tumor cells	GO:MF	NADH dehydrogenase (ubiquinone) activity	GO:0008137	5	0
GO	Tumor cells	GO:MF	structural molecule activity	GO:0005198	15	0
GO	Tumor cells	GO:MF	transporter activity	GO:0005215	8	0
GO	Tumor cells	GO:MF	oxidoreductase activity	GO:0016491	7	0
GO	Tumor cells	GO:MF	cytochrome-c oxidase activity	GO:0004129	3	0
GO	Tumor cells	GO:MF	oxidoreductase activity, acting on a heme group of donors	GO:0016675	3	0
GO	Tumor cells	GO:MF	oxidoreductase activity, acting on NAD(P)H, quinone or similar compound as acceptor	GO:0016655	5	0
