# Supplementary material for: Single-cell transcriptome analysis suggests cells of the tumor microenvironment as a major discriminator between brain and extracranial melanoma metastases
Source: Biol Direct. 2025 Sep 16;20:97. doi: 10.1186/s13062-025-00691-2 (PMC12439397; doi:10.1186/s13062-025-00691-2)
Supplement: Supplementary file 5 — Supplementary Material 5 [file 13062_2025_691_MOESM5_ESM.xlsx]

## Sheet: overview
cellType	biotype	p-adj < 0.05	higher in MBM	lower in MBM
B cells	all	3	0	3
CD4+ T cells	all	1	0	1
CD8+ T cells	all	17	0	17
Dendritic cells	all	1	0	1
Endothelial cells	all	13	1	12
MDM	all	31	0	31
Monocytes	all	3	0	3
Plasma cells	all	1	0	1
Stromal cells	all	36	1	35
Tregs	all	6	0	6
Tumor cells	all	0	0	0
B cells	lncRNA	0	0	0
B cells	protein_coding	3	0	3
CD4+ T cells	lncRNA	0	0	0
CD4+ T cells	protein_coding	1	0	1
CD8+ T cells	lncRNA	0	0	0
CD8+ T cells	protein_coding	17	0	17
Dendritic cells	lncRNA	0	0	0
Dendritic cells	protein_coding	1	0	1
Endothelial cells	lncRNA	1	0	1
Endothelial cells	protein_coding	12	1	11
MDM	lncRNA	3	0	3
MDM	protein_coding	28	0	28
Monocytes	protein_coding	3	0	3
Plasma cells	lncRNA	0	0	0
Plasma cells	protein_coding	1	0	1
Stromal cells	lncRNA	5	0	5
Stromal cells	protein_coding	31	1	30
Tregs	lncRNA	1	0	1
Tregs	protein_coding	5	0	5
Tumor cells	lncRNA	0	0	0
Tumor cells	protein_coding	0	0	0

## Sheet: DGE with treatment
cell_type	num_tests_whole	num_tests_naive	num_tests_adj	num_signif_whole	num_signif_naive	num_signif_adj	whole_naive_common_sign_up	whole_adj_common_sign_up	whole_naive_common_sign_down	whole_adj_common_sign_down	whole_naive_correl_log2FC	whole_adj_correl_log2FC	whole_naive_correl_p	whole_adj_correl_p
Tumor cells	15000	14944	13740	0	0	0	0	0	0	0	0.882	0.888	0.819	0.826
Tregs	1363	330	0	9	3	0	0	0	1	0	0.886		0.624
Stromal cells	4290	5036	4102	54	18	19	0	0	13	13	0.937	0.939	0.799	0.8
Plasma cells	81	0	0	2	0	0	0	0	0	0
Monocytes	4	29	3	3	3	2	0	0	2	2	0.977	0.998	1	1
MDM	6824	6994	4555	36	41	47	0	0	30	30	0.802	0.859	0.668	0.723
Endothelial cells	2262	1786	474	16	4	4	1	1	2	0	0.876	0.863	0.629	0.554
Dendritic cells	115	54	0	1	1	0	0	0	0	0	0.959		0.709
CD8+ T cells	4191	1588	0	23	5	0	0	0	5	0	0.85		0.604
CD4+ T cells	2274	965	0	1	6	0	0	0	1	0	0.836		0.587
B cells	84	0	0	3	0	0	0	0	0	0

## Sheet: Tumor cells
cellType	gene	chr	start	end	strand	biotype	mean_MBM	mean_ECM	log2FC	p	p_adj
Tumor cells	MT-CO3	chrM	9207	9990	+	protein_coding	2.78668	3.1884	-0.401729	1.40249e-05	0.210374
Tumor cells	MT-ND4	chrM	10760	12137	+	protein_coding	2.2942	2.68463	-0.390436	2.42818e-05	0.364203
Tumor cells	MT-CO1	chrM	5904	7445	+	protein_coding	2.57366	2.96003	-0.386373	2.948e-05	0.442141
Tumor cells	MT-ATP6	chrM	8527	9207	+	protein_coding	2.66284	3.03279	-0.369947	6.33822e-05	0.950543
Tumor cells	MT-CYB	chrM	14747	15887	+	protein_coding	2.11593	2.48409	-0.368158	6.87674e-05	1
Tumor cells	COL6A3	chr2	237324003	237414375	-	protein_coding	0.594962	1.10234	-0.507376	8.55067e-05	1
Tumor cells	MT-ND3	chrM	10059	10404	+	protein_coding	2.87857	3.23862	-0.360053	9.90615e-05	1
Tumor cells	MT-CO2	chrM	7586	8269	+	protein_coding	2.56919	2.9275	-0.358312	0.000107036	1
Tumor cells	MT-ND1	chrM	3307	4262	+	protein_coding	2.21455	2.55782	-0.343267	0.000206118	1
Tumor cells	FKBP5	chr6	35573585	35728583	-	protein_coding	1.52385	1.84388	-0.320023	0.000539997	1
Tumor cells	HLA-DRA	chr6	32439878	32445046	+	protein_coding	0.697762	1.10173	-0.403966	0.00096114	1
Tumor cells	RPL7	chr8	73290242	73295789	-	protein_coding	1.31006	1.61953	-0.309476	0.000969423	1
Tumor cells	RPS6	chr9	19375715	19380236	-	protein_coding	0.856199	1.16229	-0.306094	0.00110161	1
Tumor cells	AL355075.4	chr14	20343048	20343685	-	lncRNA	0.555306	1.00035	-0.445048	0.00117799	1
Tumor cells	HSPA1B	chr6	31827738	31830254	+	protein_coding	0.738333	1.0527	-0.314366	0.00119216	1
Tumor cells	RPL9	chr4	39452521	39458949	-	protein_coding	1.14694	1.44996	-0.30302	0.00123604	1
Tumor cells	RPL19	chr17	39200283	39204732	+	protein_coding	0.81488	1.11423	-0.29935	0.00141629	1
Tumor cells	CENPF	chr1	214603195	214664571	+	protein_coding	1.5387	1.83286	-0.294155	0.00147067	1
Tumor cells	RPL35A	chr3	197950190	197956610	+	protein_coding	0.839361	1.13747	-0.298107	0.00148267	1
Tumor cells	RPS4X	chrX	72255679	72277248	-	protein_coding	1.10807	1.40341	-0.295343	0.00164061	1
Tumor cells	RPL37	chr5	40825262	40835222	-	protein_coding	0.688673	0.983313	-0.29464	0.00168319	1
Tumor cells	UTY	chrY	13248379	13480673	-	protein_coding	0.31107	0.693004	-0.381934	0.00208441	1
Tumor cells	ZNF469	chr16	88382989	88440757	+	protein_coding	0.655816	1.08929	-0.433473	0.00226838	1
Tumor cells	RPS3A	chr4	151099624	151104642	+	protein_coding	0.82089	1.10488	-0.283995	0.00246497	1
Tumor cells	MT-ND2	chrM	4470	5511	+	protein_coding	2.12174	2.40896	-0.287212	0.00264067	1
Tumor cells	RPL12	chr9	127447674	127451406	-	protein_coding	0.871005	1.15021	-0.279208	0.00291483	1
Tumor cells	RMRP	chr9	35657751	35658018	-	lncRNA	0.624658	0.98479	-0.360133	0.00324617	1
Tumor cells	AC097512.1	chr4	22989147	23193740	+	lncRNA	0.63698	1.06538	-0.428396	0.00339589	1
Tumor cells	RPL39	chrX	119786504	119791630	-	protein_coding	0.894435	1.17057	-0.276131	0.00433383	1
Tumor cells	RPS28	chr19	8321158	8323340	+	protein_coding	0.769335	1.03393	-0.264595	0.00479039	1
Tumor cells	MT-ND5	chrM	12337	14148	+	protein_coding	1.33756	1.60669	-0.269127	0.00484129	1
Tumor cells	SLC25A48	chr5	135579202	135889770	+	protein_coding	0.586769	0.952874	-0.366104	0.0051267	1
Tumor cells	MET	chr7	116672196	116798386	+	protein_coding	2.41469	2.6818	-0.267107	0.00516973	1
Tumor cells	ADAM11	chr17	44758988	44781846	+	protein_coding	0.708725	1.00312	-0.294399	0.00584049	1
Tumor cells	RPL23A	chr17	28719985	28724359	+	protein_coding	0.840484	1.09884	-0.258359	0.00588144	1
Tumor cells	MATN1	chr1	30711277	30723585	-	protein_coding	0.745286	1.04628	-0.300998	0.00625231	1
Tumor cells	RPL8	chr8	144789765	144792587	-	protein_coding	0.971279	1.23372	-0.262445	0.00670031	1
Tumor cells	AL450332.1	chr6	125370034	125445193	-	lncRNA	0.643701	0.934361	-0.29066	0.00683572	1
Tumor cells	ROMO1	chr20	35699272	35700984	+	protein_coding	0.504023	0.759912	-0.255889	0.00724659	1
Tumor cells	TMEM163	chr2	134455759	134719000	-	protein_coding	0.894059	0.639485	0.254574	0.00755148	1
Tumor cells	CSRNP1	chr3	39141855	39154562	-	protein_coding	0.571076	0.873069	-0.301993	0.00767619	1
Tumor cells	EGFR	chr7	55019017	55211628	+	protein_coding	0.837756	1.2275	-0.389747	0.00769561	1
Tumor cells	CRISPLD2	chr16	84819985	84920768	+	protein_coding	0.772508	1.06793	-0.295424	0.00814317	1
Tumor cells	ZNF804B	chr7	88759700	89338528	+	protein_coding	1.19835	0.889604	0.308748	0.00831321	1
Tumor cells	PLEKHA2	chr8	38901235	38973912	+	protein_coding	1.18756	1.43134	-0.243788	0.00839279	1
Tumor cells	HSPA6	chr1	161524540	161526894	+	protein_coding	0.79169	1.06628	-0.274589	0.0090957	1
Tumor cells	CDH1	chr16	68737292	68835541	+	protein_coding	0.433573	0.686007	-0.252434	0.00910818	1
Tumor cells	AC025809.1	chr19	31348881	31417794	+	lncRNA	0.587139	0.915675	-0.328536	0.00914564	1
Tumor cells	GATA6	chr18	22169392	22202528	+	protein_coding	0.607194	0.866867	-0.259673	0.00934059	1
Tumor cells	MECOM	chr3	169083499	169663775	-	protein_coding	0.719941	1.03712	-0.317175	0.00953334	1
Tumor cells	LDHB	chr12	21635342	21757857	-	protein_coding	0.597259	0.848106	-0.250847	0.00955397	1
Tumor cells	LINC01505	chr9	106664754	106702662	+	lncRNA	1.02778	1.26696	-0.239184	0.00970777	1
Tumor cells	LINC01505	chr9	105993310	106740875	+	lncRNA	1.02778	1.26696	-0.239184	0.00970777	1
Tumor cells	RASD1	chr17	17494437	17496395	-	protein_coding	0.700623	1.11485	-0.414231	0.00971616	1
Tumor cells	LINC02343	chr13	34347986	34616216	+	lncRNA	0.687448	0.942706	-0.255257	0.00991791	1
Tumor cells	GCHFR	chr15	40764068	40767708	+	protein_coding	0.652913	0.944671	-0.291759	0.0100054	1
Tumor cells	SEMA3C	chr7	80742538	80922359	-	protein_coding	3.38901	3.15104	0.237963	0.0100862	1
Tumor cells	SAMMSON	chr3	69999550	70518064	+	lncRNA	0.741324	0.978394	-0.23707	0.0103709	1
Tumor cells	NEBL	chr10	20779973	21174187	-	protein_coding	0.750909	1.10219	-0.351276	0.0104485	1
Tumor cells	RHOB	chr2	20447074	20449440	+	protein_coding	0.631799	0.885067	-0.253268	0.01051	1
Tumor cells	CADPS2	chr7	122318411	122886759	-	protein_coding	0.759285	1.01413	-0.254841	0.0107427	1
Tumor cells	EFNB2	chr13	106489745	106535662	-	protein_coding	0.689869	0.980643	-0.290774	0.0108708	1
Tumor cells	TENM3	chr4	182143987	182803024	+	protein_coding	0.599794	0.848817	-0.249023	0.0112493	1
Tumor cells	RBMS3	chr3	28574791	30010391	+	protein_coding	0.382041	0.615106	-0.233065	0.0117385	1
Tumor cells	PER1	chr17	8140472	8156506	-	protein_coding	0.75123	0.984052	-0.232822	0.0118265	1
Tumor cells	UNC5B	chr10	71212570	71302864	+	protein_coding	0.684297	1.06488	-0.380587	0.0122706	1
Tumor cells	GIPR	chr19	45668221	45683722	+	protein_coding	0.596493	0.879729	-0.283237	0.0124048	1
Tumor cells	RPS10	chr6	34417454	34426069	-	protein_coding	0.609054	0.851005	-0.241951	0.012431	1
Tumor cells	MCTP2	chr15	94231538	94483952	+	protein_coding	0.606385	0.891361	-0.284976	0.0125589	1
Tumor cells	PYGL	chr14	50857891	50944483	-	protein_coding	0.72194	0.950713	-0.228773	0.0133796	1
Tumor cells	RPL10	chrX	154389955	154409168	+	protein_coding	1.1631	1.39495	-0.231859	0.0134432	1
Tumor cells	ANGPT1	chr8	107249482	107498055	-	protein_coding	0.561985	0.850094	-0.288109	0.013791	1
Tumor cells	MT-ND4L	chrM	10470	10766	+	protein_coding	0.922254	1.15732	-0.235064	0.0138618	1
Tumor cells	ACTG1	chr17	81509971	81523847	-	protein_coding	0.954601	1.18492	-0.230316	0.0140742	1
Tumor cells	NCAM1	chr11	112961247	113278436	+	protein_coding	0.815882	1.07117	-0.255284	0.0141888	1
Tumor cells	FBXL7	chr5	15500180	15939795	+	protein_coding	0.825646	1.0556	-0.22995	0.0142281	1
Tumor cells	AC009495.1	chr2	165794857	165846091	-	lncRNA	0.733763	0.960283	-0.22652	0.0143196	1
Tumor cells	SH3D21	chr1	36306368	36329340	+	protein_coding	0.802321	1.02774	-0.225424	0.0147977	1
Tumor cells	PIM1	chr6	37170152	37175428	+	protein_coding	0.520943	0.81913	-0.298188	0.0148044	1
Tumor cells	ALS2CL	chr3	46668995	46693704	-	protein_coding	0.604636	0.890325	-0.28569	0.0148281	1
Tumor cells	SLC9A9	chr3	143265222	143848485	-	protein_coding	0.6673	0.920482	-0.253182	0.0150052	1
Tumor cells	PPARGC1A	chr4	23755041	23904089	-	protein_coding	0.672681	0.900597	-0.227916	0.0151082	1
Tumor cells	CFAP58	chr10	104353833	104455102	+	protein_coding	0.660399	0.949678	-0.289279	0.0154054	1
Tumor cells	CKS2	chr9	89311195	89316703	+	protein_coding	0.737657	0.967099	-0.229442	0.0160509	1
Tumor cells	MAPK8IP2	chr22	50600793	50613981	+	protein_coding	0.652111	0.920908	-0.268797	0.0160586	1
Tumor cells	MMP2	chr16	55389700	55506691	+	protein_coding	0.756326	1.055	-0.298679	0.0160842	1
Tumor cells	MTSS1	chr8	124550790	124728429	-	protein_coding	1.2814	1.50314	-0.221746	0.0165061	1
Tumor cells	DMKN	chr19	35497220	35513658	-	protein_coding	0.788169	1.05552	-0.267352	0.0168009	1
Tumor cells	ST3GAL1	chr8	133454848	133571940	-	protein_coding	0.892094	1.11306	-0.220963	0.0168915	1
Tumor cells	SHC4	chr15	48823741	48963919	-	protein_coding	0.569878	0.79053	-0.220652	0.0170465	1
Tumor cells	IKZF2	chr2	212999691	213152427	-	protein_coding	0.745636	0.976495	-0.230859	0.0170762	1
Tumor cells	PTPN13	chr4	86594315	86815171	+	protein_coding	0.461192	0.684835	-0.223643	0.0171153	1
Tumor cells	RPL23	chr17	38847860	38853764	-	protein_coding	0.990089	1.2203	-0.230214	0.017388	1
Tumor cells	HLA-DRB1	chr6	32578769	32589848	-	protein_coding	0.645376	0.923914	-0.278537	0.0175228	1
Tumor cells	RPS12	chr6	132814569	132817564	+	protein_coding	0.882334	1.11225	-0.229917	0.0175331	1
Tumor cells	PDZRN3	chr3	73382431	73624941	-	protein_coding	1.4504	1.23091	0.219492	0.0176369	1
Tumor cells	DSP	chr6	7541617	7586714	+	protein_coding	0.72476	1.03781	-0.313048	0.0182816	1
Tumor cells	CDH4	chr20	61252261	61940617	+	protein_coding	0.804441	1.02982	-0.225383	0.0183007	1
Tumor cells	GEM	chr8	94249253	94262350	-	protein_coding	0.835592	1.08839	-0.252795	0.0186529	1
Tumor cells	AC079209.1	chr8	81149107	81165266	+	lncRNA	0.604235	0.940951	-0.336716	0.0187737	1
Tumor cells	PLCXD2	chr3	111674676	111846447	+	protein_coding	0.64229	0.893272	-0.250983	0.0195158	1
Tumor cells	IFI30	chr19	18173162	18178117	+	protein_coding	0.76305	1.03607	-0.273024	0.0198841	1
Tumor cells	SAMHD1	chr20	36889773	36951901	-	protein_coding	0.718409	0.951772	-0.233363	0.0201182	1
Tumor cells	TNK1	chr17	7380534	7389774	+	protein_coding	0.645865	0.867246	-0.221381	0.02017	1
Tumor cells	HOXA11-AS	chr7	27184507	27189298	+	lncRNA	0.682222	0.926574	-0.244352	0.0202759	1
Tumor cells	GPRC5D	chr12	12940775	12952147	-	protein_coding	0.628147	0.966359	-0.338211	0.020737	1
Tumor cells	TAX1BP3	chr17	3662895	3668679	-	protein_coding	0.65711	0.873889	-0.216778	0.0208307	1
Tumor cells	ARHGAP29	chr1	94148988	94275068	-	protein_coding	0.746677	0.960257	-0.21358	0.0209306	1
Tumor cells	LHFPL3-AS1	chr7	104738597	104804107	-	lncRNA	1.71493	1.92837	-0.213445	0.0210116	1
Tumor cells	RAB31	chr18	9708275	9862551	+	protein_coding	0.730688	0.970557	-0.23987	0.0212019	1
Tumor cells	AC087280.2	chr11	6821942	6926878	-	lncRNA	0.656576	0.957751	-0.301175	0.0213034	1
Tumor cells	RPS19	chr19	41860255	41872925	+	protein_coding	1.12859	1.34119	-0.212598	0.0215263	1
Tumor cells	GATA2	chr3	128479427	128493185	-	protein_coding	0.641009	0.92946	-0.28845	0.0221066	1
Tumor cells	IFITM10	chr11	1732406	1750595	-	protein_coding	0.624164	0.868355	-0.24419	0.0222263	1
Tumor cells	HSPA8	chr11	123057489	123063230	-	protein_coding	0.814645	1.02862	-0.213971	0.0225421	1
Tumor cells	AL162457.2	chr20	61738219	61755056	-	lncRNA	0.628578	0.849264	-0.220686	0.0226093	1
Tumor cells	DUSP8	chr11	1554051	1572271	-	protein_coding	0.641734	0.919948	-0.278213	0.0229732	1
Tumor cells	EML1	chr14	99737693	99942060	+	protein_coding	0.780195	1.03396	-0.253761	0.0230317	1
Tumor cells	STOX2	chr4	183797692	184023526	+	protein_coding	0.636522	0.856396	-0.219874	0.0231117	1
Tumor cells	PSMB4	chr1	151399560	151401937	+	protein_coding	0.683151	0.896191	-0.21304	0.023136	1
Tumor cells	CRIM1	chr2	36355778	36551135	+	protein_coding	1.00435	1.24075	-0.236398	0.0231456	1
Tumor cells	STC1	chr8	23841929	23854806	-	protein_coding	0.86257	1.18761	-0.325044	0.0232969	1
Tumor cells	LINC00504	chr4	14470465	14888169	-	lncRNA	0.853887	0.644629	0.209258	0.0236659	1
Tumor cells	ADGRE2	chr19	14732392	14778560	-	protein_coding	0.62205	0.865042	-0.242991	0.023749	1
Tumor cells	GABARAP	chr17	7240008	7242449	-	protein_coding	0.627095	0.839126	-0.21203	0.0237951	1
Tumor cells	FAM72D	chr1	145095974	145112696	+	protein_coding	0.527304	0.770036	-0.242732	0.0238988	1
Tumor cells	RACK1	chr5	181236897	181248096	-	protein_coding	1.02538	1.23705	-0.211672	0.0240328	1
Tumor cells	ALK	chr2	29192774	29921586	-	protein_coding	1.11531	1.32394	-0.208629	0.024089	1
Tumor cells	APOBEC3D	chr22	39021113	39033277	+	protein_coding	0.614515	0.832476	-0.217961	0.0243336	1
Tumor cells	GSTP1	chr11	67583595	67586656	+	protein_coding	0.728199	0.946015	-0.217816	0.0244288	1
Tumor cells	LSAMP	chr3	115802363	117139389	-	protein_coding	1.20854	1.00066	0.207887	0.024596	1
Tumor cells	GADD45B	chr19	2476122	2478259	+	protein_coding	0.754784	1.00132	-0.246534	0.0251234	1
Tumor cells	TNS1	chr2	217799588	218033982	-	protein_coding	0.787682	0.994704	-0.207022	0.0251995	1
Tumor cells	RPS8	chr1	44775251	44778779	+	protein_coding	0.853519	1.06053	-0.207012	0.0252066	1
Tumor cells	IGSF9B	chr11	133896438	133956985	-	protein_coding	0.583432	0.900807	-0.317375	0.0254137	1
Tumor cells	STAT2	chr12	56341597	56360167	-	protein_coding	0.656966	0.863666	-0.2067	0.0254271	1
Tumor cells	KCNAB3	chr17	7921859	7929803	-	protein_coding	0.615036	0.824162	-0.209126	0.0257833	1
Tumor cells	POLR2L	chr11	837356	842529	-	protein_coding	0.556091	0.764733	-0.208642	0.0261286	1
Tumor cells	ARHGAP8	chr22	44752558	44862788	+	protein_coding	0.650742	0.902429	-0.251687	0.0262905	1
Tumor cells	HS3ST2	chr16	22814162	22916338	+	protein_coding	0.734338	1.05886	-0.324523	0.0264773	1
Tumor cells	IP6K3	chr6	33721662	33746905	-	protein_coding	0.875503	1.18305	-0.307542	0.0266382	1
Tumor cells	ST6GALNAC3	chr1	76074746	76634603	+	protein_coding	1.13979	1.35434	-0.214556	0.0266477	1
Tumor cells	KTI12	chr1	52032103	52033810	-	protein_coding	0.554059	0.790563	-0.236503	0.0267943	1
Tumor cells	GAREM1	chr18	32124877	32470882	-	protein_coding	0.74068	0.945381	-0.204701	0.0268813	1
Tumor cells	TPM2	chr9	35681992	35690056	-	protein_coding	0.695883	0.900185	-0.204302	0.0271797	1
Tumor cells	AL023584.2	chr6	142788123	142794086	+	lncRNA	0.618214	0.841853	-0.223639	0.027292	1
Tumor cells	GALNT3	chr2	165747588	165794659	-	protein_coding	0.698002	0.902019	-0.204016	0.0273955	1
Tumor cells	CA8	chr8	60185412	60281400	-	protein_coding	0.721157	0.990238	-0.269082	0.0276578	1
Tumor cells	ELOVL2	chr6	10980759	11044305	-	protein_coding	0.598272	0.804771	-0.206499	0.0277043	1
Tumor cells	PAPLN	chr14	73237497	73274640	+	protein_coding	0.631144	0.841303	-0.210159	0.0277997	1
Tumor cells	CSMD1	chr8	2935353	4994972	-	protein_coding	0.885815	0.636908	0.248907	0.0279954	1
Tumor cells	C3orf52	chr3	112086335	112131004	+	protein_coding	0.600964	0.810248	-0.209284	0.0280758	1
Tumor cells	OSMR	chr5	38845858	38945596	+	protein_coding	0.733439	0.939268	-0.205828	0.0282136	1
Tumor cells	IL4R	chr16	27313668	27364778	+	protein_coding	0.651011	0.86652	-0.215508	0.0282565	1
Tumor cells	ACOT11	chr1	54542257	54639192	+	protein_coding	0.671258	0.873951	-0.202693	0.0284132	1
Tumor cells	TPI1	chr12	6867119	6870948	+	protein_coding	0.645647	0.851144	-0.205496	0.0284689	1
Tumor cells	APOC2	chr19	44945971	44949566	+	protein_coding	0.627841	0.877608	-0.249767	0.0286947	1
Tumor cells	GATA2-AS1	chr3	128489212	128502970	+	lncRNA	0.666265	0.916021	-0.249755	0.0287023	1
Tumor cells	HSPB8	chr12	119178642	119221131	+	protein_coding	0.664859	0.940345	-0.275487	0.0288391	1
Tumor cells	CPEB3	chr10	92046692	92291078	-	protein_coding	0.796839	0.998704	-0.201865	0.0290667	1
Tumor cells	MEGF6	chr1	3487951	3611508	-	protein_coding	0.805825	1.03964	-0.233811	0.0295748	1
Tumor cells	FKBP4	chr12	2794970	2805423	+	protein_coding	0.742387	0.946472	-0.204086	0.0295759	1
Tumor cells	AC083837.1	chr8	78805293	78956082	+	lncRNA	0.844508	1.0659	-0.221395	0.029689	1
Tumor cells	OTUB2	chr14	94026340	94048930	+	protein_coding	0.679874	0.88354	-0.203665	0.0299127	1
Tumor cells	ENO1	chr1	8861000	8879190	-	protein_coding	0.798967	0.999765	-0.200798	0.029928	1
Tumor cells	CERS4	chr19	8206736	8262421	+	protein_coding	1.61242	1.81304	-0.20062	0.0300735	1
Tumor cells	TRPM1	chr15	31001061	31161273	-	protein_coding	2.56994	2.77965	-0.209705	0.030271	1
Tumor cells	HBEGF	chr5	140332843	140346603	-	protein_coding	0.717352	0.923197	-0.205846	0.0307616	1
Tumor cells	NRG3	chr10	81875194	82987179	+	protein_coding	3.73547	3.51969	0.215784	0.0307724	1
Tumor cells	RBMS3-AS2	chr3	29526251	29642809	-	lncRNA	0.587135	0.786904	-0.199769	0.0307791	1
Tumor cells	MRFAP1	chr4	6640091	6642745	+	protein_coding	0.791967	0.994137	-0.20217	0.0311381	1
Tumor cells	FRZB	chr2	182833275	182866637	-	protein_coding	0.649102	0.886357	-0.237256	0.0311448	1
Tumor cells	AC022217.3	chr5	172762980	172782334	+	lncRNA	0.773816	1.00536	-0.23154	0.0311929	1
Tumor cells	TRIAP1	chr12	120443964	120446384	-	protein_coding	0.638901	0.847769	-0.208869	0.0313026	1
Tumor cells	AC008574.1	chr5	120245448	120333502	-	lncRNA	0.601161	0.899388	-0.298227	0.0315845	1
Tumor cells	AC007952.2	chr17	19092974	19096837	+	lncRNA	0.71986	1.00089	-0.281032	0.0316686	1
Tumor cells	BAIAP2	chr17	81035122	81117432	+	protein_coding	0.783269	0.981878	-0.198609	0.0317632	1
Tumor cells	NRP1	chr10	33177492	33336262	-	protein_coding	0.665801	0.928325	-0.262524	0.0319011	1
Tumor cells	ATP5F1D	chr19	1241746	1244825	+	protein_coding	0.671888	0.872458	-0.20057	0.0324966	1
Tumor cells	CD74	chr5	150400041	150412929	-	protein_coding	0.75702	0.995564	-0.238543	0.0326298	1
Tumor cells	PPM1K	chr4	88257620	88284769	-	protein_coding	0.544772	0.742304	-0.197532	0.0327016	1
Tumor cells	DDIT4	chr10	72273924	72276036	+	protein_coding	0.852058	1.04943	-0.197371	0.0328434	1
Tumor cells	BCAM	chr19	44809059	44821421	+	protein_coding	0.673691	0.901528	-0.227837	0.0328958	1
Tumor cells	MRPL41	chr9	137551879	137552555	+	protein_coding	0.628816	0.828788	-0.199972	0.0330179	1
Tumor cells	AC104126.1	chr5	112228283	112257309	+	lncRNA	0.704444	1.00978	-0.305337	0.0330896	1
Tumor cells	LRRC1	chr6	53794497	53924125	+	protein_coding	0.749235	0.946258	-0.197023	0.0331529	1
Tumor cells	TSPAN10	chr17	81637171	81648749	+	protein_coding	1.30507	1.50204	-0.19697	0.0332002	1
Tumor cells	S100A2	chr1	153561108	153567890	-	protein_coding	0.595589	0.870254	-0.274665	0.0334498	1
Tumor cells	LINC00882	chr3	106449775	107240671	-	lncRNA	0.803202	0.999891	-0.19669	0.0334517	1
Tumor cells	AL035670.1	chr6	46492052	46606162	+	lncRNA	0.650421	0.877454	-0.227032	0.033518	1
Tumor cells	MSRB1	chr16	1938210	1943326	-	protein_coding	0.611288	0.821422	-0.210134	0.0337675	1
Tumor cells	AC079298.3	chr4	153948718	154300500	+	lncRNA	1.06664	0.775542	0.291101	0.0338393	1
Tumor cells	EIF1	chr17	41688885	41692668	+	protein_coding	0.742463	0.941229	-0.198766	0.0340893	1
Tumor cells	LINC02356	chr12	111369261	111403310	+	lncRNA	0.703196	0.929426	-0.22623	0.0341486	1
Tumor cells	CEBPB	chr20	50190830	50192668	+	protein_coding	0.683384	0.879299	-0.195915	0.0341541	1
Tumor cells	RORA	chr15	60488284	61229302	-	protein_coding	1.14995	0.954072	0.195879	0.0341875	1
Tumor cells	AC099560.1	chr3	40719859	40862626	+	lncRNA	0.716392	0.964701	-0.248309	0.0341964	1
Tumor cells	MRPL51	chr12	6491886	6493841	-	protein_coding	0.659056	0.857629	-0.198572	0.0342642	1
Tumor cells	AC025031.4	chr12	46388856	46392126	+	lncRNA	0.682567	0.930668	-0.248101	0.0343473	1
Tumor cells	NBPF11	chr1	148102046	148152322	-	protein_coding	0.784186	0.979864	-0.195679	0.0343713	1
Tumor cells	GABRB1	chr4	46993723	47426447	+	protein_coding	1.10793	0.824418	0.283517	0.0344022	1
Tumor cells	ITPKB-IT1	chr1	226656640	226675067	-	lncRNA	0.581673	0.902748	-0.321075	0.0346284	1
Tumor cells	CCDC85B	chr11	65890673	65891635	+	protein_coding	0.634039	0.835168	-0.201129	0.034803	1
Tumor cells	MICOS10	chr1	19484403	19629821	+	protein_coding	0.574883	0.770069	-0.195186	0.0348273	1
Tumor cells	KCNQ5	chr6	72621792	73198851	+	protein_coding	2.18975	2.39702	-0.207269	0.0348726	1
Tumor cells	MOCS3	chr20	50958818	50963929	+	protein_coding	0.580812	0.795505	-0.214693	0.0349961	1
Tumor cells	SPRY1	chr4	123396795	123403760	+	protein_coding	0.664281	0.888107	-0.223826	0.035082	1
Tumor cells	SELPLG	chr12	108622277	108633959	-	protein_coding	0.662283	0.900917	-0.238634	0.0351463	1
Tumor cells	SGSM2	chr17	2337498	2381058	+	protein_coding	0.755763	0.95043	-0.194667	0.0353129	1
Tumor cells	FGD4	chr12	32399529	32646050	+	protein_coding	0.803024	0.997575	-0.194551	0.0354224	1
Tumor cells	MGAT3	chr22	39457012	39492194	+	protein_coding	0.736727	1.07346	-0.336737	0.0355506	1
Tumor cells	THAP11	chr16	67842320	67844195	+	protein_coding	0.589021	0.798945	-0.209924	0.0356105	1
Tumor cells	CLDN14	chr21	36460621	36576569	-	protein_coding	0.61969	0.832045	-0.212356	0.0360861	1
Tumor cells	ARHGEF26	chr3	154121003	154257827	+	protein_coding	0.687507	0.881151	-0.193644	0.036287	1
Tumor cells	CMIP	chr16	81445170	81711762	+	protein_coding	0.882491	1.07609	-0.193604	0.0363262	1
Tumor cells	RAN	chr12	130872037	130877678	+	protein_coding	0.64147	0.840915	-0.199445	0.0363515	1
Tumor cells	SHTN1	chr10	116881477	117126586	-	protein_coding	0.619149	0.81268	-0.193531	0.0363968	1
Tumor cells	SGK1	chr6	134169246	134318112	-	protein_coding	1.23483	1.42828	-0.193448	0.0364764	1
Tumor cells	AC005081.1	chr7	74280747	74289286	-	lncRNA	0.631381	0.838335	-0.206954	0.0365539	1
Tumor cells	ZNHIT2	chr11	65116403	65117701	-	protein_coding	0.569899	0.794504	-0.224605	0.0366111	1
Tumor cells	ARNTL2	chr12	27332854	27425289	+	protein_coding	0.650748	0.880504	-0.229756	0.03688	1
Tumor cells	NBL1	chr1	19596979	19658456	+	protein_coding	0.609118	0.804835	-0.195718	0.0369318	1
Tumor cells	SLC2A6	chr9	133471094	133479127	-	protein_coding	0.647368	0.849037	-0.201669	0.0372054	1
Tumor cells	ABTB2	chr11	34150987	34358010	-	protein_coding	1.19178	1.38436	-0.192581	0.0373247	1
Tumor cells	MAPK10	chr4	85990007	86594625	-	protein_coding	0.657309	0.849849	-0.192541	0.0373643	1
Tumor cells	STOML2	chr9	35099776	35103195	-	protein_coding	0.622141	0.817379	-0.195238	0.0373972	1
Tumor cells	MYL12B	chr18	3261479	3278431	+	protein_coding	0.646197	0.841247	-0.19505	0.0375808	1
Tumor cells	AC145207.5	chr17	81878425	81881106	-	lncRNA	0.633872	0.835556	-0.201684	0.0376045	1
Tumor cells	ZBTB46-AS1	chr20	63808076	63816521	+	lncRNA	0.678237	0.883913	-0.205676	0.0377277	1
Tumor cells	ARID5B	chr10	61901684	62096944	+	protein_coding	1.78488	1.97704	-0.192157	0.0377451	1
Tumor cells	MAF1	chr8	144104461	144107611	+	protein_coding	0.678085	0.870004	-0.191918	0.0379833	1
Tumor cells	CCND3	chr6	41934933	42050357	-	protein_coding	0.86079	1.05255	-0.191764	0.0381382	1
Tumor cells	AL136298.1	chr14	32373337	32417974	-	lncRNA	0.694093	0.888456	-0.194363	0.0382588	1
Tumor cells	SEC61G	chr7	54752250	54759974	-	protein_coding	0.618547	0.812848	-0.194301	0.0383204	1
Tumor cells	FAM167B	chr1	32247222	32248856	+	protein_coding	0.613543	0.807786	-0.194243	0.0383778	1
Tumor cells	PWP2	chr21	44107373	44131181	+	protein_coding	0.630198	0.914273	-0.284075	0.0383813	1
Tumor cells	CIITA	chr16	10866222	10943021	+	protein_coding	0.676514	0.87367	-0.197156	0.0385508	1
Tumor cells	GLI2	chr2	120735623	120992653	+	protein_coding	0.700875	0.943433	-0.242559	0.0385738	1
Tumor cells	ZNF536	chr19	30228290	30713538	+	protein_coding	0.808882	1.01359	-0.204704	0.0386423	1
Tumor cells	ATP5MC3	chr2	175176258	175184607	-	protein_coding	0.738794	0.932682	-0.193888	0.0387333	1
Tumor cells	KIF26B	chr1	245154985	245709432	+	protein_coding	1.09143	0.900556	0.19087	0.0390466	1
Tumor cells	PLSCR1	chr3	146515180	146544856	-	protein_coding	0.629457	0.820255	-0.190798	0.0391205	1
Tumor cells	AC069209.2	chr12	121177919	121191477	-	lncRNA	0.71434	0.910904	-0.196563	0.0391377	1
Tumor cells	CDK2AP2	chr11	67506497	67508649	-	protein_coding	0.584775	0.784294	-0.19952	0.0397029	1
Tumor cells	HES2	chr1	6412418	6424670	-	protein_coding	0.549837	0.835158	-0.285321	0.0397239	1
Tumor cells	MYH10	chr17	8474205	8630761	-	protein_coding	1.06242	1.25258	-0.190161	0.0397792	1
Tumor cells	ZNF365	chr10	62374192	62670301	+	protein_coding	0.64998	0.870912	-0.220933	0.0397923	1
Tumor cells	RHOBTB1	chr10	60869438	61001440	-	protein_coding	0.796769	0.98686	-0.190091	0.0398522	1
Tumor cells	AL118511.1	chr1	230868259	230879141	+	lncRNA	0.660196	0.856009	-0.195813	0.0398923	1
Tumor cells	NACA	chr12	56712428	56731628	-	protein_coding	1.13029	1.32025	-0.189955	0.0399947	1
Tumor cells	AC003093.1	chr7	24778444	24795496	-	lncRNA	0.585829	0.815107	-0.229278	0.0400128	1
Tumor cells	PLAC4	chr21	41175231	41186788	-	lncRNA	0.632773	0.825349	-0.192576	0.0400703	1
Tumor cells	MPST	chr22	37019635	37029822	+	protein_coding	0.6014	0.799932	-0.198532	0.0402582	1
Tumor cells	DUSP5	chr10	110497907	110511533	+	protein_coding	0.670827	0.879093	-0.208266	0.0408271	1
Tumor cells	SNHG29	chr17	16438767	16478678	+	lncRNA	0.838194	1.0271	-0.18891	0.041101	1
Tumor cells	ANO1	chr11	70078302	70189528	+	protein_coding	0.657832	0.947636	-0.289804	0.0412617	1
Tumor cells	AC023043.1	chr18	36179996	36187448	-	lncRNA	0.621661	0.854553	-0.232892	0.0413656	1
Tumor cells	LHFPL3	chr7	104328700	104907232	+	protein_coding	2.16173	2.35017	-0.188441	0.0416063	1
Tumor cells	RRAGA	chr9	19049427	19051025	+	protein_coding	0.6202	0.814052	-0.193851	0.0419237	1
Tumor cells	POLR2J	chr7	102473118	102478907	-	protein_coding	0.647384	0.837955	-0.190571	0.0421896	1
Tumor cells	FLNB	chr3	58008400	58172251	+	protein_coding	0.945152	1.13303	-0.187878	0.0422196	1
Tumor cells	AC117834.2	chr8	92765651	92858297	+	lncRNA	0.718347	0.956503	-0.238156	0.0422397	1
Tumor cells	LINC02235	chr8	81841952	81924348	+	lncRNA	0.679887	0.867701	-0.187814	0.0422893	1
Tumor cells	ARHGAP45	chr19	1065923	1086628	+	protein_coding	0.704182	0.922756	-0.218574	0.0424998	1
Tumor cells	AC104135.1	chr2	74919555	74924846	-	lncRNA	0.754443	0.957076	-0.202632	0.0425239	1
Tumor cells	AC092828.1	chr12	19147074	19154659	+	lncRNA	0.617802	0.831066	-0.213264	0.042776	1
Tumor cells	SHB	chr9	37915898	38069227	-	protein_coding	0.731516	0.928024	-0.196509	0.0427863	1
Tumor cells	AC107993.1	chr17	42495867	42496550	+	lncRNA	0.603492	0.821161	-0.217669	0.0428131	1
Tumor cells	AL450345.2	chr6	164791288	164827683	-	lncRNA	0.598028	0.800363	-0.202336	0.0428278	1
Tumor cells	BCAT1	chr12	24810024	24949101	-	protein_coding	0.651181	0.947342	-0.296161	0.0428474	1
Tumor cells	AC008906.1	chr5	96784777	96785999	+	lncRNA	0.612959	0.809355	-0.196397	0.0429048	1
Tumor cells	AL512603.2	chr10	23443036	23529801	+	lncRNA	0.72757	0.932669	-0.205099	0.0429357	1
Tumor cells	COL1A2	chr7	94394561	94431232	+	protein_coding	0.819071	1.05623	-0.237159	0.0431089	1
Tumor cells	DPP6	chr7	153887097	154894285	+	protein_coding	0.964648	0.759801	0.204846	0.043193	1
Tumor cells	AL627171.2	chr14	49861176	49864326	-	lncRNA	0.678399	0.87398	-0.195581	0.0433213	1
Tumor cells	HSPB1	chr7	76302673	76304295	+	protein_coding	0.738389	0.925025	-0.186636	0.0435994	1
Tumor cells	UQCRB	chr8	96225920	96235634	-	protein_coding	0.717559	0.912769	-0.195209	0.04372	1
Tumor cells	ARHGAP31	chr3	119294383	119420714	+	protein_coding	0.591979	0.778321	-0.186341	0.0439323	1
Tumor cells	RUNX1	chr21	34787801	36004667	-	protein_coding	0.664382	0.850703	-0.186321	0.0439558	1
Tumor cells	AL157871.4	chr14	100333790	100354061	+	lncRNA	1.07316	1.25943	-0.18627	0.0440136	1
Tumor cells	PFN1	chr17	4945652	4949061	-	protein_coding	0.529595	0.727224	-0.197629	0.0442502	1
Tumor cells	MRPS24	chr7	43866558	43869893	-	protein_coding	0.696031	0.884655	-0.188623	0.0443377	1
Tumor cells	ITPR1	chr3	4493345	4847840	+	protein_coding	0.642195	0.827924	-0.185729	0.0446307	1
Tumor cells	PSMB6	chr17	4796144	4798502	+	protein_coding	0.633131	0.821493	-0.188362	0.0446334	1
Tumor cells	AC074096.1	chr2	29319554	29352214	+	lncRNA	1.0456	0.802445	0.243159	0.0446467	1
Tumor cells	DUSP1	chr5	172768096	172771195	-	protein_coding	0.748719	0.9493	-0.200581	0.0446621	1
Tumor cells	AL451069.2	chr10	132419083	132420953	+	lncRNA	0.664464	0.917248	-0.252784	0.0449034	1
Tumor cells	TOB1	chr17	50862223	50867978	-	protein_coding	0.673267	0.858491	-0.185224	0.045214	1
Tumor cells	MGAT5B	chr17	76868456	76950393	+	protein_coding	0.799839	0.993677	-0.193838	0.0452202	1
Tumor cells	MYPN	chr10	68106117	68212017	+	protein_coding	0.60147	0.849608	-0.248138	0.0455319	1
Tumor cells	LINC01977	chr17	79819083	79827704	+	lncRNA	0.74697	0.973171	-0.226201	0.045835	1
Tumor cells	SLC25A3	chr12	98593591	98606379	+	protein_coding	0.677129	0.864321	-0.187192	0.0459749	1
Tumor cells	KCTD3	chr1	215567304	215621807	+	protein_coding	0.904782	1.0892	-0.184415	0.0461624	1
Tumor cells	EGLN3	chr14	33924227	34462774	-	protein_coding	0.978025	0.793726	0.184299	0.0462993	1
Tumor cells	GSEC	chr11	126340889	126355587	-	lncRNA	0.670741	0.857517	-0.186776	0.0464601	1
Tumor cells	AC008696.2	chr5	143605628	143828772	+	lncRNA	0.653991	0.867824	-0.213833	0.0466094	1
Tumor cells	AP000695.1	chr21	36430360	36481070	+	lncRNA	0.562906	0.806357	-0.243451	0.0466175	1
Tumor cells	RALGPS1	chr9	126914774	127223166	+	protein_coding	0.740728	0.92461	-0.183882	0.0467959	1
Tumor cells	AL590006.1	chr6	128027886	128085248	+	lncRNA	0.647957	0.861221	-0.213264	0.0471956	1
Tumor cells	TIMM8B	chr11	112084800	112086798	-	protein_coding	0.611046	0.79718	-0.186133	0.047218	1
Tumor cells	NDUFA2	chr5	140638740	140647785	-	protein_coding	0.627523	0.813646	-0.186124	0.0472296	1
Tumor cells	TSHZ3	chr19	31149979	31349436	-	protein_coding	0.675833	0.882336	-0.206503	0.0472745	1
Tumor cells	ARHGEF37	chr5	149551947	149634968	+	protein_coding	0.649844	0.833265	-0.183421	0.0473489	1
Tumor cells	AL162171.2	chr14	88499334	88515502	+	lncRNA	0.646803	0.839066	-0.192263	0.0474768	1
Tumor cells	MATK	chr19	3777970	3802129	-	protein_coding	0.679997	0.981139	-0.301141	0.0475335	1
Tumor cells	ANKRD30B	chr18	14728272	14854038	+	protein_coding	0.548029	0.74252	-0.19449	0.0477305	1
Tumor cells	FAM182A	chr20	25985210	26086917	+	lncRNA	0.683443	0.875354	-0.19191	0.0478853	1
Tumor cells	CHCHD2	chr7	56101573	56106476	-	protein_coding	0.822747	1.00819	-0.185443	0.0480444	1
Tumor cells	HFE	chr6	26087281	26098343	+	protein_coding	0.633151	0.824499	-0.191349	0.0480554	1
Tumor cells	AL136988.2	chr1	230258694	230272100	-	lncRNA	0.675473	0.860785	-0.185312	0.0482018	1
Tumor cells	AC008050.1	chr14	76495363	76726712	-	lncRNA	0.718802	0.914726	-0.195924	0.0482265	1
Tumor cells	RARB	chr3	25174332	25597932	+	protein_coding	1.76623	1.94878	-0.182551	0.0484091	1
Tumor cells	HHIP	chr4	144646156	144745271	+	protein_coding	0.735265	0.932415	-0.19715	0.0484407	1
Tumor cells	MAP3K14-AS1	chr17	45247916	45269824	+	lncRNA	0.64929	0.837286	-0.187997	0.0485141	1
Tumor cells	CHCHD1	chr10	73782047	73783652	+	protein_coding	0.64833	0.833241	-0.184911	0.0486888	1
Tumor cells	AC019127.1	chr2	33274465	33281261	-	lncRNA	0.649943	0.92036	-0.270417	0.0487009	1
Tumor cells	CYP39A1	chr6	46549580	46652830	-	protein_coding	0.657331	0.85804	-0.200708	0.0487162	1
Tumor cells	AC012020.1	chr3	108032456	108039916	-	lncRNA	0.649073	0.839748	-0.190674	0.0488485	1
Tumor cells	BCAN	chr1	156641390	156659532	+	protein_coding	1.0919	1.28723	-0.195331	0.0489086	1
Tumor cells	SLC4A8	chr12	51391317	51515763	+	protein_coding	0.608379	0.849109	-0.24073	0.0491225	1
Tumor cells	CCDC192	chr5	127703389	127941634	+	protein_coding	0.662982	0.85041	-0.187427	0.0491992	1
Tumor cells	TDRD10	chr1	154502219	154548147	+	protein_coding	0.695011	0.932872	-0.237861	0.0495042	1
Tumor cells	ATP5MC1	chr17	48892765	48895871	+	protein_coding	0.657644	0.841827	-0.184183	0.0495825	1
Tumor cells	RAB20	chr13	110523066	110561722	-	protein_coding	0.769868	0.975738	-0.205871	0.0496404	1
Tumor cells	HIPK2	chr7	139561570	139777998	-	protein_coding	0.900583	1.08192	-0.181335	0.0499254	1
Tumor cells	FP671120.4	chr21	8197620	8227646	+	lncRNA	0.637694	0.827849	-0.190155	0.0499623	1
Tumor cells	CDKN2D	chr19	10566460	10569059	-	protein_coding	0.564438	0.758478	-0.194039	0.0499674	1
Tumor cells	ADD3	chr10	109996368	110135565	+	protein_coding	0.772434	0.953722	-0.181287	0.0499853	1
Tumor cells	ELFN1	chr7	1688119	1747954	+	protein_coding	1.06206	1.24873	-0.186679	0.0501119	1
Tumor cells	GNA14	chr9	77423079	77648322	-	protein_coding	0.61731	0.816777	-0.199467	0.0501274	1
Tumor cells	PMEPA1	chr20	57648392	57711536	-	protein_coding	0.751291	0.957222	-0.205932	0.0504376	1
Tumor cells	IRF5	chr7	128937457	128950038	+	protein_coding	0.553721	0.806328	-0.252607	0.0504822	1
Tumor cells	ZNF382	chr19	36604817	36634114	+	protein_coding	0.744963	0.941202	-0.196239	0.0506526	1
Tumor cells	SUFU	chr10	102503987	102633535	+	protein_coding	0.773359	0.953899	-0.18054	0.0509368	1
Tumor cells	WARS	chr14	100333790	100376805	-	protein_coding	0.999193	1.17969	-0.180493	0.0509976	1
Tumor cells	HOXA-AS3	chr7	27129977	27155928	+	lncRNA	0.717184	0.931638	-0.214454	0.0514036	1
Tumor cells	MIR548XHG	chr21	18561265	18760320	-	lncRNA	0.824217	1.03858	-0.214361	0.0515052	1
Tumor cells	AP002813.1	chr11	68272102	68284879	+	lncRNA	0.76011	0.940121	-0.180011	0.0516202	1
Tumor cells	CHMP1B	chr18	11851413	11854444	+	protein_coding	0.689021	0.87154	-0.182519	0.0516779	1
Tumor cells	IL12RB1	chr19	18058995	18098944	-	protein_coding	0.58523	0.851882	-0.266652	0.0519248	1
Tumor cells	RAB13	chr1	153981605	153986358	-	protein_coding	0.664618	0.846906	-0.182287	0.0519754	1
Tumor cells	DNAJB7	chr22	40859549	40862113	-	protein_coding	0.635865	0.820864	-0.184999	0.0522121	1
Tumor cells	PARVB	chr22	43999211	44172949	+	protein_coding	0.990476	1.17	-0.179522	0.0522575	1
Tumor cells	NCKAP5-AS1	chr2	132915557	132931494	+	lncRNA	0.618247	0.834917	-0.21667	0.0522958	1
Tumor cells	FOXC1	chr6	1609915	1613897	+	protein_coding	0.59056	0.822167	-0.231607	0.0524153	1
Tumor cells	ARFGAP1	chr20	63272785	63289790	+	protein_coding	0.742836	0.922222	-0.179387	0.0524353	1
Tumor cells	DCAKD	chr17	45023340	45061109	-	protein_coding	0.876672	1.05592	-0.17925	0.0526148	1
Tumor cells	MAP3K8	chr10	30434021	30461833	+	protein_coding	0.813359	1.00372	-0.190364	0.0526525	1
Tumor cells	ITPR2	chr12	26335352	26833194	-	protein_coding	0.696332	0.517143	0.179188	0.0526969	1
Tumor cells	AC061992.2	chr17	78360453	78373911	+	lncRNA	0.764971	0.962191	-0.197219	0.0527696	1
Tumor cells	ZNF492	chr19	22634324	22667671	+	protein_coding	0.651297	0.934399	-0.283102	0.0528803	1
Tumor cells	FKBP11	chr12	48921518	48926474	-	protein_coding	0.76641	0.947804	-0.181394	0.0531359	1
Tumor cells	AC009299.3	chr2	161222785	161308389	-	lncRNA	0.693757	0.875062	-0.181305	0.0532527	1
Tumor cells	AIM2	chr1	159062484	159147096	-	protein_coding	0.626948	0.8424	-0.215452	0.0536338	1
Tumor cells	GRAPL	chr17	19127535	19159187	+	protein_coding	0.691794	0.96812	-0.276326	0.0537902	1
Tumor cells	PARP12	chr7	140023744	140063721	-	protein_coding	0.689313	0.873457	-0.184144	0.0538856	1
Tumor cells	PRELID2	chr5	145471799	145835369	-	protein_coding	0.766319	0.95285	-0.186531	0.053966	1
Tumor cells	KCNJ13	chr2	232765802	232776565	-	protein_coding	0.765779	0.943963	-0.178185	0.0540364	1
Tumor cells	EGFL8	chr6	32164595	32168281	+	protein_coding	0.743315	0.921237	-0.177922	0.0543916	1
Tumor cells	LINC02525	chr6	3182626	3195784	-	lncRNA	0.595802	0.807192	-0.21139	0.0548251	1
Tumor cells	FCHO1	chr19	17747718	17788568	+	protein_coding	0.65352	0.888418	-0.234898	0.054876	1
Tumor cells	MESP1	chr15	89748661	89751310	-	protein_coding	0.604746	0.8222	-0.217455	0.0548967	1
Tumor cells	CCDC88C	chr14	91271323	91417844	-	protein_coding	0.704368	0.904189	-0.199821	0.0549039	1
Tumor cells	PODXL	chr7	131500262	131558217	-	protein_coding	0.680631	0.880402	-0.199771	0.0549644	1
Tumor cells	ZFP2	chr5	178895898	178933212	+	protein_coding	0.714181	0.896969	-0.182788	0.0550886	1
Tumor cells	LINC01291	chr2	74918148	74938418	+	lncRNA	0.840732	1.02341	-0.182683	0.0552283	1
Tumor cells	NOP10	chr15	34341713	34343177	-	protein_coding	0.621769	0.807139	-0.18537	0.0554787	1
Tumor cells	FAM110A	chr20	833715	857463	+	protein_coding	0.5722	0.78588	-0.21368	0.0556316	1
Tumor cells	AC012409.2	chr15	95990582	96300990	+	lncRNA	1.06778	1.25013	-0.182346	0.0556788	1
Tumor cells	ID2	chr2	8678845	8684461	+	protein_coding	0.866186	1.07029	-0.204105	0.0559866	1
Tumor cells	RASSF5	chr1	206507531	206589448	+	protein_coding	0.730501	0.918245	-0.187744	0.0559929	1
Tumor cells	DLX1	chr2	172084740	172089677	+	protein_coding	0.620356	0.830566	-0.21021	0.0561927	1
Tumor cells	CADPS	chr3	62398346	62875416	-	protein_coding	0.773952	0.597432	0.17652	0.0563209	1
Tumor cells	AC008825.1	chr5	28548135	28809291	-	lncRNA	0.888867	0.647705	0.241162	0.0563312	1
Tumor cells	AC135166.1	chr8	123614219	123667248	+	lncRNA	0.693439	0.906399	-0.21296	0.0564612	1
Tumor cells	ATF5	chr19	49928702	49933935	+	protein_coding	0.724494	0.903349	-0.178855	0.0565534	1
Tumor cells	BAIAP2L1	chr7	98291650	98401090	-	protein_coding	1.01424	1.19055	-0.176316	0.0566059	1
Tumor cells	LINC00266-1	chr20	64290385	64313132	+	lncRNA	0.700874	0.923405	-0.222531	0.0571544	1
Tumor cells	DMTN	chr8	22048995	22082527	+	protein_coding	0.67451	0.858456	-0.183946	0.0573802	1
Tumor cells	SLC6A9	chr1	43991500	44031467	-	protein_coding	0.667264	0.848324	-0.18106	0.0574275	1
Tumor cells	HNRNPA0	chr5	137745651	137754363	-	protein_coding	0.698911	0.877108	-0.178198	0.0574671	1
Tumor cells	ERRFI1	chr1	8004404	8026309	-	protein_coding	0.753142	0.931299	-0.178157	0.0575249	1
Tumor cells	LRCOL1	chr12	132603150	132610582	-	protein_coding	0.558582	0.775418	-0.216836	0.057536	1
Tumor cells	HSD11B1-AS1	chr1	209661364	209724125	-	lncRNA	0.728781	0.998392	-0.26961	0.057606	1
Tumor cells	RPL36AL	chr14	49618530	49620626	-	protein_coding	0.676941	0.855037	-0.178096	0.0576097	1
Tumor cells	LINC02199	chr5	8839700	8898052	+	lncRNA	0.61446	0.80236	-0.1879	0.0576672	1
Tumor cells	TENM3-AS1	chr4	181874438	182145249	-	lncRNA	0.69809	0.878953	-0.180864	0.0576984	1
Tumor cells	F12	chr5	177402140	177409576	-	protein_coding	0.596066	0.812648	-0.216582	0.0578287	1
Tumor cells	MGLL	chr3	127689062	128052190	-	protein_coding	0.817628	0.995071	-0.177443	0.0585318	1
Tumor cells	PDE9A	chr21	42653621	42775509	+	protein_coding	0.86542	1.08278	-0.21736	0.0587007	1
Tumor cells	AC009226.1	chr2	207239864	207529795	-	lncRNA	0.695647	0.872861	-0.177214	0.0588584	1
Tumor cells	ZNF229	chr19	44417519	44448578	-	protein_coding	0.626935	0.834894	-0.207959	0.0588795	1
Tumor cells	WNK4	chr17	42780610	42797066	+	protein_coding	0.65216	0.829348	-0.177188	0.0588957	1
Tumor cells	NDUFA3	chr19	54102728	54109257	+	protein_coding	0.588197	0.76775	-0.179553	0.0595342	1
Tumor cells	AC138150.1	chr17	45150400	45161510	-	lncRNA	0.774329	0.948569	-0.174239	0.0595803	1
Tumor cells	COX7B	chrX	77899440	77907376	+	protein_coding	0.600848	0.77746	-0.176612	0.0597225	1
Tumor cells	SRP14	chr15	40035690	40039181	-	protein_coding	0.609447	0.786014	-0.176566	0.0597892	1
Tumor cells	PRKY	chrY	7273972	7381548	+	protein_coding	0.619467	0.82169	-0.202223	0.0598639	1
Tumor cells	AC046134.2	chr3	139389761	139782699	+	lncRNA	0.926232	1.10018	-0.17395	0.0600052	1
Tumor cells	HYKK	chr15	78507564	78537372	+	protein_coding	0.681887	0.855777	-0.17389	0.060093	1
Tumor cells	FTH1	chr11	61959718	61967634	-	protein_coding	1.40631	1.58579	-0.179479	0.0602552	1
Tumor cells	ATP5PD	chr17	75038863	75046985	-	protein_coding	0.627893	0.804087	-0.176193	0.0603304	1
Tumor cells	SPDYE21P	chr7	67278714	67286664	+	protein_coding	0.721405	0.895127	-0.173721	0.0603416	1
Tumor cells	TNFSF13	chr17	7558292	7561608	+	protein_coding	0.667867	0.874515	-0.206648	0.0604932	1
Tumor cells	CMC4	chrX	155061622	155071136	-	protein_coding	0.603959	0.780039	-0.17608	0.0604958	1
Tumor cells	RASGRP3	chr2	33436324	33564750	+	protein_coding	1.09055	1.27772	-0.187173	0.0609839	1
Tumor cells	LINC01748	chr1	60515716	60640507	-	lncRNA	0.984873	1.17468	-0.189807	0.0610133	1
Tumor cells	GALNT18	chr11	11270877	11622005	-	protein_coding	0.764407	0.954191	-0.189783	0.0610454	1
Tumor cells	ZNF354C	chr5	179060373	179083977	+	protein_coding	0.856848	1.03578	-0.178927	0.0610483	1
Tumor cells	LRRC39	chr1	100148449	100178273	-	protein_coding	0.743313	0.916131	-0.172819	0.0616883	1
Tumor cells	TRPM2	chr21	44350163	44443081	+	protein_coding	0.69632	0.89295	-0.19663	0.0617795	1
Tumor cells	ABCA5	chr17	69244311	69327244	-	protein_coding	0.710577	0.885627	-0.17505	0.0620167	1
Tumor cells	LINC00866	chr10	97828478	97849798	-	lncRNA	0.607719	0.808197	-0.200478	0.0621036	1
Tumor cells	AC016745.2	chr2	113432600	113436042	+	lncRNA	0.623346	0.888245	-0.264899	0.0621106	1
Tumor cells	AC004585.1	chr17	40516892	40527002	+	lncRNA	0.549459	0.796925	-0.247466	0.0621131	1
Tumor cells	AC007240.3	chr2	10287800	10302485	-	lncRNA	0.673146	0.886117	-0.212971	0.0621302	1
Tumor cells	AC091271.1	chr17	59618553	59619714	-	lncRNA	0.664465	0.842193	-0.177728	0.0621701	1
Tumor cells	SH3BP1	chr22	37634654	37656119	+	protein_coding	0.654754	0.832481	-0.177727	0.062172	1
Tumor cells	AL591002.1	chr6	35041116	35058015	-	lncRNA	0.676987	0.851893	-0.174905	0.0622322	1
Tumor cells	AC026979.4	chr8	30192429	30201332	+	lncRNA	0.66687	0.844533	-0.177663	0.0622662	1
Tumor cells	SBK1	chr16	28259246	28323849	+	protein_coding	0.633641	0.861732	-0.228091	0.0622905	1
Tumor cells	SNHG25	chr17	64145970	64146476	+	lncRNA	0.670773	0.843163	-0.17239	0.062337	1
Tumor cells	DAPK2	chr15	63907036	64072033	-	protein_coding	0.741054	0.915858	-0.174804	0.0623835	1
Tumor cells	PLIN2	chr9	19108375	19149290	-	protein_coding	0.807803	0.985756	-0.177953	0.0624698	1
Tumor cells	ITGAX	chr16	31355134	31382997	+	protein_coding	0.70421	0.9121	-0.20789	0.0625961	1
Tumor cells	SOCS3	chr17	78356778	78360077	-	protein_coding	0.69452	0.890458	-0.195938	0.0627017	1
Tumor cells	CD68	chr17	7579491	7582111	+	protein_coding	0.877827	1.09599	-0.218162	0.0627958	1
Tumor cells	ZSCAN31	chr6	28324693	28356271	-	protein_coding	0.684213	0.858729	-0.174516	0.062817	1
Tumor cells	HNRNPH2	chrX	101408222	101414133	+	protein_coding	0.659511	0.834009	-0.174498	0.0628431	1
Tumor cells	SNRPB	chr20	2461634	2470853	-	protein_coding	0.683857	0.855872	-0.172015	0.0629077	1
Tumor cells	AC087893.2	chr12	108833721	108834384	-	lncRNA	0.629033	0.863925	-0.234892	0.0630492	1
Tumor cells	PHKA1	chrX	72578814	72714319	-	protein_coding	0.619567	0.807765	-0.188198	0.0632372	1
Tumor cells	SIRT4	chr12	120302316	120313249	+	protein_coding	0.730872	0.90261	-0.171739	0.0633325	1
Tumor cells	AC022034.1	chr8	53493523	53524336	-	lncRNA	0.629861	0.823115	-0.193254	0.0633755	1
Tumor cells	GPRC5D-AS1	chr12	12927726	12984645	+	lncRNA	0.730663	0.904796	-0.174133	0.0633955	1
Tumor cells	CST7	chr20	24949269	24959928	+	protein_coding	0.610251	0.853004	-0.242753	0.0634652	1
Tumor cells	GHR	chr5	42423439	42721878	+	protein_coding	0.903614	1.08993	-0.186315	0.0635138	1
Tumor cells	AC009562.1	chr15	30992171	31042302	+	lncRNA	1.05928	1.23881	-0.179528	0.0636308	1
Tumor cells	CCDC80	chr3	112596794	112649530	-	protein_coding	0.668715	0.857465	-0.188751	0.0637913	1
Tumor cells	HSPA12A	chr10	116671192	116850236	-	protein_coding	1.08705	1.25848	-0.171435	0.0638003	1
Tumor cells	HIST1H3E	chr6	26224199	26227473	+	protein_coding	0.669698	0.864777	-0.195079	0.0638619	1
Tumor cells	C2CD6	chr2	201487421	201619178	-	protein_coding	0.724113	0.897938	-0.173825	0.0638655	1
Tumor cells	ZNF503-AS2	chr10	75401519	75408982	+	lncRNA	0.655652	0.83908	-0.183428	0.0638766	1
Tumor cells	C1QBP	chr17	5432777	5448830	-	protein_coding	0.738594	0.909976	-0.171382	0.0638832	1
Tumor cells	RAET1E	chr6	149883375	149898102	-	protein_coding	0.647185	0.851042	-0.203857	0.06405	1
Tumor cells	LINC02591	chr1	143790010	143797108	+	lncRNA	0.565766	0.782847	-0.217081	0.0641099	1
Tumor cells	BMP7	chr20	57168753	57266641	-	protein_coding	0.694232	0.886884	-0.192651	0.0642045	1
Tumor cells	SNRPN	chr15	24823637	24978723	+	protein_coding	0.639189	0.812757	-0.173568	0.0642581	1
Tumor cells	ZNF652	chr17	49289206	49362473	-	protein_coding	1.05135	1.22244	-0.171097	0.0643255	1
Tumor cells	C2orf72	chr2	231037523	231049719	+	protein_coding	0.633072	0.84993	-0.216858	0.0643833	1
Tumor cells	AC023282.1	chr10	120608580	120825317	+	lncRNA	0.716922	0.909306	-0.192384	0.0645742	1
Tumor cells	PSMD10	chrX	108084207	108091549	-	protein_coding	0.582394	0.758162	-0.175768	0.0651088	1
Tumor cells	AC108134.2	chr16	3156736	3157483	-	lncRNA	0.753641	0.944369	-0.190728	0.0651166	1
Tumor cells	MT-ND6	chrM	14149	14673	-	protein_coding	2.44683	2.62299	-0.176154	0.0651669	1
Tumor cells	DBNDD2	chr20	45406057	45410610	+	protein_coding	0.575313	0.778132	-0.202818	0.0654178	1
Tumor cells	RPL13	chr16	89560657	89566828	+	protein_coding	1.08591	1.25631	-0.170397	0.0654248	1
Tumor cells	VSIR	chr10	71747556	71773520	-	protein_coding	0.688668	0.958	-0.269332	0.0655137	1
Tumor cells	SLC8A2	chr19	47428017	47471893	-	protein_coding	0.770426	1.01465	-0.244226	0.0656125	1
Tumor cells	LINC02408	chr12	67443105	67590771	+	lncRNA	0.637153	0.865492	-0.22834	0.0657456	1
Tumor cells	STX11	chr6	144150517	144191939	+	protein_coding	0.577954	0.815576	-0.237622	0.065793	1
Tumor cells	GRAMD1C	chr3	113828182	113947174	+	protein_coding	0.626721	0.799167	-0.172446	0.0659998	1
Tumor cells	MLLT11	chr1	151057758	151068497	+	protein_coding	0.673412	0.848598	-0.175186	0.066003	1
Tumor cells	RPP40	chr6	4994717	5004063	-	protein_coding	0.695101	0.870287	-0.175186	0.0660031	1
Tumor cells	SORCS1	chr10	106573663	107164534	-	protein_coding	0.740368	0.910349	-0.169981	0.0660849	1
Tumor cells	COL5A3	chr19	9959561	10010504	-	protein_coding	0.77411	0.985401	-0.21129	0.0661154	1
Tumor cells	AL357873.1	chr1	14221887	14304445	-	lncRNA	0.906969	1.12231	-0.215337	0.066278	1
Tumor cells	RBKS	chr2	27781379	27890681	-	protein_coding	0.860669	1.03051	-0.169845	0.0663017	1
Tumor cells	AC108463.3	chr2	111210995	111212476	-	lncRNA	0.594639	0.776381	-0.181742	0.0663562	1
Tumor cells	C16orf89	chr16	5044122	5066110	-	protein_coding	0.661938	0.836891	-0.174953	0.0663634	1
Tumor cells	AC012494.1	chr2	77652025	78290469	-	lncRNA	0.672787	0.847603	-0.174816	0.0665774	1
Tumor cells	NPIPB12	chr16	29483642	29505999	-	protein_coding	0.633304	0.805362	-0.172059	0.0666108	1
Tumor cells	AC055855.1	chr15	66314914	66331703	-	lncRNA	0.657757	0.82981	-0.172053	0.0666192	1
Tumor cells	ADO	chr10	62804720	62808479	+	protein_coding	0.619564	0.797484	-0.17792	0.0666305	1
Tumor cells	LBH	chr2	30231534	30323730	+	protein_coding	0.741537	1.00194	-0.2604	0.0666802	1
Tumor cells	GCNT4	chr5	75025346	75052770	-	protein_coding	0.603544	0.871648	-0.268105	0.0667519	1
Tumor cells	HPS5	chr11	18278668	18322198	-	protein_coding	0.812861	0.982376	-0.169515	0.0668303	1
Tumor cells	FRAT2	chr10	97332497	97334729	-	protein_coding	0.6184	0.813994	-0.195594	0.0670332	1
Tumor cells	CSKMT	chr11	62665309	62668496	+	protein_coding	0.734684	0.904064	-0.16938	0.0670483	1
Tumor cells	AC022364.1	chr12	28163298	28190738	-	lncRNA	0.661929	0.836437	-0.174508	0.0670572	1
Tumor cells	TNFAIP2	chr14	103123442	103137439	+	protein_coding	0.60721	0.816212	-0.209002	0.06716	1
Tumor cells	ALG10	chr12	34022468	34029694	+	protein_coding	0.633169	0.80756	-0.174391	0.0672418	1
Tumor cells	KCNIP4	chr4	20728606	21948772	-	protein_coding	1.03233	1.20394	-0.171617	0.0673118	1
Tumor cells	USP18	chr22	18150170	18177397	+	protein_coding	0.653975	0.825438	-0.171463	0.0675588	1
Tumor cells	AL109615.2	chr6	44058792	44089288	+	lncRNA	0.686821	0.877051	-0.19023	0.0676244	1
Tumor cells	BCL2L13	chr22	17628855	17730855	+	protein_coding	0.737186	0.906194	-0.169008	0.0676502	1
Tumor cells	C12orf10	chr12	53299695	53307177	+	protein_coding	0.64455	0.815899	-0.171349	0.0677414	1
Tumor cells	IGFBP4	chr17	40443450	40457725	+	protein_coding	0.694551	0.886837	-0.192286	0.0677581	1
Tumor cells	AC027020.2	chr15	100547765	100550153	-	lncRNA	0.637911	0.811917	-0.174006	0.0678478	1
Tumor cells	ADAMTSL4-AS1	chr1	150560202	150574552	-	lncRNA	0.926419	1.09528	-0.168862	0.0678883	1
Tumor cells	PRICKLE2-AS3	chr3	64187544	64200965	+	lncRNA	0.632898	0.809986	-0.177088	0.0679124	1
Tumor cells	H3F3A	chr1	226061851	226072007	+	protein_coding	0.906007	1.07485	-0.168845	0.0679164	1
Tumor cells	WHRN	chr9	114402080	114505473	-	protein_coding	0.733114	0.901858	-0.168744	0.0680811	1
Tumor cells	AL035448.1	chr20	11909404	11918677	-	lncRNA	0.751454	0.925281	-0.173826	0.0681321	1
Tumor cells	AL353759.1	chr6	26160765	26172802	-	lncRNA	0.704416	0.875473	-0.171057	0.0682108	1
Tumor cells	AC119673.2	chr1	205813322	205896082	+	lncRNA	0.579772	0.761897	-0.182125	0.0682912	1
Tumor cells	PDE6G	chr17	81650459	81663112	-	protein_coding	0.776848	0.96519	-0.188343	0.0685478	1
Tumor cells	DNAJB1	chr19	14514769	14529770	-	protein_coding	0.776811	0.945269	-0.168458	0.0685487	1
Tumor cells	AL117329.1	chr22	47630827	48023004	+	lncRNA	2.30652	2.12776	0.17876	0.0688145	1
Tumor cells	CCR10	chr17	42678889	42683917	-	protein_coding	0.655083	0.844492	-0.189409	0.0688187	1
Tumor cells	MYLK4	chr6	2663629	2750922	-	protein_coding	0.669222	0.839864	-0.170642	0.0688834	1
Tumor cells	ZIC1	chr3	147393422	147510293	+	protein_coding	0.545867	0.745067	-0.199201	0.0689749	1
Tumor cells	NAP1L5	chr4	88695913	88697829	-	protein_coding	0.674022	0.858152	-0.18413	0.0691603	1
Tumor cells	RAP1GAP2	chr17	2755705	3037741	+	protein_coding	0.698965	0.872128	-0.173163	0.0691906	1
Tumor cells	PTP4A3	chr8	141391993	141432454	+	protein_coding	0.877622	1.05785	-0.180231	0.0691956	1
Tumor cells	AL353807.5	chr1	155626757	155637604	-	lncRNA	0.697787	0.870946	-0.173159	0.0691978	1
Tumor cells	SNHG32	chr6	31834608	31839766	+	lncRNA	0.809059	0.97945	-0.170391	0.0692917	1
Tumor cells	LINC01531	chr19	35399511	35419385	+	lncRNA	0.978481	1.21941	-0.240933	0.0693336	1
Tumor cells	TNFRSF4	chr1	1211340	1214153	-	protein_coding	0.575602	0.840894	-0.265292	0.0696615	1
Tumor cells	NBEA	chr13	34942287	35673022	+	protein_coding	0.871627	1.03941	-0.167785	0.069662	1
Tumor cells	LINC01608	chr8	110899996	111040372	-	lncRNA	0.739914	0.927501	-0.187587	0.0696655	1
Tumor cells	SLC2A2	chr3	170996347	171026743	-	protein_coding	0.60686	0.88241	-0.27555	0.0698126	1
Tumor cells	IDI2	chr10	1018910	1025859	-	protein_coding	0.698357	0.871113	-0.172757	0.069846	1
Tumor cells	AC002310.2	chr16	30572039	30583860	+	lncRNA	0.687835	0.860589	-0.172754	0.0698501	1
Tumor cells	AL121820.2	chr14	68627166	68628445	-	lncRNA	0.665549	0.84662	-0.181071	0.0699049	1
Tumor cells	AC090197.1	chr8	23336171	23366125	+	lncRNA	0.707402	0.909754	-0.202352	0.0699171	1
Tumor cells	XKR4	chr8	55102028	55542054	+	protein_coding	0.6762	0.901041	-0.224842	0.0699919	1
Tumor cells	AC053527.2	chr4	73259209	73317953	+	lncRNA	0.816886	0.98442	-0.167534	0.0700801	1
Tumor cells	MAGI1	chr3	65353525	66038834	-	protein_coding	1.12033	1.31971	-0.199382	0.070114	1
Tumor cells	ITGB5	chr3	124761948	124901418	-	protein_coding	0.804489	0.97197	-0.167481	0.0701697	1
Tumor cells	SAXO2	chr15	82262810	82284930	+	protein_coding	0.683532	0.856033	-0.172501	0.0702616	1
Tumor cells	CD22	chr19	35319261	35347361	+	protein_coding	0.649032	0.83743	-0.188398	0.070311	1
Tumor cells	SNX24	chr5	122843439	123029354	+	protein_coding	0.697577	0.864963	-0.167386	0.0703288	1
Tumor cells	TNFRSF25	chr1	6460786	6466195	-	protein_coding	0.723729	0.951646	-0.227917	0.0705644	1
Tumor cells	MAP1LC3A	chr20	34546854	34560345	+	protein_coding	0.663726	0.836396	-0.172669	0.0706638	1
Tumor cells	AP005059.2	chr18	5463627	5480975	+	lncRNA	0.664431	0.863377	-0.198946	0.0707282	1
Tumor cells	BDNF-AS	chr11	27506830	27698231	+	lncRNA	0.75604	0.92307	-0.16703	0.0709277	1
Tumor cells	MROH9	chr1	170935471	171064765	+	protein_coding	0.683976	0.934497	-0.250521	0.0709547	1
Tumor cells	AC007285.2	chr7	30069658	30075115	-	lncRNA	0.747034	0.919082	-0.172048	0.071001	1
Tumor cells	SLC35F2	chr11	107790991	107928293	-	protein_coding	0.663976	0.862709	-0.198733	0.0710299	1
Tumor cells	AC087386.1	chr15	20128745	20147953	-	lncRNA	0.953257	0.679001	0.274256	0.0711353	1
Tumor cells	PPFIBP1	chr12	27523431	27695564	+	protein_coding	1.26737	1.10048	0.166885	0.0711734	1
Tumor cells	GABPB2	chr1	151070578	151125542	+	protein_coding	1.1648	1.33162	-0.166824	0.071277	1
Tumor cells	EPB41L4A-AS1	chr5	112160526	112164818	+	lncRNA	0.740226	0.907042	-0.166816	0.0712894	1
Tumor cells	LINC02316	chr14	86006893	86062981	-	lncRNA	0.684872	0.867437	-0.182565	0.0715571	1
Tumor cells	ZDHHC11B	chr5	710355	784729	-	protein_coding	0.748631	0.963701	-0.21507	0.0716701	1
Tumor cells	NAALADL2	chr3	174438573	175810548	+	protein_coding	1.25796	1.42446	-0.166492	0.0718409	1
Tumor cells	PHLDB3	chr19	43474954	43504935	-	protein_coding	0.746674	0.913115	-0.166441	0.0719286	1
Tumor cells	SLC37A3	chr7	140293693	140404433	-	protein_coding	0.818115	0.984532	-0.166417	0.0719691	1
Tumor cells	NDUFS6	chr5	1801400	1816605	+	protein_coding	0.653399	0.822172	-0.168773	0.0719776	1
Tumor cells	CGAS	chr6	73413515	73452297	-	protein_coding	0.653122	0.842512	-0.18939	0.0720034	1
Tumor cells	OLFML1	chr11	7485388	7511377	+	protein_coding	0.680078	0.854484	-0.174406	0.0721866	1
Tumor cells	LINC01389	chr1	47380928	47408477	-	lncRNA	0.715215	0.886498	-0.171283	0.0722655	1
Tumor cells	CD274	chr9	5450503	5470566	+	protein_coding	0.687162	0.866655	-0.179494	0.0723775	1
Tumor cells	CPED1	chr7	120988697	121297442	+	protein_coding	0.814009	1.01452	-0.200508	0.0725051	1
Tumor cells	MKRN1	chr7	140453033	140479536	-	protein_coding	0.649248	0.815277	-0.166028	0.0726359	1
Tumor cells	SERTAD3	chr19	40440844	40444335	-	protein_coding	0.665197	0.839294	-0.174096	0.0726945	1
Tumor cells	AC090360.1	chr18	80034346	80097088	+	protein_coding	0.666159	0.852958	-0.186799	0.0727278	1
Tumor cells	SLC22A1	chr6	160121815	160158718	+	protein_coding	0.68599	0.854295	-0.168305	0.0727702	1
Tumor cells	AL163952.1	chr14	55896443	55962970	+	lncRNA	0.61116	0.825357	-0.214197	0.0728296	1
Tumor cells	CDK2	chr12	55966781	55972789	+	protein_coding	1.08459	1.25049	-0.165897	0.0728626	1
Tumor cells	NIBAN3	chr19	17523301	17553839	+	protein_coding	0.731206	0.935963	-0.204757	0.0729051	1
Tumor cells	MMAA	chr4	145599042	145660033	+	protein_coding	0.674052	0.842268	-0.168216	0.0729213	1
Tumor cells	AC113383.1	chr5	84382424	84490765	+	lncRNA	0.658633	0.931095	-0.272462	0.0730039	1
Tumor cells	TSEN34	chr19	54189938	54194536	+	protein_coding	0.680019	0.848119	-0.168099	0.07312	1
Tumor cells	AL390774.2	chr9	123736437	123751941	+	lncRNA	0.756639	0.922261	-0.165621	0.0733396	1
Tumor cells	SH3TC1	chr4	8182072	8241803	+	protein_coding	0.722087	0.887701	-0.165614	0.0733523	1
Tumor cells	PMEL	chr12	55954105	55973317	-	protein_coding	3.01911	3.18466	-0.165541	0.0734796	1
Tumor cells	STYXL1	chr7	75996338	76048004	-	protein_coding	0.770455	0.935975	-0.16552	0.0735159	1
Tumor cells	STAB2	chr12	103587273	103766719	+	protein_coding	0.747685	0.913149	-0.165465	0.0736122	1
Tumor cells	TLCD5	chr11	120325129	120333682	+	protein_coding	0.639702	0.819305	-0.179603	0.0736579	1
Tumor cells	FAM117A	chr17	49710332	49789180	-	protein_coding	0.778068	0.943477	-0.165409	0.0737098	1
Tumor cells	SLC29A4	chr7	5274369	5306870	+	protein_coding	0.754317	0.946472	-0.192155	0.0737591	1
Tumor cells	MASP2	chr1	11026523	11047239	-	protein_coding	0.675351	0.845699	-0.170348	0.0738353	1
Tumor cells	TSSC4	chr11	2400488	2403878	+	protein_coding	0.658482	0.826137	-0.167656	0.0738808	1
Tumor cells	LSM4	chr19	18306230	18323274	-	protein_coding	0.711136	0.876388	-0.165252	0.0739836	1
Tumor cells	ICOSLG	chr21	44217014	44240966	-	protein_coding	0.592332	0.823085	-0.230753	0.0739949	1
Tumor cells	LRRC2	chr3	46515385	46580099	-	protein_coding	0.688315	0.866734	-0.178419	0.0741022	1
Tumor cells	MMP19	chr12	55835433	55842966	-	protein_coding	0.642202	0.812351	-0.170149	0.0741734	1
Tumor cells	KANK3	chr19	8322584	8343262	-	protein_coding	0.645865	0.819059	-0.173193	0.0741907	1
Tumor cells	DNAJB4	chr1	77979175	78017964	+	protein_coding	0.667355	0.83474	-0.167384	0.0743489	1
Tumor cells	AC058791.1	chr7	130936464	130939661	+	lncRNA	0.65429	0.819328	-0.165038	0.0743582	1
Tumor cells	ENKUR	chr10	24981979	25062279	-	protein_coding	0.671191	0.844278	-0.173086	0.0743698	1
Tumor cells	AKAP12	chr6	151239967	151358559	+	protein_coding	0.675617	0.840551	-0.164935	0.0745398	1
Tumor cells	EEF1G	chr11	62559596	62574086	-	protein_coding	0.841307	1.00618	-0.164872	0.0746494	1
Tumor cells	ATF7IP2	chr16	10326434	10483638	+	protein_coding	0.665734	0.838627	-0.172893	0.0746941	1
Tumor cells	AL359094.1	chr10	126988095	127026507	-	lncRNA	0.666159	0.835986	-0.169828	0.0747212	1
Tumor cells	TRPM3	chr9	70529063	71446904	-	protein_coding	0.731164	0.895948	-0.164784	0.0748048	1
Tumor cells	CCN2	chr6	131948176	131951372	-	protein_coding	0.897174	1.10559	-0.208418	0.0748312	1
Tumor cells	DNAL4	chr22	38778508	38794198	-	protein_coding	0.658689	0.831465	-0.172776	0.0748912	1
Tumor cells	AF038458.3	chr19	35947115	35959192	+	lncRNA	0.662775	0.899008	-0.236233	0.0749438	1
Tumor cells	IMMP2L	chr7	110663051	111562517	-	protein_coding	1.93238	2.09703	-0.164649	0.0750442	1
Tumor cells	SPDYE2	chr7	102551232	102562308	+	protein_coding	0.802406	0.966988	-0.164582	0.075162	1
Tumor cells	RPS5	chr19	58386400	58394806	+	protein_coding	0.917957	1.08254	-0.164578	0.075169	1
Tumor cells	SNRK-AS1	chr3	43346923	43352152	-	lncRNA	0.675882	0.845299	-0.169417	0.0754269	1
Tumor cells	MRPL54	chr19	3762682	3768575	+	protein_coding	0.652052	0.818796	-0.166744	0.0754644	1
Tumor cells	CLDN4	chr7	73799542	73832693	+	protein_coding	0.669931	0.854894	-0.184963	0.0755854	1
Tumor cells	PRRG4	chr11	32829927	32858120	+	protein_coding	0.661651	0.830964	-0.169313	0.0756068	1
Tumor cells	KRTAP5-AS1	chr11	1571353	1599184	+	lncRNA	0.653624	0.886021	-0.232397	0.075611	1
Tumor cells	RPL26L1	chr5	172958729	172969771	+	protein_coding	0.615093	0.781743	-0.166651	0.0756275	1
Tumor cells	AC036214.4	chr8	79891553	79930892	+	lncRNA	0.722515	0.891731	-0.169216	0.075773	1
Tumor cells	ZNF423	chr16	49487524	49857919	-	protein_coding	0.868076	1.11161	-0.243529	0.0758638	1
Tumor cells	FAM83D	chr20	38926312	38953106	+	protein_coding	0.857932	1.0301	-0.172166	0.0759245	1
Tumor cells	CCNJL	chr5	160249106	160345396	-	protein_coding	0.650285	0.819395	-0.16911	0.0759567	1
Tumor cells	GRHL1	chr2	9951693	10002277	+	protein_coding	0.660076	0.84077	-0.180693	0.0759788	1
Tumor cells	GNRHR	chr4	67739328	67754360	-	protein_coding	0.671786	0.843853	-0.172067	0.0760918	1
Tumor cells	SNAPC2	chr19	7920338	7923250	+	protein_coding	0.596061	0.773246	-0.177185	0.0761248	1
Tumor cells	TOX	chr8	58805412	59119147	-	protein_coding	0.748218	0.965101	-0.216882	0.0762925	1
Tumor cells	AC245297.3	chr1	149175748	149259987	+	lncRNA	0.677737	0.841652	-0.163915	0.0763516	1
Tumor cells	TACC2	chr10	121989163	122254545	+	protein_coding	0.679307	0.858853	-0.179546	0.0763746	1
Tumor cells	AL078587.2	chr20	26009792	26011243	+	lncRNA	0.689587	0.869981	-0.180394	0.0763948	1
Tumor cells	AC006547.3	chr22	20064552	20065705	-	lncRNA	0.649468	0.818308	-0.16884	0.0764266	1
Tumor cells	AC007391.3	chr2	37466781	37524807	+	lncRNA	0.673427	0.868421	-0.194994	0.0765076	1
Tumor cells	A2M	chr12	9067664	9116229	-	protein_coding	1.13898	1.30278	-0.1638	0.0765574	1
Tumor cells	AC009812.1	chr8	80484561	80486699	-	lncRNA	0.664041	0.835821	-0.17178	0.0765826	1
Tumor cells	FAM169A	chr5	74777574	74866966	-	protein_coding	0.798975	0.982062	-0.183087	0.0766338	1
Tumor cells	AL031595.3	chr22	44139365	44153626	+	lncRNA	0.693939	0.857657	-0.163719	0.0767042	1
Tumor cells	ANKRD55	chr5	56099680	56233330	-	protein_coding	0.737685	0.909366	-0.171681	0.0767535	1
Tumor cells	LINC02381	chr12	54126082	54147485	+	lncRNA	0.687674	0.853598	-0.165924	0.0769113	1
Tumor cells	TTTY14	chrY	18772706	19077563	-	lncRNA	0.598305	0.86707	-0.268765	0.076981	1
Tumor cells	CLCF1	chr11	67364168	67374177	-	protein_coding	0.711136	0.8747	-0.163564	0.0769834	1
Tumor cells	AC018878.1	chr2	106179542	106183797	+	lncRNA	0.683698	0.855238	-0.17154	0.0769964	1
Tumor cells	AL161665.1	chr14	32149176	32158008	-	lncRNA	0.67025	0.838678	-0.168428	0.0771469	1
Tumor cells	TRIM47	chr17	75874164	75878581	-	protein_coding	0.644846	0.815872	-0.171026	0.077242	1
Tumor cells	RNF187	chr1	228487382	228496188	+	protein_coding	0.638529	0.804263	-0.165734	0.0772503	1
Tumor cells	ATP23	chr12	57906039	57959148	+	protein_coding	0.655413	0.821116	-0.165703	0.0773057	1
Tumor cells	DNER	chr2	229357629	229714555	-	protein_coding	0.64221	0.88268	-0.24047	0.0773388	1
Tumor cells	SMIM2-AS1	chr13	44110451	44240517	+	lncRNA	0.628459	0.818273	-0.189814	0.0773418	1
Tumor cells	FMO5	chr1	147175351	147243050	-	protein_coding	0.743034	0.906396	-0.163363	0.0773475	1
Tumor cells	BOK	chr2	241551424	241574131	+	protein_coding	0.762821	0.948722	-0.185901	0.0774031	1
Tumor cells	RAG1	chr11	36510709	36593156	+	protein_coding	0.693612	0.868364	-0.174752	0.077497	1
Tumor cells	ROR1-AS1	chr1	64094442	64171297	-	lncRNA	0.729744	0.906088	-0.176344	0.0775282	1
Tumor cells	ZNF18	chr17	11977439	11997475	-	protein_coding	0.663235	0.826304	-0.163069	0.0778816	1
Tumor cells	RGPD4	chr2	107826937	107890841	+	protein_coding	0.665708	0.907559	-0.241851	0.077905	1
Tumor cells	GSG1	chr12	13083532	13103683	-	protein_coding	0.679052	0.873114	-0.194062	0.0779253	1
Tumor cells	ATP5MG	chr11	118401606	118431496	+	protein_coding	0.590785	0.755997	-0.165212	0.0781872	1
Tumor cells	AC083843.3	chr8	134792020	134798272	-	lncRNA	0.672253	0.835138	-0.162885	0.0782173	1
Tumor cells	LINC01521	chr22	31346777	31348719	+	lncRNA	0.638958	0.806767	-0.16781	0.0782392	1
Tumor cells	SEC61A2	chr10	12129637	12169961	+	protein_coding	0.692678	0.855475	-0.162797	0.0783777	1
Tumor cells	AC012442.2	chr2	112589040	112614431	+	lncRNA	0.698776	0.866477	-0.167701	0.0784323	1
Tumor cells	LYPLAL1-AS1	chr1	219409039	219459369	-	lncRNA	0.754777	0.919838	-0.165061	0.07846	1
Tumor cells	AP000331.1	chr21	34836286	34884882	+	lncRNA	0.76877	0.942913	-0.174143	0.0785364	1
Tumor cells	SLC38A4	chr12	46764761	46832408	-	protein_coding	0.755442	0.933661	-0.178219	0.0785728	1
Tumor cells	LINC01679	chr21	43358147	43362349	-	lncRNA	0.731693	0.913519	-0.181826	0.0786852	1
Tumor cells	AC004704.1	chr4	111826881	112072698	-	lncRNA	1.02148	1.25707	-0.235593	0.0787868	1
Tumor cells	ATP5MC2	chr12	53632726	53677408	-	protein_coding	0.722945	0.885446	-0.162501	0.0789226	1
Tumor cells	AL606489.1	chr1	204377850	204435846	+	lncRNA	0.776986	0.939476	-0.16249	0.0789425	1
Tumor cells	SSUH2	chr3	8619400	8745040	-	protein_coding	0.695205	0.873191	-0.177987	0.0789632	1
Tumor cells	UXT	chrX	47651796	47659180	-	protein_coding	0.625166	0.789934	-0.164768	0.0789911	1
Tumor cells	POP7	chr7	100706121	100707486	+	protein_coding	0.582361	0.754798	-0.172437	0.0792119	1
Tumor cells	HRNR	chr1	152212076	152224193	-	protein_coding	0.636377	0.803613	-0.167236	0.0792635	1
Tumor cells	AP003778.1	chr11	59545602	59558882	+	lncRNA	0.677806	0.845037	-0.167231	0.0792724	1
Tumor cells	OLFML2A	chr9	124777133	124814885	+	protein_coding	0.7117	0.900266	-0.188566	0.0793084	1
Tumor cells	AC096564.1	chr4	107863473	107989679	-	lncRNA	0.773849	0.936107	-0.162259	0.07937	1
Tumor cells	PFKFB1	chrX	54932961	54998534	-	protein_coding	0.639148	0.844307	-0.205159	0.0794921	1
Tumor cells	FBF1	chr17	75909574	75941140	-	protein_coding	0.774968	0.937098	-0.16213	0.0796087	1
Tumor cells	STARD8	chrX	68647666	68725842	+	protein_coding	0.663034	0.845478	-0.182445	0.0796522	1
Tumor cells	AL626787.1	chr1	166081183	166087483	+	lncRNA	0.691134	0.861141	-0.170007	0.079673	1
Tumor cells	NBPF15	chr1	144421386	144461674	-	protein_coding	0.481087	0.643168	-0.162081	0.0796989	1
Tumor cells	ABI3BP	chr3	100749156	100993515	-	protein_coding	0.707819	0.88151	-0.173691	0.0799107	1
Tumor cells	PPIA	chr7	44796680	44824564	+	protein_coding	0.748007	0.909843	-0.161836	0.0801558	1
Tumor cells	FAM20C	chr7	192571	260772	+	protein_coding	0.768827	0.952275	-0.183447	0.0802501	1
Tumor cells	MMD	chr17	55392622	55421924	-	protein_coding	0.635616	0.807457	-0.171841	0.0802543	1
Tumor cells	AC092329.4	chr19	23259906	23274251	-	lncRNA	0.694856	0.864152	-0.169296	0.0802832	1
Tumor cells	ACSL5	chr10	112374018	112428380	+	protein_coding	0.674973	0.853065	-0.178092	0.0802972	1
Tumor cells	EPB41L2	chr6	130839347	131063322	-	protein_coding	0.687489	0.849096	-0.161607	0.080584	1
Tumor cells	CYCS	chr7	25120091	25125361	-	protein_coding	0.706796	0.870688	-0.163891	0.0805991	1
Tumor cells	SPINT1	chr15	40844018	40858207	+	protein_coding	0.682584	0.877615	-0.195031	0.0806587	1
Tumor cells	AC078788.1	chr3	153357107	153374186	+	lncRNA	0.687729	0.892494	-0.204765	0.0807457	1
Tumor cells	PPP1R12A-AS1	chr12	79934901	79942712	+	lncRNA	0.667731	0.834051	-0.166319	0.0809226	1
Tumor cells	HOXB3	chr17	48548870	48604912	-	protein_coding	0.686855	0.856128	-0.169273	0.0809808	1
Tumor cells	AC025576.3	chr12	64099415	64130539	-	lncRNA	0.691646	0.85304	-0.161394	0.080985	1
Tumor cells	FAM86B1	chr8	12182096	12194133	-	protein_coding	0.675458	0.852215	-0.176757	0.0810545	1
Tumor cells	SGMS2	chr4	107824563	107915047	+	protein_coding	0.697373	0.866525	-0.169152	0.0811991	1
Tumor cells	FXYD6	chr11	117836976	117877486	-	protein_coding	0.663351	0.942558	-0.279207	0.0813498	1
Tumor cells	TADA1	chr1	166856510	166876264	-	protein_coding	0.76279	0.923967	-0.161177	0.0813927	1
Tumor cells	AP001972.3	chr11	75206048	75241173	-	lncRNA	0.681857	0.901486	-0.219629	0.0814182	1
Tumor cells	PFKFB3	chr10	6144934	6254644	+	protein_coding	0.912024	1.07315	-0.161122	0.081498	1
Tumor cells	MCMDC2	chr8	66870749	66922048	+	protein_coding	0.744533	0.905652	-0.161119	0.081503	1
Tumor cells	ANKRD36B	chr2	97492663	97589965	-	protein_coding	0.579646	0.740656	-0.16101	0.0817096	1
Tumor cells	DMGDH	chr5	78997564	79236038	-	protein_coding	0.731832	0.895085	-0.163253	0.0817868	1
Tumor cells	ZNF215	chr11	6926404	7001004	+	protein_coding	0.603058	0.84181	-0.238753	0.081791	1
Tumor cells	AL021392.1	chr22	46541495	46548196	+	lncRNA	0.619816	0.814098	-0.194282	0.0818296	1
Tumor cells	SPSB2	chr12	6870935	6889358	-	protein_coding	0.674793	0.835716	-0.160924	0.0818729	1
Tumor cells	MICALL2	chr7	1428465	1459470	-	protein_coding	0.718887	0.882045	-0.163157	0.081965	1
Tumor cells	TIMM8A	chrX	101345661	101348742	-	protein_coding	0.686014	0.849087	-0.163072	0.082125	1
Tumor cells	FOSL1	chr11	65892049	65900573	-	protein_coding	0.610766	0.78444	-0.173674	0.0821262	1
Tumor cells	ITFG2-AS1	chr12	2796877	2812902	-	lncRNA	0.693257	0.854017	-0.16076	0.0821841	1
Tumor cells	MATR3	chr5	139293674	139331677	+	protein_coding	0.650175	0.813161	-0.162986	0.0822871	1
Tumor cells	MATR3	chr5	139273752	139331671	+	protein_coding	0.650175	0.813161	-0.162986	0.0822871	1
Tumor cells	COX14	chr12	50112082	50120457	+	protein_coding	0.62902	0.794576	-0.165556	0.0823264	1
Tumor cells	MAPK11	chr22	50263713	50270767	-	protein_coding	0.684898	0.845552	-0.160655	0.0823851	1
Tumor cells	RHBDF2	chr17	76470891	76501790	-	protein_coding	0.816752	0.977394	-0.160642	0.0824094	1
Tumor cells	PPP1R9A	chr7	94907202	95296415	+	protein_coding	0.692825	0.853465	-0.16064	0.0824137	1
Tumor cells	ZIK1	chr19	57578456	57593890	+	protein_coding	0.61761	0.798388	-0.180778	0.0824416	1
Tumor cells	HDX	chrX	84317874	84502479	-	protein_coding	0.880316	1.05705	-0.176734	0.0825568	1
Tumor cells	KCNJ10	chr1	159998651	160070160	-	protein_coding	0.709499	0.874899	-0.165399	0.0826165	1
Tumor cells	HMGA1	chr6	34236873	34246231	+	protein_coding	0.725589	0.888372	-0.162783	0.082669	1
Tumor cells	EGOT	chr3	4749192	4751590	-	lncRNA	0.667571	0.832905	-0.165334	0.0827384	1
Tumor cells	TOB1-AS1	chr17	50866679	50910774	+	lncRNA	0.676176	0.841501	-0.165325	0.0827543	1
Tumor cells	AC107071.1	chr4	108669949	108678874	+	lncRNA	0.641846	0.807136	-0.165289	0.082821	1
Tumor cells	DOCK9-AS1	chr13	98832084	98834629	+	lncRNA	0.581173	0.800354	-0.219181	0.0828256	1
Tumor cells	SLC9B1	chr4	102885048	103019719	-	protein_coding	0.756297	0.916717	-0.16042	0.082835	1
Tumor cells	IGF2BP3	chr7	23310209	23470491	-	protein_coding	0.793868	0.9565	-0.162632	0.0829543	1
Tumor cells	WDR63	chr1	84999147	85133138	+	protein_coding	0.528397	0.368043	0.160354	0.0829611	1
Tumor cells	SLC10A1	chr14	69775416	69797241	-	protein_coding	0.712079	0.872381	-0.160302	0.0830607	1
Tumor cells	AC117383.1	chr3	141267353	141367137	-	lncRNA	0.667603	0.830174	-0.162571	0.0830699	1
Tumor cells	SLC9C2	chr1	173500460	173603072	-	protein_coding	0.778321	0.94984	-0.171519	0.0831423	1
Tumor cells	PRKG1-AS1	chr10	52230398	52314507	-	lncRNA	0.655679	0.846404	-0.190726	0.0831765	1
Tumor cells	IRX6	chr16	55323760	55330760	+	protein_coding	0.642026	0.807095	-0.165069	0.0832309	1
Tumor cells	AC010320.2	chr19	52222225	52231294	-	lncRNA	0.691399	0.853862	-0.162463	0.0832746	1
Tumor cells	AC005726.3	chr17	28601827	28602284	-	lncRNA	0.648043	0.813074	-0.16503	0.0833039	1
Tumor cells	B9D1	chr17	19334308	19378193	-	protein_coding	0.729633	0.889764	-0.160132	0.0833881	1
Tumor cells	KCNA2	chr1	110519837	110631474	-	protein_coding	0.603294	0.805832	-0.202538	0.0834106	1
Tumor cells	KPNA2	chr17	68035708	68046854	+	protein_coding	0.76827	0.928375	-0.160105	0.0834405	1
Tumor cells	AC011468.1	chr19	52058490	52063703	-	lncRNA	0.638965	0.806883	-0.167918	0.0834428	1
Tumor cells	OST4	chr2	27070472	27071654	-	protein_coding	0.64023	0.802603	-0.162374	0.0834445	1
Tumor cells	TACC3	chr4	1712891	1745176	+	protein_coding	1.06413	1.22422	-0.160098	0.0834524	1
Tumor cells	NDUFA6	chr22	42085526	42090884	-	protein_coding	0.61373	0.776091	-0.162361	0.0834684	1
Tumor cells	STARD4-AS1	chr5	111510396	111739726	+	lncRNA	1.0503	1.23044	-0.180139	0.0835302	1
Tumor cells	STX17-AS1	chr9	99397024	99906605	-	lncRNA	1.06757	1.22762	-0.160047	0.0835519	1
Tumor cells	CELSR1	chr22	46360834	46537170	-	protein_coding	0.906819	1.06677	-0.159955	0.08373	1
Tumor cells	C6orf201	chr6	4079206	4130951	+	protein_coding	0.679042	0.850222	-0.17118	0.0837531	1
Tumor cells	PRTG	chr15	55611544	55743152	-	protein_coding	0.942995	1.10294	-0.159941	0.0837559	1
Tumor cells	PKP4-AS1	chr2	158658337	158735002	-	lncRNA	0.694803	0.859492	-0.164688	0.083945	1
Tumor cells	TATDN3	chr1	212791828	212816830	+	protein_coding	0.810371	0.970213	-0.159841	0.0839492	1
Tumor cells	PRELID3A	chr18	12407896	12432238	+	protein_coding	0.813235	0.973052	-0.159817	0.0839961	1
Tumor cells	TRMT12	chr8	124450820	124462150	+	protein_coding	0.668991	0.828761	-0.159769	0.0840893	1
Tumor cells	AL157786.1	chr10	112395813	112425589	-	lncRNA	0.698702	0.871253	-0.17255	0.0841252	1
Tumor cells	SULT1A1	chr16	28605196	28623625	-	protein_coding	0.68732	0.905561	-0.21824	0.0841544	1
Tumor cells	HM13-IT1	chr20	31563166	31564076	+	lncRNA	0.651228	0.822127	-0.170899	0.0842618	1
Tumor cells	TRAF1	chr9	120902393	120929173	-	protein_coding	0.696764	0.858697	-0.161933	0.0842852	1
Tumor cells	SLC22A10	chr11	63137867	63369718	+	protein_coding	0.953548	0.751138	0.20241	0.0842948	1
Tumor cells	ARHGEF17	chr11	73308276	73369388	+	protein_coding	0.8611	1.02076	-0.159658	0.0843056	1
Tumor cells	GPR34	chrX	41688973	41697275	+	protein_coding	0.642928	0.822538	-0.17961	0.0844418	1
Tumor cells	AL135978.2	chr14	67283749	67294073	-	lncRNA	0.642302	0.801873	-0.159571	0.0844747	1
Tumor cells	AL449214.1	chr3	128181402	128194452	-	lncRNA	0.699803	0.867088	-0.167285	0.0846135	1
Tumor cells	C1orf195	chr1	15164344	15171317	-	lncRNA	0.656647	0.816041	-0.159393	0.0848212	1
Tumor cells	BTF3	chr5	73498408	73505635	+	protein_coding	0.679657	0.841305	-0.161648	0.0848328	1
Tumor cells	TSPYL1	chr6	116267760	116279903	-	protein_coding	0.62981	0.796936	-0.167126	0.0849085	1
Tumor cells	AC004830.2	chr7	50866747	51022990	+	lncRNA	0.643096	0.856856	-0.21376	0.08495	1
Tumor cells	STARD5	chr15	81309053	81324183	-	protein_coding	0.669226	0.833357	-0.164131	0.0849993	1
Tumor cells	IRF2BPL	chr14	77024543	77028708	-	protein_coding	0.679252	0.843346	-0.164094	0.0850681	1
Tumor cells	DENND1B	chr1	197504748	197775696	-	protein_coding	0.740046	0.904113	-0.164067	0.0851194	1
Tumor cells	WDR91	chr7	135183839	135211534	-	protein_coding	0.685136	0.84437	-0.159234	0.0851338	1
Tumor cells	CFAP77	chr9	132410043	132573317	+	protein_coding	0.794211	0.955652	-0.161441	0.0852335	1
Tumor cells	PPARA	chr22	46150521	46243756	+	protein_coding	0.724718	0.883853	-0.159134	0.0853281	1
Tumor cells	SKA1	chr18	50375040	50394168	+	protein_coding	0.603217	0.777516	-0.1743	0.0853702	1
Tumor cells	AP001816.1	chr4	101347780	101348883	+	lncRNA	0.644255	0.857695	-0.213441	0.0854171	1
Tumor cells	GCH1	chr14	54842008	54902826	-	protein_coding	0.727383	0.886464	-0.159082	0.0854317	1
Tumor cells	GBP1	chr1	89052319	89065230	-	protein_coding	0.901988	1.08102	-0.179032	0.0854462	1
Tumor cells	AC009542.1	chr7	135198401	135209837	+	lncRNA	0.68407	0.843139	-0.159069	0.0854567	1
Tumor cells	DCT	chr13	94436811	94479682	-	protein_coding	4.04343	3.88438	0.159045	0.085503	1
Tumor cells	ATP2B1-AS1	chr12	89708959	89712590	+	lncRNA	0.689749	0.86394	-0.174191	0.0855658	1
Tumor cells	AC007923.4	chr17	31583162	31637543	+	lncRNA	0.677984	0.852165	-0.174182	0.085582	1
Tumor cells	FAAH2	chrX	57286706	57489196	+	protein_coding	0.738009	0.916919	-0.178909	0.0856613	1
Tumor cells	AC093525.6	chr16	2554060	2556060	-	lncRNA	0.684287	0.845476	-0.161189	0.0857215	1
Tumor cells	MED9	chr17	17476994	17493221	+	protein_coding	0.730285	0.889183	-0.158897	0.0857947	1
Tumor cells	AC138512.1	chr16	88234785	88302511	+	lncRNA	0.662968	0.846437	-0.183469	0.0858112	1
Tumor cells	C12orf75	chr12	105235290	105396097	+	protein_coding	0.684524	0.845662	-0.161138	0.0858207	1
Tumor cells	AC099535.2	chr3	27369568	27387960	+	lncRNA	0.708639	0.87233	-0.163691	0.0858376	1
Tumor cells	HESX1	chr3	57197838	57227606	-	protein_coding	0.685189	0.846235	-0.161046	0.0859997	1
Tumor cells	FAM156A	chrX	52926402	52995472	-	protein_coding	0.755472	0.914209	-0.158737	0.0861123	1
Tumor cells	SNRPE	chr1	203861599	203871152	+	protein_coding	0.687244	0.845951	-0.158707	0.0861714	1
Tumor cells	SPP1	chr4	87975650	87983426	+	protein_coding	1.03819	1.22307	-0.184881	0.0861833	1
Tumor cells	NOVA1	chr14	26443090	26598033	-	protein_coding	0.66519	0.925805	-0.260615	0.0863726	1
Tumor cells	CALCOCO2	chr17	48830988	48866522	+	protein_coding	0.726253	0.884827	-0.158574	0.0864337	1
Tumor cells	AC026746.1	chr5	61658474	61698432	-	lncRNA	0.792481	1.05299	-0.260504	0.0865064	1
Tumor cells	EYA4	chr6	133240598	133532128	+	protein_coding	1.52795	1.35341	0.174538	0.0865175	1
Tumor cells	RAB36	chr22	23145326	23164350	+	protein_coding	0.681537	0.853633	-0.172096	0.0865358	1
Tumor cells	AL136115.2	chr1	31851913	31921841	-	lncRNA	0.670314	0.833612	-0.163298	0.0865933	1
Tumor cells	ODC1	chr2	10439968	10448327	-	protein_coding	0.799485	0.963151	-0.163665	0.0866445	1
Tumor cells	TGFB1I1	chr16	31471585	31477960	+	protein_coding	0.650265	0.810975	-0.16071	0.0866567	1
Tumor cells	PTPN1	chr20	50510321	50585241	+	protein_coding	0.904977	1.06338	-0.158403	0.0867744	1
Tumor cells	AC012363.1	chr2	120174885	120216544	-	lncRNA	0.712991	0.882387	-0.169397	0.0870265	1
Tumor cells	SMO	chr7	129188633	129213545	+	protein_coding	0.872648	1.03313	-0.160485	0.0870983	1
Tumor cells	AC108488.3	chr2	3568505	3575100	-	lncRNA	0.656748	0.822701	-0.165953	0.0871194	1
Tumor cells	PIK3C2B	chr1	204422628	204494724	-	protein_coding	0.675814	0.834035	-0.158221	0.0871369	1
Tumor cells	PLEKHG3	chr14	64704102	64750249	+	protein_coding	0.703474	0.861679	-0.158205	0.0871686	1
Tumor cells	DPY19L2	chr12	63558913	63668939	-	protein_coding	0.638772	0.799197	-0.160425	0.0872171	1
Tumor cells	CEP19	chr3	196706277	196712250	-	protein_coding	0.664601	0.825022	-0.160422	0.0872226	1
Tumor cells	PLEKHG2	chr19	39412669	39428415	+	protein_coding	0.76404	0.924438	-0.160398	0.08727	1
Tumor cells	PPP1R3B	chr8	9136255	9151574	-	protein_coding	0.724085	0.882225	-0.158141	0.0872976	1
Tumor cells	MCOLN3	chr1	85018082	85048500	-	protein_coding	0.521319	0.36318	0.15814	0.0872996	1
Tumor cells	RPS6KA1	chr1	26529761	26575030	+	protein_coding	0.70491	0.867796	-0.162886	0.087391	1
Tumor cells	ZMIZ1-AS1	chr10	78943328	79067895	-	lncRNA	0.723909	0.884236	-0.160327	0.0874103	1
Tumor cells	LYRM9	chr17	27878314	27894752	-	protein_coding	0.693591	0.851659	-0.158068	0.0874435	1
Tumor cells	ITIH4	chr3	52812962	52830688	-	protein_coding	0.676958	0.842729	-0.165772	0.087465	1
Tumor cells	CNN2	chr19	1026586	1039068	+	protein_coding	0.633754	0.81784	-0.184086	0.0875415	1
Tumor cells	GAS5	chr1	173858559	173868882	-	lncRNA	1.39957	1.55757	-0.157997	0.0875849	1
Tumor cells	BVES-AS1	chr6	105136308	105169952	+	lncRNA	0.642924	0.813564	-0.17064	0.0876157	1
Tumor cells	AC137770.1	chr5	145337932	145381670	-	lncRNA	0.732892	0.898207	-0.165315	0.0876514	1
Tumor cells	SLC45A3	chr1	205657851	205680509	-	protein_coding	0.643333	0.843526	-0.200194	0.0877495	1
Tumor cells	FABP3	chr1	31365253	31376850	-	protein_coding	0.716423	0.876541	-0.160118	0.087823	1
Tumor cells	AGFG2	chr7	100539203	100568220	+	protein_coding	0.73924	0.897096	-0.157856	0.0878677	1
Tumor cells	FBXO48	chr2	68459422	68467294	-	protein_coding	0.63827	0.807209	-0.168939	0.0878827	1
Tumor cells	IMPG2	chr3	101222546	101320575	-	protein_coding	0.679642	0.837442	-0.157801	0.0879799	1
Tumor cells	LRTOMT	chr11	72080331	72110782	+	protein_coding	0.740302	0.898102	-0.1578	0.0879819	1
Tumor cells	SLC13A3	chr20	46557823	46684467	-	protein_coding	1.10474	1.26249	-0.157745	0.0880914	1
Tumor cells	AC015795.1	chr17	49708334	49720060	+	lncRNA	0.688844	0.851347	-0.162503	0.0881369	1
Tumor cells	EGR3	chr8	22687659	22693480	-	protein_coding	0.644368	0.806847	-0.162479	0.088184	1
Tumor cells	MIR181A1HG	chr1	198777861	198937471	-	lncRNA	0.52733	0.697581	-0.170252	0.0883387	1
Tumor cells	ATG4A	chrX	108091668	108154671	+	protein_coding	0.658926	0.81876	-0.159835	0.0883858	1
Tumor cells	AL022328.3	chr22	50191724	50192402	-	lncRNA	0.978921	0.737017	0.241903	0.0884629	1
Tumor cells	SLC22A18AS	chr11	2887344	2903575	-	protein_coding	0.613531	0.813198	-0.199668	0.0885861	1
Tumor cells	AC037487.1	chr17	64943262	64951054	+	lncRNA	0.70496	0.867218	-0.162259	0.0886164	1
Tumor cells	FGFRL1	chr4	1009936	1026898	+	protein_coding	0.624453	0.807427	-0.182974	0.0886287	1
Tumor cells	CLIP1-AS1	chr12	122395542	122400857	+	lncRNA	0.710523	0.868002	-0.157479	0.0886294	1
Tumor cells	AC007389.3	chr2	65589566	65640177	-	lncRNA	0.682541	0.844742	-0.162201	0.0887287	1
Tumor cells	TMEM170B	chr6	11537749	11583524	+	protein_coding	0.672104	0.829529	-0.157425	0.0887379	1
Tumor cells	ETFDH	chr4	158672125	158709623	+	protein_coding	0.699091	0.856477	-0.157385	0.088819	1
Tumor cells	TCEAL8	chrX	103252995	103255192	-	protein_coding	0.651761	0.81132	-0.159559	0.0889363	1
Tumor cells	AC073333.1	chr7	16695871	16719898	-	lncRNA	0.818918	0.97618	-0.157262	0.0890683	1
Tumor cells	NR4A3	chr9	99821855	99866891	+	protein_coding	1.12498	1.28955	-0.164572	0.0890862	1
Tumor cells	SPRED3	chr19	38388421	38399587	+	protein_coding	0.650773	0.819064	-0.16829	0.0891082	1
Tumor cells	TDRD7	chr9	97412096	97496125	+	protein_coding	0.749462	0.906689	-0.157227	0.0891398	1
Tumor cells	AP2M1	chr3	184174689	184184091	+	protein_coding	0.582276	0.741732	-0.159456	0.0891423	1
Tumor cells	PLEKHG5	chr1	6466092	6520061	-	protein_coding	0.708539	0.881637	-0.173098	0.0891468	1
Tumor cells	GBP3	chr1	89006679	89022894	-	protein_coding	0.667499	0.826935	-0.159436	0.089183	1
Tumor cells	EFNA5	chr5	107376889	107670937	-	protein_coding	0.598175	0.760114	-0.161939	0.0892465	1
Tumor cells	TSPYL2	chrX	53082367	53088540	+	protein_coding	0.910842	1.068	-0.157155	0.0892863	1
Tumor cells	RWDD2A	chr6	83193357	83198935	+	protein_coding	0.6417	0.809879	-0.168179	0.0893194	1
Tumor cells	LINC02803	chr1	175904762	175921057	-	lncRNA	0.691814	0.848938	-0.157124	0.0893509	1
Tumor cells	POLD1	chr19	50384204	50418018	+	protein_coding	0.777293	0.934304	-0.157011	0.0895796	1
Tumor cells	CSF1	chr1	109910242	109930992	+	protein_coding	0.719804	0.889393	-0.169589	0.0895846	1
Tumor cells	TMEM236	chr10	17752201	17800868	+	protein_coding	0.681138	0.84578	-0.164642	0.0896431	1
Tumor cells	AC009951.5	chr2	144444848	144450450	+	lncRNA	0.764938	0.921896	-0.156958	0.0896887	1
Tumor cells	AL645504.1	chr1	201723294	201737506	-	lncRNA	0.681802	0.864147	-0.182345	0.0897299	1
Tumor cells	BCL2	chr18	63123346	63320128	-	protein_coding	1.70275	1.85966	-0.15691	0.0897866	1
Tumor cells	AC004865.2	chr1	35569813	35577729	-	lncRNA	0.617457	0.844837	-0.22738	0.0897928	1
Tumor cells	LINC01031	chr1	193304745	193365953	+	lncRNA	0.683603	0.850253	-0.16665	0.089816	1
Tumor cells	KAZALD1	chr10	101061841	101068131	+	protein_coding	0.58008	0.807333	-0.227253	0.0899726	1
Tumor cells	FP700111.1	chr1	144641371	144919902	+	lncRNA	0.638661	0.802664	-0.164003	0.0901959	1
Tumor cells	MIEN1	chr17	39728496	39730532	-	protein_coding	0.641704	0.800637	-0.158933	0.0901969	1
Tumor cells	BTN3A1	chr6	26402237	26415208	+	protein_coding	0.988019	1.14469	-0.156667	0.090286	1
Tumor cells	POMZP3	chr7	76609986	76627261	-	protein_coding	0.71935	0.876015	-0.156666	0.090288	1
Tumor cells	AC009549.1	chr11	19710934	19712619	-	lncRNA	0.537179	0.742211	-0.205032	0.0904316	1
Tumor cells	AC067956.1	chr2	220450679	220741493	+	lncRNA	0.658576	0.883133	-0.224556	0.0904965	1
Tumor cells	ZC3H12A	chr1	37474580	37484377	+	protein_coding	0.61377	0.789932	-0.176162	0.0905788	1
Tumor cells	AC107214.1	chr4	183494884	183504494	-	lncRNA	0.698668	0.857406	-0.158738	0.0905927	1
Tumor cells	KLF2	chr19	16324817	16327874	+	protein_coding	0.661978	0.853616	-0.191637	0.0906879	1
Tumor cells	BCO2	chr11	112175510	112224699	+	protein_coding	0.664854	0.823511	-0.158657	0.0907567	1
Tumor cells	TMEM168	chr7	112762377	112790423	-	protein_coding	0.866542	1.02291	-0.156364	0.0909093	1
Tumor cells	TP53TG1	chr7	87322943	87345528	-	lncRNA	0.61869	0.777262	-0.158572	0.0909292	1
Tumor cells	LINC00470	chr18	1254383	1408344	-	lncRNA	0.625991	0.824182	-0.198191	0.0909688	1
Tumor cells	AL121652.1	chr2	31852976	31853423	-	lncRNA	0.619742	0.83802	-0.218279	0.0910159	1
Tumor cells	AC244090.1	chrX	154424380	154428479	-	lncRNA	0.692217	0.848526	-0.15631	0.0910218	1
Tumor cells	AC026254.2	chr17	27333241	27352828	+	lncRNA	0.693318	0.851828	-0.15851	0.0910569	1
Tumor cells	PLS1	chr3	142596393	142713664	+	protein_coding	0.699722	0.86572	-0.165998	0.0910789	1
Tumor cells	ENTPD3-AS1	chr3	40313802	40453329	-	lncRNA	0.752716	0.908994	-0.156278	0.091087	1
Tumor cells	ATP6V1F	chr7	128862856	128865847	+	protein_coding	0.605753	0.764244	-0.158491	0.0910957	1
Tumor cells	TSACC	chr1	156337314	156346995	+	protein_coding	0.840991	0.997217	-0.156226	0.0911957	1
Tumor cells	ROR1	chr1	63774017	64181498	+	protein_coding	0.715833	0.874275	-0.158442	0.0911961	1
Tumor cells	TOMM7	chr7	22812628	22822852	-	protein_coding	0.67582	0.839248	-0.163428	0.0913299	1
Tumor cells	AC119403.1	chr19	2908371	2926817	-	lncRNA	0.728713	0.884786	-0.156073	0.0915124	1
Tumor cells	AC009779.2	chr12	55729104	55730852	+	lncRNA	0.636721	0.792781	-0.15606	0.0915389	1
Tumor cells	ADCY7	chr16	50246137	50318135	+	protein_coding	0.75062	0.922288	-0.171668	0.0917414	1
Tumor cells	AC138956.2	chr5	176354206	176356168	+	lncRNA	0.712877	0.873542	-0.160665	0.0917918	1
Tumor cells	TMEM71	chr8	132685007	132760712	-	protein_coding	0.53128	0.762556	-0.231276	0.0918176	1
Tumor cells	TBX15	chr1	118883046	118989556	-	protein_coding	0.656575	0.895931	-0.239356	0.0918677	1
Tumor cells	SLC9A5	chr16	67237683	67272191	+	protein_coding	0.667978	0.826064	-0.158087	0.0919232	1
Tumor cells	UQCRH	chr1	46303698	46316776	+	protein_coding	0.763588	0.919448	-0.155861	0.0919541	1
Tumor cells	GYG2	chrX	2828822	2882820	+	protein_coding	0.998736	1.15456	-0.155821	0.0920377	1
Tumor cells	PARVG	chr22	44172956	44219533	+	protein_coding	0.669874	0.847223	-0.177348	0.0920443	1
Tumor cells	MRPL20	chr1	1401909	1407293	-	protein_coding	0.641193	0.79701	-0.155817	0.0920459	1
Tumor cells	FBLIM1	chr1	15756607	15786594	+	protein_coding	0.651886	0.807699	-0.155814	0.0920521	1
Tumor cells	AL031963.1	chr6	3138394	3153062	-	lncRNA	0.752607	0.908417	-0.15581	0.0920608	1
Tumor cells	ZNF574	chr19	42068477	42081552	+	protein_coding	0.76794	0.923739	-0.155799	0.0920839	1
Tumor cells	AC090912.1	chr18	22699481	22933764	-	lncRNA	0.717302	0.877799	-0.160497	0.0921311	1
Tumor cells	ADI1	chr2	3497366	3519531	-	protein_coding	0.674227	0.832199	-0.157972	0.0921599	1
Tumor cells	PEX5L	chr3	179794958	180037053	-	protein_coding	0.652113	0.815464	-0.163351	0.0921874	1
Tumor cells	PLCD1	chr3	38007496	38029762	-	protein_coding	0.739271	0.897194	-0.157922	0.0922614	1
Tumor cells	CERS6	chr2	168455862	168775137	+	protein_coding	1.07166	1.22957	-0.157918	0.0922715	1
Tumor cells	MEX3A	chr1	156072013	156082465	-	protein_coding	0.97743	1.13784	-0.160405	0.0923179	1
Tumor cells	HNRNPA1	chr12	54280193	54287088	+	protein_coding	0.872944	1.03078	-0.157836	0.0924399	1
Tumor cells	NFATC4	chr14	24365673	24379604	+	protein_coding	0.676631	0.868724	-0.192093	0.092472	1
Tumor cells	DDI2	chr1	15617458	15669044	+	protein_coding	0.829329	0.984916	-0.155587	0.0925263	1
Tumor cells	Z95115.1	chr22	26512537	26514568	+	lncRNA	0.619468	0.794574	-0.175106	0.0925298	1
Tumor cells	CFLAR-AS1	chr2	201140278	201157823	-	lncRNA	0.727175	0.887808	-0.160633	0.0926413	1
Tumor cells	ADAP2	chr17	30906344	30959322	+	protein_coding	0.7567	0.919461	-0.162761	0.0926588	1
Tumor cells	NTHL1	chr16	2039815	2047866	-	protein_coding	0.699161	0.85689	-0.157729	0.0926619	1
Tumor cells	CDH13	chr16	82626965	83800640	+	protein_coding	0.779199	0.949534	-0.170335	0.0927213	1
Tumor cells	AC092969.1	chr3	135138469	135439888	-	lncRNA	0.9991	1.15928	-0.160183	0.0927709	1
Tumor cells	LINC02603	chr9	94176492	94259545	-	lncRNA	0.824319	0.98441	-0.160091	0.0929591	1
Tumor cells	CHST7	chrX	46573765	46598496	+	protein_coding	0.674914	0.854284	-0.17937	0.0930468	1
Tumor cells	ZNF169	chr9	94259298	94301829	+	protein_coding	0.760887	0.916223	-0.155337	0.0930519	1
Tumor cells	RXRG	chr1	165400922	165445355	-	protein_coding	0.660354	0.837101	-0.176747	0.0931516	1
Tumor cells	AKT3-IT1	chr1	243793205	243794400	-	lncRNA	0.665155	0.831348	-0.166193	0.0931653	1
Tumor cells	AL136454.1	chr1	192716132	192716653	+	protein_coding	0.522943	0.778071	-0.255127	0.0932022	1
Tumor cells	AC006270.1	chr17	63117019	63130947	-	lncRNA	0.678175	0.835602	-0.157427	0.0932866	1
Tumor cells	CCDC141	chr2	178829757	179050086	-	protein_coding	0.591779	0.83009	-0.238311	0.0932954	1
Tumor cells	P3H3	chr12	6828407	6839847	+	protein_coding	0.692657	0.869292	-0.176634	0.0933613	1
Tumor cells	NNMT	chr11	114257787	114313285	+	protein_coding	0.639762	0.836494	-0.196732	0.093373	1
Tumor cells	RAB33B	chr4	139453232	139476609	+	protein_coding	0.673022	0.828132	-0.155111	0.0935293	1
Tumor cells	BCR	chr22	23179704	23318037	+	protein_coding	0.727075	0.882182	-0.155107	0.0935363	1
Tumor cells	ZNF347	chr19	53124072	53159075	-	protein_coding	0.600689	0.760472	-0.159784	0.0935876	1
Tumor cells	BCL3	chr19	44747705	44760044	+	protein_coding	0.690174	0.849902	-0.159728	0.0937011	1
Tumor cells	PUS3	chr11	125893485	125903221	-	protein_coding	0.681583	0.838798	-0.157215	0.0937297	1
Tumor cells	LINC00910	chr17	43338741	43389199	-	lncRNA	0.824403	0.979389	-0.154986	0.0937938	1
Tumor cells	AC132872.5	chr17	82273748	82279645	+	lncRNA	0.722981	0.8876	-0.16462	0.0937968	1
Tumor cells	CCDC102B	chr18	68715209	69055189	+	protein_coding	0.795142	0.957651	-0.162509	0.0938776	1
Tumor cells	UNC5CL	chr6	41026895	41039221	-	protein_coding	0.678797	0.841298	-0.162501	0.0938937	1
Tumor cells	MEPCE	chr7	100428790	100434118	+	protein_coding	0.673669	0.830796	-0.157127	0.0939128	1
Tumor cells	NALT1	chr9	136546212	136549893	+	lncRNA	0.65502	0.82934	-0.17432	0.0940021	1
Tumor cells	COL4A3	chr2	227164565	227314792	+	protein_coding	0.71947	0.879044	-0.159574	0.0940188	1
Tumor cells	SNRPF	chr12	95858928	95903828	+	protein_coding	0.599345	0.75641	-0.157065	0.0940429	1
Tumor cells	AP005329.2	chr18	3190397	3247277	+	lncRNA	0.743563	0.903122	-0.159559	0.0940498	1
Tumor cells	USP54	chr10	73497538	73625953	-	protein_coding	0.773339	0.928198	-0.154858	0.0940635	1
Tumor cells	KIAA1522	chr1	32741830	32774970	+	protein_coding	0.711949	0.866793	-0.154844	0.0940948	1
Tumor cells	WDR88	chr19	33132090	33175799	+	protein_coding	0.722309	0.877152	-0.154843	0.0940963	1
Tumor cells	RDH10-AS1	chr8	73297711	73356461	-	lncRNA	0.726806	0.883832	-0.157026	0.0941251	1
Tumor cells	ATP11A	chr13	112690329	112887168	+	protein_coding	1.44703	1.60405	-0.157018	0.0941414	1
Tumor cells	SPATA21	chr1	16387117	16437424	-	protein_coding	0.729278	0.884071	-0.154794	0.0942012	1
Tumor cells	ITGA2B	chr17	44372180	44389649	-	protein_coding	0.664847	0.827164	-0.162317	0.0942658	1
Tumor cells	TNNI3K	chr1	74235387	74544428	+	protein_coding	0.77192	0.926661	-0.154741	0.0943137	1
Tumor cells	RHOF	chr12	121777754	121803403	-	protein_coding	0.693754	0.850668	-0.156914	0.0943589	1
Tumor cells	MIR5689HG	chr6	10434316	10456781	+	lncRNA	0.64932	0.808719	-0.1594	0.0943785	1
Tumor cells	AC113414.1	chr5	162424042	163437326	-	lncRNA	0.799529	0.954227	-0.154698	0.0944054	1
Tumor cells	EVL	chr14	99971449	100144236	+	protein_coding	1.15155	1.31378	-0.162236	0.0944306	1
Tumor cells	ZNF581	chr19	55635459	55645623	+	protein_coding	0.688003	0.850191	-0.162187	0.0945292	1
Tumor cells	AL356966.1	chr13	100535741	100587146	-	lncRNA	0.671745	0.837224	-0.165479	0.0945796	1
Tumor cells	AL353613.1	chr9	86632147	86696496	+	lncRNA	0.602631	0.856675	-0.254043	0.0946009	1
Tumor cells	TNS2	chr12	53046969	53064372	+	protein_coding	0.792978	0.947563	-0.154584	0.0946468	1
Tumor cells	TLCD3A	chr17	732412	742968	+	protein_coding	0.687377	0.841943	-0.154566	0.0946868	1
Tumor cells	AC083906.3	chr3	129954105	129969294	-	lncRNA	0.664693	0.83008	-0.165388	0.094762	1
Tumor cells	GLYCTK-AS1	chr3	52288580	52299067	-	lncRNA	0.652302	0.843043	-0.190741	0.0947889	1
Tumor cells	STXBP4	chr17	54968727	55173632	+	protein_coding	0.724262	0.878778	-0.154515	0.0947945	1
Tumor cells	IMPA2	chr18	11981025	12030877	+	protein_coding	0.8261	0.9806	-0.1545	0.0948277	1
Tumor cells	RHOC	chr1	112701106	112707434	-	protein_coding	0.590714	0.747369	-0.156655	0.0949041	1
Tumor cells	DUSP18	chr22	30652051	30667890	-	protein_coding	0.667491	0.821937	-0.154446	0.0949425	1
Tumor cells	EDARADD	chr1	236348257	236502915	+	protein_coding	0.763153	0.917559	-0.154407	0.0950268	1
Tumor cells	VAMP1	chr12	6462237	6470987	-	protein_coding	0.653348	0.815285	-0.161936	0.0950405	1
Tumor cells	RRP15	chr1	218285293	218337983	+	protein_coding	0.872426	1.02679	-0.154369	0.0951078	1
Tumor cells	LINC00467	chr1	211382736	211435570	+	lncRNA	0.835058	0.989385	-0.154327	0.0951981	1
Tumor cells	VEPH1	chr3	157259742	157533619	-	protein_coding	0.615545	0.769864	-0.154319	0.0952149	1
Tumor cells	C7orf31	chr7	25134692	25180356	-	protein_coding	0.722027	0.87627	-0.154242	0.0953791	1
Tumor cells	DMAC1	chr9	7796500	7888380	-	protein_coding	0.634824	0.791225	-0.156401	0.0954408	1
Tumor cells	GPR146	chr7	1044546	1059261	+	protein_coding	0.733898	0.890285	-0.156388	0.0954698	1
Tumor cells	MDFIC2	chr3	70194479	70312638	-	protein_coding	0.855697	1.00989	-0.154194	0.0954837	1
Tumor cells	NDUFB9	chr8	124539101	124580648	+	protein_coding	0.838053	0.992228	-0.154175	0.0955244	1
Tumor cells	SLCO3A1	chr15	91853708	92172435	+	protein_coding	0.728167	0.552714	0.175454	0.0955713	1
Tumor cells	CHCHD4	chr3	14112077	14124870	-	protein_coding	0.64873	0.807544	-0.158814	0.0955946	1
Tumor cells	AC007569.1	chr12	108628668	108642349	+	lncRNA	0.677651	0.836456	-0.158806	0.0956119	1
Tumor cells	RHOU	chr1	228735479	228746664	+	protein_coding	0.746099	0.949978	-0.203879	0.0956466	1
Tumor cells	LINC02175	chr16	25066937	25088618	+	lncRNA	0.682091	0.83838	-0.15629	0.0956771	1
Tumor cells	RNF43	chr17	58352500	58417595	-	protein_coding	0.635125	0.789219	-0.154095	0.0956962	1
Tumor cells	AC037459.2	chr8	22613908	22616657	-	lncRNA	0.690583	0.84467	-0.154087	0.0957127	1
Tumor cells	ARHGAP31-AS1	chr3	119314293	119322760	-	lncRNA	0.690642	0.84686	-0.156218	0.0958291	1
Tumor cells	SPATC1	chr8	144012280	144047114	+	protein_coding	0.666853	0.89782	-0.230967	0.0959487	1
Tumor cells	KCTD11	chr17	7351889	7354944	+	protein_coding	0.671517	0.870299	-0.198782	0.0959527	1
Tumor cells	EPHA3	chr3	89107621	89482134	+	protein_coding	0.704121	0.881909	-0.177789	0.0959664	1
Tumor cells	PIGM	chr1	160024953	160031990	-	protein_coding	0.860878	1.01479	-0.153911	0.0960923	1
Tumor cells	GRWD1	chr19	48445841	48457022	+	protein_coding	0.659533	0.813403	-0.15387	0.0961812	1
Tumor cells	PRKAB2	chr1	147155106	147172550	-	protein_coding	0.799651	0.95352	-0.15387	0.0961823	1
Tumor cells	DYNLL1	chr12	120469850	120498493	+	protein_coding	0.673559	0.829566	-0.156008	0.0962775	1
Tumor cells	BICDL1	chr12	119989869	120094494	+	protein_coding	0.675602	0.829411	-0.153808	0.0963151	1
Tumor cells	NAPEPLD	chr7	103099776	103149560	-	protein_coding	0.807209	0.961005	-0.153796	0.0963414	1
Tumor cells	KLHL6	chr3	183487551	183555706	-	protein_coding	0.662131	0.863477	-0.201346	0.0963743	1
Tumor cells	ITGB5-AS1	chr3	124781155	124787757	+	lncRNA	0.711902	0.865674	-0.153772	0.0963945	1
Tumor cells	LINC00997	chr7	32760279	32762924	+	lncRNA	0.666054	0.839107	-0.173053	0.0964152	1
Tumor cells	IFI6	chr1	27666064	27672198	-	protein_coding	0.638853	0.792584	-0.153731	0.0964832	1
Tumor cells	CLDN20	chr6	155264013	155276548	+	protein_coding	0.785158	0.938883	-0.153726	0.0964938	1
Tumor cells	AC079352.1	chr2	34799850	35284997	+	lncRNA	0.763184	0.941786	-0.178601	0.0965162	1
Tumor cells	MED25	chr19	49818279	49840383	+	protein_coding	0.828644	0.982316	-0.153672	0.0966108	1
Tumor cells	LINC01443	chr18	14946267	14974215	+	lncRNA	0.555227	0.718379	-0.163152	0.0967609	1
Tumor cells	AC068658.1	chr5	127838486	127857804	-	lncRNA	0.976421	0.740652	0.235769	0.0968415	1
Tumor cells	CCN5	chr20	44714844	44728509	+	protein_coding	0.678086	0.859948	-0.181862	0.0968555	1
Tumor cells	GPR39	chr2	132416805	132646582	+	protein_coding	0.704996	0.89917	-0.194174	0.0969674	1
Tumor cells	RNF215	chr22	30368811	30421771	-	protein_coding	0.741596	0.895099	-0.153502	0.0969787	1
Tumor cells	AC073896.2	chr12	56300076	56317992	+	lncRNA	0.73425	0.887732	-0.153482	0.0970238	1
Tumor cells	BX664727.3	chr9	40223402	40329221	+	lncRNA	0.616769	0.772376	-0.155607	0.0971348	1
Tumor cells	ZNF571	chr19	37554782	37594792	-	protein_coding	0.884508	1.04293	-0.158417	0.0972305	1
Tumor cells	TMC7	chr16	18983934	19063942	+	protein_coding	0.620104	0.792731	-0.172627	0.0972391	1
Tumor cells	NFIA-AS2	chr1	60912675	61056885	-	lncRNA	0.703923	0.868021	-0.164098	0.0973636	1
Tumor cells	AC107884.1	chr11	7418826	7513644	-	lncRNA	0.700592	0.853893	-0.153301	0.0974171	1
Tumor cells	PDGFA	chr7	497258	520296	-	protein_coding	0.782851	0.943276	-0.160424	0.0974402	1
Tumor cells	FCMR	chr1	206903317	206923247	-	protein_coding	0.604077	0.823885	-0.219808	0.0975214	1
Tumor cells	LRRD1	chr7	92141643	92179531	-	protein_coding	0.692383	0.856388	-0.164006	0.097553	1
Tumor cells	MAP3K9	chr14	70722526	70809534	-	protein_coding	0.668735	0.824115	-0.155379	0.0976251	1
Tumor cells	RADIL	chr7	4797055	4883716	-	protein_coding	0.760517	0.928296	-0.167779	0.0977256	1
Tumor cells	CALM3	chr19	46601074	46610782	+	protein_coding	0.630733	0.786065	-0.155331	0.0977289	1
Tumor cells	TOP1MT	chr8	143304384	143359979	-	protein_coding	0.883473	1.03656	-0.153084	0.0978937	1
Tumor cells	AP002784.1	chr11	94185439	94282203	+	lncRNA	0.873089	1.03691	-0.163816	0.0979414	1
Tumor cells	EPOP	chr17	38671703	38674957	-	protein_coding	0.63941	0.847989	-0.20858	0.0979548	1
Tumor cells	AC007014.1	chr16	11066496	11071102	-	lncRNA	0.766948	0.920002	-0.153054	0.0979582	1
Tumor cells	LINC01134	chr1	3900352	3917225	+	lncRNA	0.673964	0.8424	-0.168436	0.0980184	1
Tumor cells	AC005291.2	chr17	10291820	10317926	+	lncRNA	0.652256	0.80741	-0.155154	0.0981122	1
Tumor cells	TUBA1A	chr12	49184795	49189080	-	protein_coding	0.671896	0.827039	-0.155143	0.0981358	1
Tumor cells	LGMN	chr14	92703807	92748679	-	protein_coding	0.800946	0.953894	-0.152948	0.0981923	1
Tumor cells	FAM241B	chr10	69630247	69633596	+	protein_coding	0.645099	0.822801	-0.177702	0.0982057	1
Tumor cells	SERBP1	chr1	67407810	67430415	-	protein_coding	0.916103	1.06903	-0.152931	0.0982298	1
Tumor cells	ADAM32	chr8	39106990	39284917	+	protein_coding	0.789142	0.944174	-0.155032	0.0983773	1
Tumor cells	ATRNL1	chr10	115093365	115948999	+	protein_coding	1.36818	1.52606	-0.157876	0.0983778	1
Tumor cells	AC106897.1	chr4	185471461	185507055	+	lncRNA	0.678941	0.842475	-0.163534	0.0985198	1
Tumor cells	MARCKS	chr6	113857345	113863475	+	protein_coding	0.585668	0.743079	-0.157411	0.0985603	1
Tumor cells	CARD14	chr17	80169992	80209331	+	protein_coding	0.729582	0.882362	-0.15278	0.0985612	1
Tumor cells	GLIPR1L1	chr12	75334670	75370560	+	protein_coding	0.70168	0.856616	-0.154936	0.0985857	1
Tumor cells	CPPED1	chr16	12659799	12803887	-	protein_coding	0.777193	0.929904	-0.152711	0.0987134	1
Tumor cells	TNFSF4	chr1	173183731	173207331	-	protein_coding	0.70764	0.87948	-0.171839	0.0987743	1
Tumor cells	AC016134.1	chr15	41609457	41630908	-	lncRNA	0.694945	0.852633	-0.157688	0.0987806	1
Tumor cells	PGF	chr14	74941834	74955626	-	protein_coding	0.691101	0.845805	-0.154704	0.0990906	1
Tumor cells	AL356804.1	chr14	70255629	70343388	+	lncRNA	0.690125	0.844815	-0.15469	0.0991208	1
Tumor cells	LYL1	chr19	13099033	13103161	-	protein_coding	0.678457	0.886288	-0.207831	0.0991664	1
Tumor cells	LINC02043	chr3	186810880	186825521	-	lncRNA	0.600854	0.797712	-0.196858	0.0992127	1
Tumor cells	RIPOR3	chr20	50586108	50691542	-	protein_coding	0.717549	0.869993	-0.152444	0.0993048	1
Tumor cells	GFER	chr16	1984193	1987749	+	protein_coding	0.663579	0.820545	-0.156965	0.0995178	1
Tumor cells	AC012568.1	chr15	67142734	67146939	-	lncRNA	0.681292	0.848168	-0.166876	0.0995434	1
Tumor cells	PPP1CA	chr11	67398183	67421183	-	protein_coding	0.68844	0.842927	-0.154488	0.0995637	1
Tumor cells	BCL2L12	chr19	49665142	49673916	+	protein_coding	0.712071	0.864351	-0.15228	0.0996686	1
Tumor cells	SLFN12	chr17	35411060	35433283	-	protein_coding	0.614905	0.780222	-0.165316	0.099672	1
Tumor cells	ORMDL2	chr12	55818041	55821879	+	protein_coding	0.692935	0.847371	-0.154436	0.0996764	1
Tumor cells	DDAH2	chr6	31727038	31730617	-	protein_coding	0.656187	0.810575	-0.154389	0.0997813	1
Tumor cells	LTBP1	chr2	32946953	33399509	+	protein_coding	0.8656	1.01993	-0.154335	0.0998997	1
Tumor cells	HSD17B6	chr12	56752161	56787790	+	protein_coding	0.635179	0.827572	-0.192393	0.10007	1
Tumor cells	ADRM1	chr20	62302093	62308862	+	protein_coding	0.670578	0.824808	-0.154231	0.100129	1
Tumor cells	AL022476.1	chr22	43038585	43052366	+	lncRNA	0.697563	0.854169	-0.156606	0.100296	1
Tumor cells	SCPEP1	chr17	56978105	57006768	+	protein_coding	0.753369	0.905367	-0.151998	0.100297	1
Tumor cells	TRUB1	chr10	114938195	114977676	+	protein_coding	0.72839	0.88038	-0.15199	0.100315	1
Tumor cells	PLEKHH2	chr2	43637260	43767987	+	protein_coding	0.641786	0.795916	-0.154131	0.100348	1
Tumor cells	AC103923.1	chr1	62688482	62710694	+	lncRNA	0.724318	0.878404	-0.154086	0.100447	1
Tumor cells	TTC13	chr1	230906243	230978875	-	protein_coding	0.720687	0.872579	-0.151892	0.100534	1
Tumor cells	SLC25A18	chr22	17563450	17590995	+	protein_coding	0.69182	0.854379	-0.162559	0.100545	1
Tumor cells	SH3RF3	chr2	109129205	109504634	+	protein_coding	1.00819	1.17538	-0.167185	0.100622	1
Tumor cells	SPATA12	chr3	57060664	57075432	+	protein_coding	0.684581	0.836409	-0.151829	0.100676	1
Tumor cells	LARP6	chr15	70829130	70854157	-	protein_coding	0.654683	0.817175	-0.162492	0.100685	1
Tumor cells	C9	chr5	39284140	39424868	-	protein_coding	0.661682	0.838038	-0.176356	0.100778	1
Tumor cells	AK1	chr9	127866486	127877675	-	protein_coding	0.661693	0.818072	-0.156379	0.100789	1
Tumor cells	PLXND1	chr3	129555175	129606818	-	protein_coding	0.749381	0.906063	-0.156681	0.100952	1
Tumor cells	DKK2	chr4	106921802	107283806	-	protein_coding	0.794977	0.982241	-0.187264	0.100963	1
Tumor cells	NDUFA6-DT	chr22	42090931	42137742	+	lncRNA	0.68197	0.833626	-0.151656	0.101064	1
Tumor cells	ELF4	chrX	130064874	130110716	-	protein_coding	0.683547	0.856115	-0.172568	0.10115	1
Tumor cells	ATP12A	chr13	24680411	24712493	+	protein_coding	0.65295	0.864643	-0.211694	0.101197	1
Tumor cells	PLCH1	chr3	155375580	155745067	-	protein_coding	0.709337	0.868326	-0.158989	0.101212	1
Tumor cells	C19orf12	chr19	29698886	29715789	-	protein_coding	0.877336	1.0289	-0.151569	0.10126	1
Tumor cells	IFIT5	chr10	89414568	89420997	+	protein_coding	0.621375	0.791936	-0.170561	0.101309	1
Tumor cells	IPPK	chr9	92613183	92670131	-	protein_coding	0.761664	0.913181	-0.151517	0.101377	1
Tumor cells	TMA7	chr3	48440257	48444208	+	protein_coding	0.56215	0.71574	-0.15359	0.101547	1
Tumor cells	CPNE4	chr3	131533555	132285410	-	protein_coding	0.733916	0.89832	-0.164404	0.101556	1
Tumor cells	ARF4-AS1	chr3	57597531	57600927	+	lncRNA	0.685327	0.841353	-0.156026	0.101561	1
Tumor cells	SEPTIN4	chr17	58520250	58544368	-	protein_coding	0.652788	0.80919	-0.156401	0.101562	1
Tumor cells	APOBEC2	chr6	41053304	41064511	+	protein_coding	0.66632	0.825141	-0.158821	0.101574	1
Tumor cells	LPP-AS1	chr3	188562238	188568666	-	lncRNA	0.653141	0.819008	-0.165868	0.101606	1
Tumor cells	NXT1	chr20	23350791	23354771	+	protein_coding	0.632814	0.791612	-0.158797	0.101624	1
Tumor cells	ZNF396	chr18	35366694	35377337	-	protein_coding	0.668601	0.830606	-0.162005	0.10171	1
Tumor cells	CHGA	chr14	92923150	92935285	+	protein_coding	0.629457	0.868782	-0.239325	0.101726	1
Tumor cells	LAMTOR2	chr1	156054752	156058510	+	protein_coding	0.627383	0.780865	-0.153483	0.101786	1
Tumor cells	TNFSF13B	chr13	108251240	108308484	+	protein_coding	0.747152	0.90063	-0.153478	0.101796	1
Tumor cells	KLHL41	chr2	169509702	169526258	+	protein_coding	0.677348	0.828671	-0.151323	0.101815	1
Tumor cells	CFAP43	chr10	104129888	104232362	-	protein_coding	0.697376	0.85365	-0.156274	0.101841	1
Tumor cells	AC016168.2	chr17	76950317	76969156	-	lncRNA	0.708718	0.900521	-0.191803	0.101875	1
Tumor cells	EPB41L4A	chr5	112142441	112419313	-	protein_coding	0.67846	0.848722	-0.170262	0.101909	1
Tumor cells	AC024257.3	chr12	48198357	48230275	+	lncRNA	0.657846	0.816484	-0.158637	0.10197	1
Tumor cells	PILRA	chr7	100367530	100400096	+	protein_coding	0.696854	0.848102	-0.151248	0.101985	1
Tumor cells	PFDN2	chr1	161100556	161118055	-	protein_coding	0.824929	0.976157	-0.151228	0.102031	1
Tumor cells	AL139106.1	chr6	108441880	108558286	-	lncRNA	0.850451	1.00167	-0.151215	0.10206	1
Tumor cells	OTUD7B	chr1	149937812	150010726	-	protein_coding	1.21382	1.36497	-0.151154	0.102198	1
Tumor cells	GCC2-AS1	chr2	108507515	108534196	-	lncRNA	0.757215	0.908367	-0.151152	0.102204	1
Tumor cells	CDKN3	chr14	54396849	54420218	+	protein_coding	0.691857	0.845147	-0.15329	0.102217	1
Tumor cells	CCDC28B	chr1	32200386	32205387	+	protein_coding	0.691696	0.842838	-0.151143	0.102224	1
Tumor cells	FAM118B	chr11	126211724	126262984	+	protein_coding	0.670324	0.823599	-0.153275	0.10225	1
Tumor cells	PPM1F	chr22	21919425	21952848	-	protein_coding	0.671466	0.822572	-0.151106	0.102306	1
Tumor cells	PRADC1	chr2	73228010	73233239	-	protein_coding	0.724855	0.880529	-0.155674	0.102334	1
Tumor cells	C1orf147	chr1	206491116	206497728	-	lncRNA	0.74046	0.89369	-0.153229	0.102353	1
Tumor cells	TGFB2	chr1	218345336	218444619	+	protein_coding	0.763389	0.919429	-0.15604	0.102355	1
Tumor cells	LINC02607	chr1	95510059	95782342	+	lncRNA	1.05735	0.830729	0.226622	0.102363	1
Tumor cells	AL049820.1	chr6	157107727	157119706	-	lncRNA	0.713985	0.869612	-0.155627	0.102437	1
Tumor cells	APIP	chr11	34853094	34916379	-	protein_coding	0.680009	0.83102	-0.151011	0.102524	1
Tumor cells	TMSB15B-AS1	chrX	103880668	103919548	-	lncRNA	0.642286	0.800667	-0.158381	0.102524	1
Tumor cells	BCDIN3D-AS1	chr12	49827913	49841143	+	lncRNA	0.677156	0.835508	-0.158353	0.102586	1
Tumor cells	EIF3CL	chr16	28379579	28403879	-	protein_coding	0.645542	0.810912	-0.165371	0.102635	1
Tumor cells	AC025465.1	chr5	124492775	124536348	-	lncRNA	0.742159	0.958678	-0.216519	0.102638	1
Tumor cells	DNAH11	chr7	21543039	21901839	+	protein_coding	0.665755	0.827273	-0.161518	0.102741	1
Tumor cells	RSPO4	chr20	958452	1002311	-	protein_coding	0.731321	0.896628	-0.165307	0.102766	1
Tumor cells	AL031663.3	chr20	45435272	45448325	-	lncRNA	0.736879	0.88778	-0.150901	0.102774	1
Tumor cells	BORCS6	chr17	8188345	8190180	-	protein_coding	0.592428	0.76226	-0.169832	0.102777	1
Tumor cells	SPCS1	chr3	52704955	52711148	+	protein_coding	0.723661	0.876687	-0.153026	0.102809	1
Tumor cells	AL157838.1	chr20	53552770	53575863	+	lncRNA	0.678162	0.833614	-0.155452	0.102824	1
Tumor cells	AL035681.1	chr22	41207592	41228500	-	lncRNA	0.749653	0.900526	-0.150874	0.102836	1
Tumor cells	LINC00355	chr13	63851197	64076044	-	lncRNA	0.500943	0.670745	-0.169802	0.102837	1
Tumor cells	DOK4	chr16	57471922	57487327	-	protein_coding	0.681581	0.837019	-0.155438	0.102855	1
Tumor cells	ZBTB18	chr1	244048939	244057476	+	protein_coding	0.662005	0.815004	-0.153	0.102868	1
Tumor cells	CCDC144NL-AS1	chr17	20868433	21002276	+	lncRNA	0.766713	0.928153	-0.16144	0.102908	1
Tumor cells	EGR1	chr5	138465479	138469303	+	protein_coding	0.766069	0.921462	-0.155393	0.102955	1
Tumor cells	CLN8	chr8	1755778	1801711	+	protein_coding	0.742274	0.893059	-0.150785	0.103037	1
Tumor cells	C5orf63	chr5	127042558	127073492	-	protein_coding	0.752918	0.926037	-0.173119	0.103104	1
Tumor cells	ABCA1	chr9	104781006	104928155	-	protein_coding	0.927962	1.07872	-0.150756	0.103105	1
Tumor cells	SLC29A3	chr10	71319259	71381423	+	protein_coding	0.669721	0.843775	-0.174054	0.103152	1
Tumor cells	NCKAP5	chr2	132671788	133568463	-	protein_coding	1.32888	1.1782	0.15068	0.103277	1
Tumor cells	PPP2R3A	chr3	135965728	136147894	+	protein_coding	1.00062	1.15127	-0.150643	0.103363	1
Tumor cells	SEC14L1	chr17	77088749	77217101	+	protein_coding	0.640733	0.79136	-0.150627	0.1034	1
Tumor cells	AC087294.1	chr17	21214322	21230035	+	lncRNA	0.725046	0.875665	-0.150619	0.103419	1
Tumor cells	HEXD-IT1	chr17	82425498	82427310	+	lncRNA	0.686179	0.841263	-0.155084	0.10364	1
Tumor cells	AC108463.2	chr2	111195963	111206494	+	lncRNA	0.616765	0.807094	-0.190328	0.103765	1
Tumor cells	S100A16	chr1	153606886	153613145	-	protein_coding	0.57063	0.74972	-0.179091	0.103769	1
Tumor cells	PAPPA2	chr1	176463171	176845601	+	protein_coding	0.715842	0.868424	-0.152582	0.103811	1
Tumor cells	TRMT1L	chr1	185118101	185157072	-	protein_coding	0.769938	0.920377	-0.150439	0.103831	1
Tumor cells	DPH3	chr3	16257061	16264969	-	protein_coding	0.720995	0.87356	-0.152566	0.103847	1
Tumor cells	AC018638.6	chr7	128690451	128691717	+	lncRNA	0.61488	0.805156	-0.190276	0.103861	1
Tumor cells	SPTBN5	chr15	41848146	41894053	-	protein_coding	0.685157	0.842805	-0.157649	0.104123	1
Tumor cells	ZNF684	chr1	40531573	40548167	+	protein_coding	0.666546	0.816857	-0.150311	0.104126	1
Tumor cells	FBXL19-AS1	chr16	30919319	30923269	-	lncRNA	0.694926	0.845236	-0.15031	0.104127	1
Tumor cells	DOK3	chr5	177501907	177511274	-	protein_coding	0.741771	0.892039	-0.150269	0.104223	1
Tumor cells	DYRK4	chr12	4562204	4615302	+	protein_coding	0.649026	0.801416	-0.15239	0.104247	1
Tumor cells	CCDC86	chr11	60842113	60851081	+	protein_coding	0.688754	0.841087	-0.152333	0.104377	1
Tumor cells	NTN1	chr17	9021510	9244000	+	protein_coding	0.735693	0.890435	-0.154742	0.104404	1
Tumor cells	GOLGA6L4	chr15	84235773	84245368	+	protein_coding	0.657778	0.807962	-0.150184	0.104419	1
Tumor cells	AL022151.1	chrX	96127747	96372889	-	lncRNA	0.982507	0.76488	0.217627	0.104434	1
Tumor cells	FAM160B1	chr10	114821744	114899832	+	protein_coding	0.696085	0.846232	-0.150148	0.104502	1
Tumor cells	AC010280.1	chr5	68508223	68565515	-	lncRNA	0.657501	0.904188	-0.246688	0.104545	1
Tumor cells	AL591043.2	chr1	176207648	176447919	+	lncRNA	0.751703	0.901832	-0.150129	0.104546	1
Tumor cells	CCT7	chr2	73233420	73253021	+	protein_coding	0.69853	0.850776	-0.152246	0.104575	1
Tumor cells	SESTD1	chr2	179101678	179264832	-	protein_coding	0.821844	0.97193	-0.150086	0.104644	1
Tumor cells	AC110491.2	chr3	97836986	97874691	-	lncRNA	0.715776	0.87317	-0.157394	0.104683	1
Tumor cells	HDAC9	chr7	18086949	19002416	+	protein_coding	0.871582	1.02897	-0.157392	0.104688	1
Tumor cells	HMGB3	chrX	150980509	150990771	+	protein_coding	0.632193	0.792725	-0.160532	0.104858	1
Tumor cells	LINC00390	chr13	44094822	44147762	-	lncRNA	0.6525	0.87327	-0.22077	0.104881	1
Tumor cells	COX17	chr3	119654513	119677454	-	protein_coding	0.597548	0.749614	-0.152066	0.104985	1
Tumor cells	AC104461.1	chr1	200333193	200478669	+	lncRNA	0.900212	1.05014	-0.14993	0.105007	1
Tumor cells	BACH1-AS1	chr21	29370019	29376339	-	lncRNA	0.640518	0.794962	-0.154444	0.105075	1
Tumor cells	Z93403.1	chrX	42252459	42699385	+	lncRNA	0.697967	0.899022	-0.201055	0.105174	1
Tumor cells	SLC25A34	chr1	15736258	15741392	+	protein_coding	0.676218	0.833375	-0.157157	0.105207	1
Tumor cells	TTC6	chr14	37595847	38041442	+	protein_coding	0.735575	0.925078	-0.189504	0.10527	1
Tumor cells	SEMA4B	chr15	90160604	90229679	+	protein_coding	0.766677	0.916487	-0.14981	0.105284	1
Tumor cells	ZMYND10	chr3	50341110	50345732	-	protein_coding	0.620635	0.804111	-0.183477	0.105289	1
Tumor cells	ADCK1	chr14	77800109	77935014	+	protein_coding	0.675517	0.825309	-0.149792	0.105327	1
Tumor cells	ITGA11	chr15	68296532	68432163	-	protein_coding	0.717835	0.869722	-0.151887	0.105395	1
Tumor cells	HOXD3	chr2	176136612	176173102	+	protein_coding	0.717994	0.869814	-0.15182	0.105548	1
Tumor cells	AC079209.2	chr8	81058523	81067744	+	lncRNA	1.18347	1.33311	-0.149646	0.105665	1
Tumor cells	BIK	chr22	43110750	43129712	+	protein_coding	0.658336	0.851478	-0.193142	0.105756	1
Tumor cells	ZFHX2-AS1	chr14	23511760	23560778	+	lncRNA	0.665768	0.815365	-0.149597	0.10578	1
Tumor cells	WNT3	chr17	46762506	46833154	-	protein_coding	0.67016	0.853363	-0.183203	0.105809	1
Tumor cells	AC009318.3	chr12	29331434	29331936	-	lncRNA	0.652804	0.816614	-0.163811	0.105918	1
Tumor cells	AC092546.1	chr4	14164455	14242813	+	lncRNA	0.846381	0.678088	0.168293	0.105932	1
Tumor cells	SHMT1	chr17	18327860	18363563	-	protein_coding	0.68615	0.835666	-0.149517	0.105968	1
Tumor cells	LINC01435	chr10	107694973	108197849	-	lncRNA	0.677118	0.87491	-0.197792	0.105968	1
Tumor cells	BICC1	chr10	58512872	58831435	+	protein_coding	0.98568	1.15025	-0.164573	0.10605	1
Tumor cells	TMEM88	chr17	7855066	7856099	+	protein_coding	0.618614	0.819131	-0.200516	0.106109	1
Tumor cells	NSUN6	chr10	18545561	18659285	-	protein_coding	1.02632	1.17578	-0.149455	0.106112	1
Tumor cells	AL645728.1	chr1	1574102	1577075	+	lncRNA	0.700751	0.854693	-0.153942	0.106209	1
Tumor cells	SSC4D	chr7	76389334	76409697	-	protein_coding	1.01217	1.16153	-0.149354	0.106348	1
Tumor cells	TMSB10	chr2	84905656	84906671	+	protein_coding	0.637754	0.794057	-0.156303	0.106351	1
Tumor cells	Z69720.1	chr16	90631	91102	+	lncRNA	0.68724	0.841117	-0.153877	0.106358	1
Tumor cells	FBL	chr19	39834458	39846379	-	protein_coding	0.713003	0.862329	-0.149326	0.106414	1
Tumor cells	TUBA8	chr22	18110331	18146554	+	protein_coding	0.70362	0.852936	-0.149316	0.106437	1
Tumor cells	ATP11A-AS1	chr13	112745449	112754693	-	lncRNA	0.733796	0.937268	-0.203473	0.106456	1
Tumor cells	ATP7B	chr13	51930436	52012125	-	protein_coding	0.676111	0.829944	-0.153832	0.106459	1
Tumor cells	RDH10	chr8	73294602	73325281	+	protein_coding	0.691785	0.843186	-0.151401	0.106514	1
Tumor cells	MYADM	chr19	53864763	53876435	+	protein_coding	0.845708	1.00189	-0.156185	0.106616	1
Tumor cells	SYCP3	chr12	101728648	101739472	-	protein_coding	0.72957	0.878704	-0.149134	0.106863	1
Tumor cells	DIPK2A	chr3	143971798	144048719	+	protein_coding	0.763207	0.91928	-0.156072	0.106868	1
Tumor cells	AC233723.1	chr17	4801159	4807013	-	protein_coding	0.665463	0.825067	-0.159604	0.106882	1
Tumor cells	AL355483.1	chr1	53288024	53289706	+	lncRNA	0.625584	0.870623	-0.245038	0.106884	1
Tumor cells	RALY-AS1	chr20	33980679	33994357	-	lncRNA	0.673271	0.832872	-0.159601	0.106888	1
Tumor cells	LRRN3	chr7	111091006	111125454	+	protein_coding	0.793432	0.942552	-0.14912	0.106896	1
Tumor cells	AC011997.1	chr2	197693106	197774823	+	lncRNA	0.771834	0.920925	-0.14909	0.106967	1
Tumor cells	AGBL2	chr11	47659591	47715389	-	protein_coding	0.710829	0.859808	-0.148979	0.107229	1
Tumor cells	ARRDC4	chr15	97960703	97973833	+	protein_coding	0.701393	0.859577	-0.158183	0.107357	1
Tumor cells	ITPKB-AS1	chr1	226668897	226676345	+	lncRNA	1.02567	1.17457	-0.148899	0.107419	1
Tumor cells	AL133230.1	chr20	50570975	50578041	-	lncRNA	0.68551	0.838883	-0.153373	0.107507	1
Tumor cells	AC009242.1	chr2	23667208	23685453	-	lncRNA	0.940116	1.09349	-0.153369	0.107516	1
Tumor cells	FAM241A	chr4	112145454	112195256	+	protein_coding	0.76554	0.924842	-0.159301	0.107549	1
Tumor cells	UBC	chr12	124911604	124917368	-	protein_coding	0.829544	0.978362	-0.148818	0.10761	1
Tumor cells	GAS6	chr13	113820549	113864076	-	protein_coding	0.775204	0.938992	-0.163787	0.107644	1
Tumor cells	DNMBP-AS1	chr10	99927010	99959050	+	lncRNA	0.724014	0.874912	-0.150898	0.107682	1
Tumor cells	ZNF628	chr19	55476617	55484487	+	protein_coding	0.678851	0.827604	-0.148753	0.107763	1
Tumor cells	YOD1	chr1	207043849	207052980	-	protein_coding	0.745023	0.893775	-0.148752	0.107765	1
Tumor cells	PRCC	chr1	156750610	156800815	+	protein_coding	0.983757	1.13248	-0.14872	0.107841	1
Tumor cells	TMEM67	chr8	93754844	93819234	+	protein_coding	0.809287	0.957998	-0.14871	0.107864	1
Tumor cells	INSL6	chr9	5123880	5185647	-	protein_coding	0.669469	0.822665	-0.153196	0.107915	1
Tumor cells	NUCKS1	chr1	205712822	205750182	-	protein_coding	0.976409	1.1251	-0.148688	0.107918	1
Tumor cells	LINC02718	chr11	23154683	23203161	+	lncRNA	0.694778	0.853889	-0.159111	0.107969	1
Tumor cells	NAV2-AS2	chr11	20043846	20049303	-	lncRNA	0.683088	0.838983	-0.155895	0.108031	1
Tumor cells	MT-ATP8	chrM	8366	8572	+	protein_coding	1.27769	1.4312	-0.153512	0.108037	1
Tumor cells	AC087623.1	chr8	38421889	38426096	+	lncRNA	0.664315	0.860924	-0.196609	0.108073	1
Tumor cells	PDK4	chr7	95583499	95596516	-	protein_coding	0.681505	0.866213	-0.184709	0.108174	1
Tumor cells	USP27X	chrX	49879484	49882558	+	protein_coding	0.665589	0.82141	-0.155821	0.108197	1
Tumor cells	PRPSAP1	chr17	76309478	76384521	-	protein_coding	0.792936	0.941496	-0.14856	0.10822	1
Tumor cells	CAPS2	chr12	75275979	75390928	-	protein_coding	0.63411	0.782652	-0.148543	0.108261	1
Tumor cells	TUBA1C	chr12	49188736	49274603	+	protein_coding	0.780742	0.929277	-0.148535	0.108279	1
Tumor cells	GNG5	chr1	84498325	84506581	-	protein_coding	0.601925	0.752518	-0.150593	0.108395	1
Tumor cells	TRIM16L	chr17	18697998	18736118	+	protein_coding	0.723687	0.872122	-0.148434	0.10852	1
Tumor cells	CFLAR	chr2	201116154	201176687	+	protein_coding	0.884933	1.03335	-0.14842	0.108553	1
Tumor cells	AC025034.1	chr12	89561129	89594878	+	lncRNA	0.690186	0.840687	-0.150501	0.10861	1
Tumor cells	AC010809.1	chr15	33858602	33864825	-	lncRNA	0.669508	0.822397	-0.152889	0.108622	1
Tumor cells	CKB	chr14	103519667	103522833	-	protein_coding	0.641947	0.814357	-0.17241	0.108631	1
Tumor cells	SRSF12	chr6	89095959	89118071	-	protein_coding	0.767155	0.917584	-0.150429	0.10878	1
Tumor cells	AL589693.1	chr6	155911195	156397589	-	lncRNA	0.786364	0.980557	-0.194193	0.108798	1
Tumor cells	GPR183	chr13	99294539	99307399	-	protein_coding	0.687234	0.842782	-0.155548	0.108818	1
Tumor cells	ZNF280B	chr22	22484421	22508742	-	protein_coding	0.709119	0.857359	-0.14824	0.108982	1
Tumor cells	AK4	chr1	65147549	65232145	+	protein_coding	0.730383	0.878592	-0.148208	0.109058	1
Tumor cells	PCDH12	chr5	141943585	141969741	-	protein_coding	0.758715	0.917331	-0.158616	0.109069	1
Tumor cells	HLF	chr17	55264960	55325187	+	protein_coding	0.667544	0.866354	-0.19881	0.109116	1
Tumor cells	AP000442.1	chr11	59565923	59639861	+	lncRNA	0.706551	0.854725	-0.148174	0.109139	1
Tumor cells	SLC39A11	chr17	72645949	73092712	-	protein_coding	0.983961	1.13209	-0.148133	0.109239	1
Tumor cells	BMP8A	chr1	39491636	39529869	+	protein_coding	0.709504	0.864843	-0.155338	0.109295	1
Tumor cells	TRAM2-AS1	chr6	52576787	52643058	+	lncRNA	0.684734	0.834918	-0.150184	0.109357	1
Tumor cells	HIVEP3	chr1	41506365	42035925	-	protein_coding	0.627732	0.775809	-0.148077	0.109373	1
Tumor cells	AC016738.1	chr2	100993676	101002244	-	lncRNA	0.626783	0.797738	-0.170955	0.109433	1
Tumor cells	AC010531.5	chr16	87362536	87367476	+	lncRNA	0.668048	0.820555	-0.152507	0.109508	1
Tumor cells	GNMT	chr6	42960754	42963880	+	protein_coding	0.640018	0.831024	-0.191006	0.109671	1
Tumor cells	TBXA2R	chr19	3594506	3606840	-	protein_coding	0.72882	0.912745	-0.183926	0.109677	1
Tumor cells	MIR155HG	chr21	25561909	25575168	+	lncRNA	0.671222	0.828363	-0.157141	0.109693	1
Tumor cells	TOMM6	chr6	41787662	41789898	+	protein_coding	0.668067	0.822893	-0.154826	0.109698	1
Tumor cells	SEC23IP	chr10	119892730	119944657	+	protein_coding	0.788372	0.936251	-0.147879	0.109846	1
Tumor cells	ZNF615	chr19	51991332	52008230	-	protein_coding	0.686485	0.834346	-0.147861	0.10989	1
Tumor cells	DRC3	chr17	17972813	18016889	+	protein_coding	0.727167	0.875018	-0.147851	0.109914	1
Tumor cells	AC025287.4	chr16	75660227	75677009	-	protein_coding	0.697252	0.852312	-0.15506	0.109931	1
Tumor cells	RCL1	chr9	4792944	4885917	+	protein_coding	0.863941	1.01175	-0.147805	0.110025	1
Tumor cells	EHHADH	chr3	185190624	185281990	-	protein_coding	0.68468	0.832473	-0.147793	0.110055	1
Tumor cells	SDCBP2	chr20	1309909	1329139	-	protein_coding	0.712522	0.862385	-0.149863	0.110117	1
Tumor cells	ADAM21	chr14	70452174	70459905	+	protein_coding	0.642101	0.843984	-0.201883	0.110126	1
Tumor cells	OSTF1	chr9	75088514	75147265	+	protein_coding	0.735432	0.883176	-0.147744	0.110172	1
Tumor cells	PTPRH	chr19	55181247	55209506	-	protein_coding	0.696907	0.84672	-0.149813	0.110236	1
Tumor cells	RDH5	chr12	55720367	55724705	+	protein_coding	0.668638	0.816298	-0.14766	0.110375	1
Tumor cells	MMACHC	chr1	45500300	45513382	+	protein_coding	0.660025	0.80767	-0.147646	0.110409	1
Tumor cells	AC005726.1	chr17	28455752	28614197	-	protein_coding	0.693239	0.840883	-0.147644	0.110414	1
Tumor cells	SRF	chr6	43171269	43181506	+	protein_coding	0.701141	0.848781	-0.147639	0.110424	1
Tumor cells	TBL1XR1-AS1	chr3	177037405	177047923	+	lncRNA	0.671326	0.826165	-0.154839	0.110438	1
Tumor cells	SAMM50	chr22	43955442	44010531	+	protein_coding	0.765562	0.913188	-0.147626	0.110456	1
Tumor cells	SOX13	chr1	204073115	204127743	+	protein_coding	0.683176	0.8308	-0.147624	0.110461	1
Tumor cells	AC093627.4	chr7	149549	155465	+	lncRNA	0.588791	0.831355	-0.242565	0.110471	1
Tumor cells	NDUFV2-AS1	chr18	9121265	9136645	-	lncRNA	0.846447	0.994058	-0.147611	0.110493	1
Tumor cells	SPA17	chr11	124673798	124697518	+	protein_coding	0.687478	0.839554	-0.152077	0.110513	1
Tumor cells	ASPM	chr1	197084127	197146694	-	protein_coding	1.49684	1.64652	-0.149675	0.110564	1
Tumor cells	AC007728.1	chr16	50783859	50803338	-	lncRNA	0.666175	0.824108	-0.157932	0.110605	1
Tumor cells	COL11A1	chr1	102876467	103108872	-	protein_coding	0.961889	0.760814	0.201075	0.110643	1
Tumor cells	AIP	chr11	67483026	67491103	+	protein_coding	0.718455	0.86809	-0.149635	0.110658	1
Tumor cells	NDUFA8	chr9	122144058	122159779	-	protein_coding	0.64925	0.798867	-0.149617	0.110703	1
Tumor cells	AC104982.2	chr17	29863402	29866092	+	lncRNA	0.673973	0.828691	-0.154719	0.110716	1
Tumor cells	AC051619.5	chr15	45235930	45279251	-	lncRNA	0.736164	0.892748	-0.156584	0.110958	1
Tumor cells	AC005899.7	chr17	32410159	32410746	+	lncRNA	0.658548	0.81631	-0.157762	0.110989	1
Tumor cells	FHIT	chr3	59747277	61251459	-	protein_coding	2.51116	2.65854	-0.147386	0.111036	1
Tumor cells	BAG1	chr9	33247820	33264720	-	protein_coding	0.671641	0.8211	-0.149459	0.111079	1
Tumor cells	RSPH9	chr6	43645036	43672600	+	protein_coding	0.712407	0.859755	-0.147348	0.111129	1
Tumor cells	TAF10	chr11	6606294	6612539	-	protein_coding	0.638427	0.787861	-0.149434	0.11114	1
Tumor cells	TICAM2	chr5	115578650	115602479	-	protein_coding	0.689256	0.838687	-0.149431	0.111146	1
Tumor cells	AC084198.2	chr3	101686827	101700926	+	lncRNA	0.653949	0.801262	-0.147313	0.111214	1
Tumor cells	TTC25	chr17	41930617	41966503	+	protein_coding	0.727838	0.875149	-0.147311	0.111219	1
Tumor cells	AL592295.4	chr1	161399409	161422424	+	lncRNA	0.745784	0.893089	-0.147305	0.111234	1
Tumor cells	HACE1	chr6	104728094	104859919	-	protein_coding	0.762627	0.909914	-0.147287	0.111276	1
Tumor cells	ATP5MF	chr7	99448475	99466331	-	protein_coding	0.559999	0.707256	-0.147257	0.111349	1
Tumor cells	ZNF222	chr19	44025342	44033110	+	protein_coding	0.659661	0.811332	-0.151671	0.111467	1
Tumor cells	GNAO1	chr16	56191489	56357444	+	protein_coding	0.773916	0.923194	-0.149279	0.111511	1
Tumor cells	ZSCAN18	chr19	58083838	58118427	-	protein_coding	0.711577	0.882594	-0.171017	0.111517	1
Tumor cells	ATP6V1C2	chr2	10721100	10785110	+	protein_coding	0.724762	0.876402	-0.151639	0.111541	1
Tumor cells	OPRD1	chr1	28812142	28871267	+	protein_coding	0.643022	0.812876	-0.169854	0.111738	1
Tumor cells	JADE1	chr4	128809700	128875224	+	protein_coding	0.716989	0.864073	-0.147084	0.111771	1
Tumor cells	RIN1	chr11	66330241	66336840	-	protein_coding	0.68174	0.833265	-0.151525	0.11181	1
Tumor cells	C2orf81	chr2	74414176	74421591	-	protein_coding	0.674463	0.821504	-0.14704	0.111877	1
Tumor cells	FLNB-AS1	chr3	58162547	58170636	-	lncRNA	0.682303	0.893194	-0.210891	0.111886	1
Tumor cells	AC022778.1	chr8	81036964	81040831	+	lncRNA	0.704681	0.886172	-0.181491	0.111916	1
Tumor cells	TXNIP	chr1	145992435	145996579	-	protein_coding	1.08258	1.23167	-0.149095	0.111951	1
Tumor cells	APBB2	chr4	40810027	41216714	-	protein_coding	1.25194	1.40101	-0.149069	0.112016	1
Tumor cells	RRS1	chr8	66429014	66430733	+	protein_coding	0.694294	0.843362	-0.149068	0.112016	1
Tumor cells	GALNT6	chr12	51351247	51392867	-	protein_coding	0.7277	0.91403	-0.18633	0.112027	1
Tumor cells	MLPH	chr2	237485428	237555322	+	protein_coding	1.25807	1.40504	-0.146967	0.112057	1
Tumor cells	AP003486.1	chr11	130866254	130870247	-	lncRNA	0.696069	0.863335	-0.167266	0.112075	1
Tumor cells	TGFA	chr2	70447284	70554193	-	protein_coding	0.70151	0.912255	-0.210745	0.112135	1
Tumor cells	AC005041.5	chr2	74465339	74472961	+	lncRNA	0.746907	0.893835	-0.146928	0.112152	1
Tumor cells	TUBB4B	chr9	137241287	137243707	+	protein_coding	0.626922	0.775931	-0.149009	0.112159	1
Tumor cells	SULF2	chr20	47656348	47786616	-	protein_coding	0.694732	0.856426	-0.161695	0.112301	1
Tumor cells	POLR1E	chr9	37485948	37503697	+	protein_coding	0.695406	0.842269	-0.146862	0.112312	1
Tumor cells	HCFC2	chr12	104064531	104106524	+	protein_coding	0.666723	0.813563	-0.14684	0.112367	1
Tumor cells	KLF15	chr3	126342635	126357408	-	protein_coding	0.706885	0.853707	-0.146822	0.112411	1
Tumor cells	RNF139-AS1	chr8	124462485	124474582	-	lncRNA	0.700849	0.847667	-0.146818	0.11242	1
Tumor cells	GPR161	chr1	168079543	168137667	-	protein_coding	0.845284	0.992098	-0.146814	0.11243	1
Tumor cells	TBX2-AS1	chr17	61393456	61411555	-	lncRNA	0.692387	0.839193	-0.146806	0.112451	1
Tumor cells	ADTRP	chr6	11712054	11807046	-	protein_coding	0.681661	0.848745	-0.167084	0.112467	1
Tumor cells	RNF144A-AS1	chr2	6911754	6918734	-	lncRNA	0.555582	0.735365	-0.179783	0.112483	1
Tumor cells	PDE4A	chr19	10416773	10469630	+	protein_coding	0.685974	0.834834	-0.148861	0.112516	1
Tumor cells	GNG11	chr7	93921735	93928610	+	protein_coding	0.641038	0.858746	-0.217708	0.112517	1
Tumor cells	FAM162A	chr3	122384176	122412334	+	protein_coding	0.792156	0.938933	-0.146776	0.112522	1
Tumor cells	AC016493.1	chr18	36901946	36923814	-	lncRNA	0.83754	0.986386	-0.148846	0.112553	1
Tumor cells	TDP1	chr14	89954939	90044764	+	protein_coding	0.737733	0.884494	-0.146761	0.112561	1
Tumor cells	CUBN	chr10	16823966	17129817	-	protein_coding	1.03731	1.18406	-0.146746	0.112596	1
Tumor cells	XAF1	chr17	6755447	6775647	+	protein_coding	0.671836	0.828862	-0.157026	0.112666	1
Tumor cells	PSME2	chr14	24143362	24147570	-	protein_coding	0.585472	0.73217	-0.146698	0.112715	1
Tumor cells	LINC00472	chr6	71343427	71420745	-	lncRNA	0.488666	0.63743	-0.148765	0.112749	1
Tumor cells	FIBP	chr11	65883741	65888539	-	protein_coding	0.634907	0.78366	-0.148753	0.112776	1
Tumor cells	RNF41	chr12	56202179	56221933	-	protein_coding	0.732278	0.878944	-0.146666	0.112793	1
Tumor cells	TRPM4	chr19	49157741	49211836	+	protein_coding	0.673767	0.822511	-0.148744	0.112798	1
Tumor cells	ACOT13	chr6	24667035	24705065	+	protein_coding	0.704159	0.850812	-0.146652	0.112827	1
Tumor cells	GORAB	chr1	170532129	170553446	+	protein_coding	0.699577	0.846197	-0.14662	0.112905	1
Tumor cells	FAM83E	chr19	48600810	48614854	-	protein_coding	0.718504	0.934314	-0.21581	0.112921	1
Tumor cells	TMEM106A	chr17	43211835	43220041	+	protein_coding	0.687939	0.834547	-0.146608	0.112934	1
Tumor cells	VIM-AS1	chr10	17214239	17229985	-	lncRNA	0.779878	0.928562	-0.148684	0.112944	1
Tumor cells	ENPP3	chr6	131628442	131747418	+	protein_coding	0.680367	0.837268	-0.156901	0.112952	1
Tumor cells	ANKRD29	chr18	23598926	23662911	-	protein_coding	0.647163	0.878956	-0.231793	0.112957	1
Tumor cells	AC010149.1	chr2	230520594	230580006	-	lncRNA	0.718357	0.864954	-0.146596	0.112963	1
Tumor cells	CBFA2T3	chr16	88874858	88977207	-	protein_coding	0.718412	0.959264	-0.240851	0.11301	1
Tumor cells	EEF2	chr19	3976056	3985463	-	protein_coding	1.02729	1.17383	-0.146546	0.113087	1
Tumor cells	KCNMB4	chr12	70366290	70434292	+	protein_coding	0.78769	0.957955	-0.170266	0.113099	1
Tumor cells	ZNF391	chr6	27374615	27403904	+	protein_coding	0.648879	0.799792	-0.150913	0.113266	1
Tumor cells	PHETA1	chr12	111360651	111369121	-	protein_coding	0.696997	0.855201	-0.158205	0.113277	1
Tumor cells	AC110285.2	chr17	81388126	81390319	-	lncRNA	0.859402	1.00585	-0.146449	0.113326	1
Tumor cells	SLC26A11	chr17	80219699	80253500	+	protein_coding	0.778031	0.924448	-0.146417	0.113405	1
Tumor cells	MPHOSPH9	chr12	123152320	123244014	-	protein_coding	1.08057	1.22696	-0.14639	0.113472	1
Tumor cells	FBXW4	chr10	101610664	101695295	-	protein_coding	0.716359	0.862746	-0.146387	0.113479	1
Tumor cells	CD99L2	chrX	150766336	150898816	-	protein_coding	0.767087	0.91344	-0.146352	0.113564	1
Tumor cells	SLFN12L	chr17	35464249	35522379	-	protein_coding	0.687789	0.876723	-0.188934	0.113576	1
Tumor cells	AC093817.2	chr4	157568731	157824256	-	lncRNA	0.720166	0.890124	-0.169958	0.113751	1
Tumor cells	AMY2B	chr1	103553815	103579534	+	protein_coding	0.716331	0.862538	-0.146206	0.113925	1
Tumor cells	DSTYK	chr1	205142505	205211702	-	protein_coding	1.55407	1.40787	0.146199	0.113943	1
Tumor cells	AC018752.1	chr5	116302354	116304134	-	lncRNA	0.730717	0.876907	-0.146191	0.113964	1
Tumor cells	APOBEC4	chr1	183646275	183653316	-	protein_coding	0.689056	0.853582	-0.164526	0.113978	1
Tumor cells	TBX2	chr17	61399843	61409466	+	protein_coding	0.786822	0.932994	-0.146173	0.114009	1
Tumor cells	FBXO31	chr16	87326987	87392142	-	protein_coding	0.739571	0.885738	-0.146167	0.114022	1
Tumor cells	CTSZ	chr20	58995185	59007254	-	protein_coding	1.04365	1.19187	-0.148227	0.114056	1
Tumor cells	AC018730.1	chr2	104853285	104927722	+	lncRNA	0.606716	0.78571	-0.178994	0.114069	1
Tumor cells	SERPINB9P1	chr6	2851230	2881407	-	lncRNA	0.727959	0.874102	-0.146143	0.114081	1
Tumor cells	MAFB	chr20	40685848	40689236	-	protein_coding	0.766055	0.965143	-0.199088	0.114212	1
Tumor cells	GMPPB	chr3	49716844	49723951	-	protein_coding	0.658231	0.804305	-0.146074	0.114252	1
Tumor cells	CDC25C	chr5	138285265	138338355	-	protein_coding	1.26132	1.41182	-0.150501	0.114254	1
Tumor cells	GOLPH3L	chr1	150646230	150697154	-	protein_coding	0.890668	1.03674	-0.146072	0.114256	1
Tumor cells	NDUFB3	chr2	201071433	201085750	+	protein_coding	0.611462	0.759596	-0.148134	0.114281	1
Tumor cells	BRSK2	chr11	1389899	1462689	+	protein_coding	0.667748	0.832129	-0.164381	0.114297	1
Tumor cells	SP140	chr2	230203110	230313215	+	protein_coding	0.690549	0.838673	-0.148123	0.114308	1
Tumor cells	TMEM159	chr16	21158377	21180616	+	protein_coding	0.67384	0.819891	-0.146051	0.11431	1
Tumor cells	ANXA5	chr4	121667946	121696995	-	protein_coding	0.523306	0.669345	-0.146039	0.11434	1
Tumor cells	AC009264.1	chr7	136685559	137182107	-	lncRNA	0.662205	0.838448	-0.176244	0.114428	1
Tumor cells	NDUFC1	chr4	139266880	139302551	-	protein_coding	0.583736	0.73176	-0.148025	0.11455	1
Tumor cells	KCNMA1	chr10	76869601	77638369	-	protein_coding	0.824715	0.984554	-0.159839	0.114653	1
Tumor cells	B3GNT5	chr3	183253253	183298504	+	protein_coding	0.670196	0.820492	-0.150296	0.114749	1
Tumor cells	TVP23B	chr17	18781111	18806714	+	protein_coding	0.841239	0.98711	-0.145871	0.114757	1
Tumor cells	BAG2	chr6	57172326	57189833	+	protein_coding	0.744383	0.890239	-0.145856	0.114794	1
Tumor cells	PLEKHH1	chr14	67533290	67589612	+	protein_coding	0.570428	0.716278	-0.14585	0.114809	1
Tumor cells	NCAM2	chr21	20998409	21543329	+	protein_coding	0.861877	0.695905	0.165972	0.114879	1
Tumor cells	APOL6	chr22	35648446	35668404	+	protein_coding	0.782101	0.932342	-0.150241	0.114881	1
Tumor cells	METTL16	chr17	2405562	2511891	-	protein_coding	1.20927	1.35509	-0.145817	0.11489	1
Tumor cells	PSMA7	chr20	62136733	62143440	-	protein_coding	0.775608	0.921352	-0.145744	0.115073	1
Tumor cells	AL360270.1	chr1	110943467	110952848	+	lncRNA	0.661378	0.814208	-0.15283	0.115137	1
Tumor cells	RXRA	chr9	134317098	134440585	+	protein_coding	0.775891	0.921521	-0.145629	0.115359	1
Tumor cells	ALX3	chr1	110059870	110070672	-	protein_coding	0.702134	0.854868	-0.152735	0.115365	1
Tumor cells	MDGA1	chr6	37630679	37699306	-	protein_coding	0.696476	0.853763	-0.157287	0.115383	1
Tumor cells	LPCAT4	chr15	34358633	34367196	-	protein_coding	0.709236	0.856919	-0.147684	0.115387	1
Tumor cells	HIST1H2BE	chr6	26172059	26184655	+	protein_coding	0.667649	0.815304	-0.147656	0.115456	1
Tumor cells	LRIG1	chr3	66378797	66501263	-	protein_coding	0.71878	0.882615	-0.163835	0.115504	1
Tumor cells	AL359878.1	chr10	971146	988341	-	lncRNA	0.73984	0.885402	-0.145562	0.115526	1
Tumor cells	TTC23L	chr5	34838833	34899456	+	protein_coding	0.947425	1.09297	-0.145548	0.115561	1
Tumor cells	AL137847.2	chr9	83272280	83279499	+	lncRNA	0.6819	0.834542	-0.152642	0.115586	1
Tumor cells	ETV3	chr1	157121191	157138474	-	protein_coding	0.738385	0.883896	-0.145511	0.115656	1
Tumor cells	NRDE2	chr14	90267860	90331969	-	protein_coding	0.761048	0.906547	-0.145499	0.115685	1
Tumor cells	TBCD	chr17	82752065	82945914	+	protein_coding	0.920595	1.06608	-0.145489	0.11571	1
Tumor cells	FGF18	chr5	171419647	171457626	+	protein_coding	0.719803	0.883541	-0.163738	0.115719	1
Tumor cells	TBX6	chr16	30085793	30091887	-	protein_coding	0.685662	0.841366	-0.155704	0.115726	1
Tumor cells	LIG4	chr13	108207439	108218368	-	protein_coding	0.647371	0.794892	-0.147521	0.115789	1
Tumor cells	AL078590.2	chr6	134520163	134689399	-	lncRNA	0.909266	1.05471	-0.145447	0.115815	1
Tumor cells	ARID3B	chr15	74541177	74598131	+	protein_coding	0.710027	0.855459	-0.145431	0.115854	1
Tumor cells	TAF7L	chrX	101268253	101293057	-	protein_coding	0.687495	0.846806	-0.159311	0.115856	1
Tumor cells	AC009365.4	chr7	132830693	132849593	+	lncRNA	0.720461	0.870282	-0.149821	0.115898	1
Tumor cells	LVRN	chr5	115962454	116027619	+	protein_coding	0.745027	0.918104	-0.173077	0.115899	1
Tumor cells	RTN4IP1	chr6	106570771	106629498	-	protein_coding	0.736753	0.884197	-0.147444	0.115979	1
Tumor cells	DNASE1L2	chr16	2235816	2238711	+	protein_coding	0.584004	0.79251	-0.208506	0.115999	1
Tumor cells	AC073569.2	chr12	79690144	79778451	+	lncRNA	0.705021	0.850394	-0.145373	0.116001	1
Tumor cells	PCOLCE2	chr3	142815922	142889206	-	protein_coding	0.748732	0.917619	-0.168887	0.116046	1
Tumor cells	OAS3	chr12	112938444	112973251	+	protein_coding	0.63298	0.78269	-0.14971	0.11617	1
Tumor cells	QPCTL	chr19	45692666	45703989	+	protein_coding	0.777998	0.923285	-0.145287	0.116217	1
Tumor cells	TUBG2	chr17	42659284	42667006	+	protein_coding	0.677444	0.822714	-0.14527	0.116258	1
Tumor cells	ADPRM	chr17	10697594	10711558	+	protein_coding	0.684246	0.8295	-0.145254	0.116299	1
Tumor cells	LINC00862	chr1	200253419	200400705	-	lncRNA	0.833988	0.979223	-0.145236	0.116345	1
Tumor cells	AATK	chr17	81110487	81166221	-	protein_coding	0.777474	0.922692	-0.145218	0.11639	1
Tumor cells	OSBPL10	chr3	31657890	32077580	-	protein_coding	1.6116	1.75679	-0.145193	0.116452	1
Tumor cells	IFT122	chr3	129440036	129520507	+	protein_coding	0.709878	0.855071	-0.145193	0.116454	1
Tumor cells	IFIH1	chr2	162267074	162318684	-	protein_coding	0.665563	0.812778	-0.147215	0.116545	1
Tumor cells	NCR3LG1	chr11	17351800	17377341	+	protein_coding	0.619373	0.788027	-0.168654	0.11655	1
Tumor cells	AP002381.2	chr11	72793624	72814054	-	lncRNA	0.761145	0.906279	-0.145135	0.116599	1
Tumor cells	IFI27L2	chr14	94127779	94130253	-	protein_coding	0.635552	0.782687	-0.147134	0.116746	1
Tumor cells	TP53INP2	chr20	34704339	34713439	+	protein_coding	0.665749	0.822433	-0.156683	0.116787	1
Tumor cells	TYR	chr11	89177875	89295759	+	protein_coding	4.15749	4.01246	0.145029	0.116865	1
Tumor cells	MTOR-AS1	chr1	11143898	11149537	+	lncRNA	0.671466	0.826672	-0.155206	0.116895	1
Tumor cells	AC005050.3	chr7	106425278	106511544	+	lncRNA	0.709496	0.872632	-0.163135	0.117067	1
Tumor cells	AL162274.1	chr10	131980240	131981337	+	lncRNA	0.737237	0.939622	-0.202385	0.117113	1
Tumor cells	CBLIF	chr11	59829273	59845499	-	protein_coding	0.692306	0.879411	-0.187105	0.117113	1
Tumor cells	SLC24A3	chr20	19212642	19722926	+	protein_coding	0.855657	1.07812	-0.22246	0.1172	1
Tumor cells	C1orf54	chr1	150268200	150280916	+	protein_coding	0.911352	1.05623	-0.144881	0.11724	1
Tumor cells	PDSS1	chr10	26697701	26746798	+	protein_coding	0.769944	0.914823	-0.144879	0.117244	1
Tumor cells	AADAT	chr4	170060222	170091699	-	protein_coding	0.6771	0.824035	-0.146934	0.117244	1
Tumor cells	MAP2K2	chr19	4090321	4124129	-	protein_coding	0.835755	0.980619	-0.144864	0.117282	1
Tumor cells	AC066613.1	chr15	51455268	51460582	+	lncRNA	0.612583	0.834993	-0.22241	0.117283	1
Tumor cells	MMP21	chr10	125753580	125775821	-	protein_coding	0.695908	0.845138	-0.14923	0.117344	1
Tumor cells	SDCBP2-AS1	chr20	1325405	1378735	+	lncRNA	0.90852	1.05334	-0.144817	0.117401	1
Tumor cells	FLG	chr1	152302175	152325203	-	protein_coding	0.695691	0.842539	-0.146848	0.11746	1
Tumor cells	WWP1	chr8	86342547	86478420	+	protein_coding	0.997156	1.14193	-0.144773	0.117512	1
Tumor cells	TDRKH	chr1	151770107	151791416	-	protein_coding	0.645951	0.792756	-0.146805	0.117566	1
Tumor cells	EAF2	chr3	121835183	121886526	+	protein_coding	0.726175	0.870918	-0.144742	0.117591	1
Tumor cells	MTLN	chr2	110211529	110245420	-	protein_coding	0.688412	0.835181	-0.146768	0.117659	1
Tumor cells	DCDC2	chr6	24171755	24358059	-	protein_coding	0.737408	0.886503	-0.149096	0.117674	1
Tumor cells	NFKBID	chr19	35887653	35902303	-	protein_coding	0.695161	0.839833	-0.144672	0.11777	1
Tumor cells	AC080162.1	chr2	9501466	9512413	+	lncRNA	0.809811	0.954428	-0.144617	0.117909	1
Tumor cells	MAMDC2-AS1	chr9	70033921	70175888	-	lncRNA	0.721586	0.868247	-0.146661	0.117926	1
Tumor cells	LINC01622	chr6	958323	1101400	-	lncRNA	1.02059	1.21815	-0.197561	0.117953	1
Tumor cells	AL133259.1	chr6	14152196	14211186	-	lncRNA	0.700235	0.851546	-0.151311	0.117997	1
Tumor cells	PROSER3	chr19	35758143	35771028	+	protein_coding	0.739914	0.884478	-0.144564	0.118043	1
Tumor cells	ALG1L2	chr3	130081831	130113227	+	protein_coding	0.641378	0.787973	-0.146596	0.118091	1
Tumor cells	AC109811.1	chr4	144851572	144874787	+	lncRNA	0.704963	0.876979	-0.172016	0.11815	1
Tumor cells	MTHFR	chr1	11785723	11806920	-	protein_coding	0.84042	0.984937	-0.144516	0.118165	1
Tumor cells	RNF5	chr6	32178405	32180793	+	protein_coding	0.694871	0.839376	-0.144506	0.118192	1
Tumor cells	IQCD	chr12	113195441	113221094	-	protein_coding	0.709348	0.853852	-0.144504	0.118196	1
Tumor cells	ARHGAP23	chr17	38419280	38512385	+	protein_coding	0.818972	0.968214	-0.149243	0.118197	1
Tumor cells	LINC02204	chr15	70570958	70586606	-	lncRNA	0.636621	0.849285	-0.212664	0.118265	1
Tumor cells	AC009041.2	chr16	975761	981596	-	lncRNA	0.721003	0.867529	-0.146526	0.118267	1
Tumor cells	LINC01315	chr22	42364390	42369284	-	lncRNA	0.726104	0.90049	-0.174386	0.118297	1
Tumor cells	AC016723.1	chr2	167814757	167941180	-	lncRNA	0.709299	0.860814	-0.151515	0.118299	1
Tumor cells	USP53	chr4	119212587	119295517	+	protein_coding	0.598386	0.742838	-0.144452	0.11833	1
Tumor cells	FBXO43	chr8	100133351	100145817	-	protein_coding	0.65615	0.810749	-0.154598	0.118335	1
Tumor cells	EPHX1	chr1	225810092	225845563	+	protein_coding	0.758277	0.902723	-0.144445	0.118346	1
Tumor cells	NAV2-AS1	chr11	20119684	20120632	-	lncRNA	0.66166	0.816251	-0.154591	0.118352	1
Tumor cells	ITGB1-DT	chr10	32958437	33082102	+	lncRNA	0.693417	0.844884	-0.151467	0.118416	1
Tumor cells	FLNA	chrX	154348524	154374638	-	protein_coding	0.708504	0.852913	-0.144409	0.118439	1
Tumor cells	MAPRE3	chr2	26970637	27027219	+	protein_coding	0.722022	0.86642	-0.144398	0.118466	1
Tumor cells	AP000662.1	chr11	57638024	57652790	+	lncRNA	0.912704	1.0571	-0.144395	0.118473	1
Tumor cells	NIPAL1	chr4	47914142	48040173	+	protein_coding	0.695481	0.85799	-0.162509	0.118479	1
Tumor cells	RSPH14	chr22	23059415	23145021	-	protein_coding	0.656287	0.839332	-0.183045	0.118491	1
Tumor cells	OSGIN1	chr16	83931311	83966332	+	protein_coding	0.667549	0.813949	-0.1464	0.118582	1
Tumor cells	HAUS4	chr14	22946228	22957161	-	protein_coding	0.704483	0.848812	-0.144329	0.118643	1
Tumor cells	PLEKHF1	chr19	29665459	29675477	+	protein_coding	0.676696	0.82307	-0.146374	0.118649	1
Tumor cells	KIF13B	chr8	29067278	29263124	-	protein_coding	0.860236	1.00456	-0.144324	0.118657	1
Tumor cells	CACNB4	chr2	151832768	152099475	-	protein_coding	0.815678	0.959998	-0.14432	0.118664	1
Tumor cells	SRGAP2B	chr1	144887265	145095528	-	protein_coding	0.716923	0.861202	-0.144279	0.11877	1
Tumor cells	CCT3	chr1	156308968	156367873	-	protein_coding	1.10144	1.24571	-0.144269	0.118797	1
Tumor cells	AMPD3	chr11	10308313	10507579	+	protein_coding	0.757207	0.903519	-0.146312	0.118805	1
Tumor cells	ING1	chr13	110712736	110723339	+	protein_coding	0.724147	0.868385	-0.144237	0.118877	1
Tumor cells	AC004448.2	chr17	19417769	19492991	-	lncRNA	0.671842	0.8262	-0.154358	0.118909	1
Tumor cells	AP001266.2	chr11	65745729	65771585	+	lncRNA	0.709875	0.864227	-0.154352	0.118923	1
Tumor cells	ZBTB32	chr19	35704558	35717038	+	protein_coding	0.756805	0.901018	-0.144213	0.118938	1
Tumor cells	AC073571.1	chr12	78052181	78091737	-	lncRNA	0.713237	0.861813	-0.148576	0.118958	1
Tumor cells	AC023855.1	chr17	44115912	44120595	+	lncRNA	0.693413	0.855709	-0.162295	0.118964	1
Tumor cells	AL592166.1	chr1	44759037	44775810	-	lncRNA	0.673304	0.817508	-0.144203	0.118964	1
Tumor cells	ZNF461	chr19	36636618	36666853	-	protein_coding	0.803745	0.947933	-0.144188	0.119003	1
Tumor cells	HINT3	chr6	125956770	125980244	+	protein_coding	0.716092	0.860271	-0.14418	0.119025	1
Tumor cells	PPM1N	chr19	45488777	45502510	+	protein_coding	0.748386	0.899583	-0.151197	0.119074	1
Tumor cells	LRRC69	chr8	91101832	91219236	+	protein_coding	0.693373	0.837517	-0.144144	0.119115	1
Tumor cells	FANK1	chr10	125896539	126009592	+	protein_coding	0.75919	0.90332	-0.14413	0.119152	1
Tumor cells	RNF135	chr17	30970984	30999911	+	protein_coding	0.695595	0.839719	-0.144124	0.119167	1
Tumor cells	AL589787.1	chr10	126425930	126460957	+	lncRNA	0.750475	0.896643	-0.146168	0.119167	1
Tumor cells	JAG1	chr20	10637684	10673999	-	protein_coding	0.68169	0.825812	-0.144122	0.119172	1
Tumor cells	FLVCR1-DT	chr1	212852105	212858126	-	lncRNA	0.674554	0.818623	-0.144069	0.119308	1
Tumor cells	AL035530.2	chr6	158988178	159088114	+	lncRNA	0.752082	0.896091	-0.144009	0.119461	1
Tumor cells	HMGA1P4	chr9	128663134	128684477	-	lncRNA	0.745799	0.889792	-0.143993	0.119503	1
Tumor cells	AC022395.1	chr10	118017487	118045810	+	lncRNA	0.709487	0.853476	-0.143989	0.119512	1
Tumor cells	AL713852.1	chr1	184607599	184672166	-	lncRNA	0.760794	0.904763	-0.143969	0.119563	1
Tumor cells	MCAM	chr11	119308529	119321521	-	protein_coding	0.803826	0.954495	-0.150669	0.119564	1
Tumor cells	GTF3C5	chr9	133030675	133058503	+	protein_coding	0.748576	0.892543	-0.143966	0.119571	1
Tumor cells	JHY	chr11	122882528	122959798	+	protein_coding	0.743209	0.905233	-0.162024	0.119581	1
Tumor cells	GFPT2	chr5	180300698	180353336	-	protein_coding	0.84133	0.997573	-0.156244	0.119687	1
Tumor cells	HMCN1	chr1	185734391	186190949	+	protein_coding	3.1352	2.99128	0.143921	0.119689	1
Tumor cells	AC016027.2	chr22	18004270	18007308	-	lncRNA	0.638984	0.782902	-0.143918	0.119697	1
Tumor cells	SYN3	chr22	32512552	33058372	-	protein_coding	0.972502	1.11641	-0.143911	0.119712	1
Tumor cells	DLG4	chr17	7187169	7219841	-	protein_coding	0.720814	0.864706	-0.143892	0.119761	1
Tumor cells	PSMB1	chr6	170535120	170553307	-	protein_coding	0.680939	0.826847	-0.145909	0.119825	1
Tumor cells	KCNJ14	chr19	48455509	48466980	+	protein_coding	0.739691	0.883537	-0.143846	0.11988	1
Tumor cells	ZPLD1	chr3	102099244	102479841	+	protein_coding	0.686046	0.85214	-0.166094	0.119892	1
Tumor cells	KIAA1257	chr3	128909866	129002690	-	protein_coding	0.72338	0.867202	-0.143822	0.119942	1
Tumor cells	ZNF891	chr12	133106817	133130473	-	protein_coding	0.755488	0.901281	-0.145793	0.120117	1
Tumor cells	AC040977.1	chr17	6994642	6995189	-	lncRNA	0.642261	0.815768	-0.173507	0.120164	1
Tumor cells	TUBD1	chr17	59859479	59892945	-	protein_coding	0.783856	0.927545	-0.143689	0.120286	1
Tumor cells	ACOT2	chr14	73567620	73575658	+	protein_coding	0.651732	0.795419	-0.143688	0.120289	1
Tumor cells	AC132872.3	chr17	82244770	82245591	+	lncRNA	0.713915	0.879806	-0.165891	0.120344	1
Tumor cells	ZNF219	chr14	21090077	21104722	-	protein_coding	0.651413	0.79504	-0.143628	0.120443	1
Tumor cells	GAPDHS	chr19	35533455	35545319	+	protein_coding	1.07288	1.2185	-0.145628	0.120539	1
Tumor cells	AC006460.1	chr2	190676944	190708716	-	lncRNA	0.677619	0.825542	-0.147923	0.12059	1
Tumor cells	AC010538.1	chr16	89671568	89685304	+	lncRNA	0.670186	0.820761	-0.150575	0.1206	1
Tumor cells	GOLGA6L9	chr15	82430018	82439153	+	protein_coding	0.682836	0.830751	-0.147915	0.120609	1
Tumor cells	NECTIN1-AS1	chr11	119709920	119713925	+	lncRNA	0.640487	0.813781	-0.173294	0.12062	1
Tumor cells	AC022540.1	chr10	74506081	74530553	-	lncRNA	0.747324	0.895228	-0.147904	0.120637	1
Tumor cells	CHRM3-AS2	chr1	239703381	239770130	-	lncRNA	0.655294	0.836856	-0.181562	0.120677	1
Tumor cells	CFB	chr6	31945650	31952084	+	protein_coding	0.688752	0.850273	-0.161521	0.120735	1
Tumor cells	PSMG3-AS1	chr7	1570073	1589626	+	lncRNA	0.759333	0.904883	-0.145551	0.120735	1
Tumor cells	TPH1	chr11	18017564	18042426	-	protein_coding	0.651167	0.812658	-0.16149	0.120805	1
Tumor cells	AL590666.2	chr1	156646507	156661424	-	lncRNA	0.724014	0.890726	-0.166712	0.120819	1
Tumor cells	AC242426.2	chr1	147172755	147295734	+	lncRNA	0.747557	0.891015	-0.143458	0.120883	1
Tumor cells	ICK	chr6	53001279	53061802	-	protein_coding	0.783823	0.927281	-0.143457	0.120884	1
Tumor cells	DNAH7	chr2	195737703	196068837	-	protein_coding	0.777473	0.925254	-0.147781	0.120945	1
Tumor cells	LINC02762	chr11	112270749	112362534	+	lncRNA	0.717592	0.863053	-0.145461	0.120965	1
Tumor cells	HIST1H4H	chr6	26277609	26285638	-	protein_coding	0.744898	0.890352	-0.145454	0.120981	1
Tumor cells	DCAF12	chr9	34086387	34127399	-	protein_coding	0.762248	0.905656	-0.143408	0.121012	1
Tumor cells	THAP2	chr12	71664301	71680644	+	protein_coding	0.725047	0.868439	-0.143393	0.121052	1
Tumor cells	VDR	chr12	47841537	47943048	-	protein_coding	0.664318	0.8147	-0.150383	0.121074	1
Tumor cells	BIN3	chr8	22620418	22669148	-	protein_coding	0.803418	0.946802	-0.143383	0.121076	1
Tumor cells	AC024619.3	chr17	29140483	29155489	+	lncRNA	0.76662	0.910004	-0.143383	0.121076	1
Tumor cells	CCNE2	chr8	94879770	94896678	-	protein_coding	0.713578	0.856942	-0.143363	0.121128	1
Tumor cells	AC006581.1	chr12	8987175	8996566	-	lncRNA	0.618153	0.830788	-0.212635	0.12114	1
Tumor cells	LINC02259	chr15	72608481	72636962	-	lncRNA	0.797281	0.940639	-0.143358	0.121141	1
Tumor cells	AKT1S1	chr19	49869033	49878459	-	protein_coding	0.705161	0.848512	-0.143351	0.121161	1
Tumor cells	SLC25A25	chr9	128068201	128109245	+	protein_coding	0.971405	1.11475	-0.143345	0.121176	1
Tumor cells	SUOX	chr12	55997180	56006641	+	protein_coding	0.712647	0.855952	-0.143305	0.12128	1
Tumor cells	RASSF4	chr10	44959407	44995891	+	protein_coding	0.730096	0.88485	-0.154754	0.12136	1
Tumor cells	LINC02028	chr3	194005259	194071025	-	lncRNA	0.771565	0.932805	-0.16124	0.121382	1
Tumor cells	AC003682.1	chr19	57625032	57626950	+	lncRNA	0.657097	0.814027	-0.156931	0.121403	1
Tumor cells	AL589935.1	chr6	71221457	71328228	-	lncRNA	0.597756	0.745306	-0.147549	0.12153	1
Tumor cells	CTSO	chr4	155924118	155953866	-	protein_coding	0.64703	0.794558	-0.147527	0.121586	1
Tumor cells	CRACR2A	chr12	3606633	3764819	-	protein_coding	0.663327	0.820178	-0.156852	0.121591	1
Tumor cells	SRGAP2-AS1	chr1	121360156	121398806	-	lncRNA	0.677207	0.82038	-0.143173	0.121623	1
Tumor cells	Z69733.1	chrX	103486461	103517919	+	lncRNA	0.714234	0.859436	-0.145202	0.121627	1
Tumor cells	AL512353.1	chr1	42832522	42846422	-	lncRNA	0.681233	0.831352	-0.150119	0.121727	1
Tumor cells	AC156455.1	chr12	122063306	122068616	+	lncRNA	0.70068	0.850465	-0.149785	0.12175	1
Tumor cells	TLE2	chr19	2997639	3047635	-	protein_coding	0.776983	0.9345	-0.157517	0.121795	1
Tumor cells	RAB11FIP4	chr17	31391675	31538211	+	protein_coding	0.749868	0.897298	-0.14743	0.121831	1
Tumor cells	TEX52	chr12	2849046	2857039	-	protein_coding	0.761171	0.908598	-0.147427	0.12184	1
Tumor cells	HIST1H2BN	chr6	27837760	27865798	+	protein_coding	0.736375	0.879454	-0.143078	0.121869	1
Tumor cells	AC008700.1	chr5	145429811	145451108	+	lncRNA	0.698637	0.856152	-0.157515	0.12189	1
Tumor cells	MXRA7	chr17	76672551	76711016	-	protein_coding	0.899596	1.04267	-0.143069	0.121894	1
Tumor cells	BDH2	chr4	103077592	103099870	-	protein_coding	0.65668	0.799741	-0.143061	0.121914	1
Tumor cells	IDNK	chr9	83623049	83644130	+	protein_coding	0.729386	0.872432	-0.143047	0.121952	1
Tumor cells	LMLN	chr3	197960200	198043720	+	protein_coding	0.905596	1.04863	-0.143032	0.121991	1
Tumor cells	AC025580.2	chr15	45448427	45513767	+	lncRNA	0.716315	0.861363	-0.145048	0.122023	1
Tumor cells	NRL	chr14	24080107	24115014	-	protein_coding	0.692536	0.83555	-0.143014	0.122038	1
Tumor cells	TIGD4	chr4	152769354	152779730	-	protein_coding	0.673579	0.82092	-0.147341	0.122056	1
Tumor cells	ATP5MPL	chr14	103912288	103928269	-	protein_coding	0.653707	0.796711	-0.143004	0.122064	1
Tumor cells	PATL1	chr11	59636716	59669037	-	protein_coding	0.693435	0.836429	-0.142994	0.122089	1
Tumor cells	NDUFB4	chr3	120596328	120602507	+	protein_coding	0.601295	0.746313	-0.145018	0.122102	1
Tumor cells	CCDC57	chr17	82101460	82212830	-	protein_coding	0.978896	1.12188	-0.142988	0.122106	1
Tumor cells	ECHDC2	chr1	52895910	52927212	-	protein_coding	0.487417	0.639287	-0.15187	0.122124	1
Tumor cells	LINC01170	chr5	124059794	124438625	-	lncRNA	0.788805	0.938684	-0.149879	0.122324	1
Tumor cells	NNAT	chr20	37521206	37523690	+	protein_coding	0.801479	0.948707	-0.147228	0.122344	1
Tumor cells	SLC26A5	chr7	103352730	103446207	-	protein_coding	0.753459	0.896303	-0.142845	0.122479	1
Tumor cells	MATN2	chr8	97868840	98036724	+	protein_coding	0.623788	0.766605	-0.142817	0.122552	1
Tumor cells	SMOX	chr20	4120980	4187747	+	protein_coding	0.765452	0.908242	-0.14279	0.122623	1
Tumor cells	RNASEH1-AS1	chr2	3558474	3564842	+	lncRNA	0.83819	0.980967	-0.142778	0.122655	1
Tumor cells	AC092343.1	chr5	59039761	59063503	+	lncRNA	0.708833	0.855932	-0.147099	0.122671	1
Tumor cells	VASP	chr19	45506579	45526983	+	protein_coding	0.741921	0.884683	-0.142762	0.122697	1
Tumor cells	DNAH6	chr2	84516455	84819589	+	protein_coding	0.678445	0.839061	-0.160616	0.122829	1
Tumor cells	MCM4	chr8	47960185	47978160	+	protein_coding	1.02453	1.16721	-0.142686	0.122895	1
Tumor cells	TMEM249	chr8	144352219	144354914	-	protein_coding	0.627997	0.808466	-0.180469	0.122928	1
Tumor cells	AMOTL2	chr3	134355874	134375479	-	protein_coding	0.707381	0.852062	-0.144681	0.122972	1
Tumor cells	HEG1	chr3	124965710	125055997	-	protein_coding	0.812109	0.956781	-0.144672	0.122993	1
Tumor cells	PHF23	chr17	7235029	7239722	-	protein_coding	0.654276	0.798948	-0.144672	0.122995	1
Tumor cells	EVI2B	chr17	31303770	31314105	-	protein_coding	0.743343	0.885955	-0.142613	0.123088	1
Tumor cells	AC104596.1	chr4	142933195	143184861	-	lncRNA	0.723059	0.865669	-0.142609	0.123097	1
Tumor cells	WNT4	chr1	22117313	22143969	-	protein_coding	0.707704	0.854574	-0.14687	0.123254	1
Tumor cells	AC093675.1	chr2	112039378	112055337	-	lncRNA	0.709149	0.858649	-0.1495	0.123273	1
Tumor cells	TNFSF10	chr3	172505508	172523475	-	protein_coding	0.678552	0.859255	-0.180703	0.123277	1
Tumor cells	PRDM16	chr1	3069168	3438621	+	protein_coding	0.823916	1.03525	-0.211334	0.123433	1
Tumor cells	AC090644.1	chr3	17141015	17205165	+	lncRNA	0.949429	1.09189	-0.142465	0.123476	1
Tumor cells	ABCA4	chr1	93992834	94121148	-	protein_coding	0.713995	0.925282	-0.211287	0.123517	1
Tumor cells	GLI1	chr12	57459785	57472268	+	protein_coding	0.546025	0.771256	-0.225231	0.12352	1
Tumor cells	SOD1	chr21	31659622	31668931	+	protein_coding	0.660299	0.802736	-0.142438	0.123549	1
Tumor cells	SPDYE16	chr7	76531319	76541459	-	protein_coding	0.841854	0.984268	-0.142414	0.12361	1
Tumor cells	RPL10A	chr6	35468401	35470785	+	protein_coding	0.918119	1.06053	-0.142411	0.123619	1
Tumor cells	VAV3	chr1	107571161	107965180	-	protein_coding	1.05981	1.21243	-0.152612	0.123881	1
Tumor cells	AC116424.1	chr3	131053317	131072339	-	lncRNA	0.669284	0.818503	-0.149219	0.123979	1
Tumor cells	HOXA3	chr7	27106184	27152581	-	protein_coding	0.726645	0.87323	-0.146585	0.123985	1
Tumor cells	TUBB2B	chr6	3224277	3231730	-	protein_coding	0.679969	0.829182	-0.149213	0.123993	1
Tumor cells	FAH	chr15	80152490	80186946	+	protein_coding	0.691947	0.834211	-0.142264	0.124008	1
Tumor cells	IKZF5	chr10	122990806	123008817	-	protein_coding	0.691415	0.833671	-0.142255	0.12403	1
Tumor cells	AL078604.4	chr6	159468601	159662627	-	lncRNA	0.80241	0.951241	-0.14883	0.124144	1
Tumor cells	POLR2G	chr11	62761565	62766710	+	protein_coding	0.628675	0.772894	-0.144219	0.124171	1
Tumor cells	SURF2	chr9	133356550	133361158	+	protein_coding	0.679628	0.826135	-0.146507	0.124185	1
Tumor cells	RIPK2	chr8	89757806	89791064	+	protein_coding	0.7302	0.872392	-0.142192	0.124198	1
Tumor cells	POU4F1	chr13	78598362	78603552	-	protein_coding	0.579166	0.772927	-0.193762	0.124224	1
Tumor cells	AC026356.2	chr12	32352349	32354144	+	lncRNA	0.636308	0.778473	-0.142165	0.124268	1
Tumor cells	BMP6	chr6	7726099	7881728	+	protein_coding	0.86001	1.06389	-0.203884	0.124305	1
Tumor cells	RPS6KB1	chr17	59893046	59950574	+	protein_coding	0.808523	0.95067	-0.142148	0.124314	1
Tumor cells	SLC35G2	chr3	136818647	136855888	+	protein_coding	0.74507	0.887216	-0.142146	0.124318	1
Tumor cells	SNX4	chr3	125446650	125520202	-	protein_coding	0.749891	0.89203	-0.14214	0.124336	1
Tumor cells	NEDD9	chr6	11183298	11382348	-	protein_coding	0.983181	1.12528	-0.142101	0.124439	1
Tumor cells	PTCH2	chr1	44819844	44843253	-	protein_coding	0.721044	0.865096	-0.144052	0.124607	1
Tumor cells	AL139021.2	chr14	58370023	58395641	-	lncRNA	0.697869	0.839878	-0.142008	0.124685	1
Tumor cells	CTSK	chr1	150796208	150808260	-	protein_coding	0.550079	0.69208	-0.142002	0.124702	1
Tumor cells	PTTG1	chr5	160421855	160428739	+	protein_coding	0.891114	1.03738	-0.146263	0.124813	1
Tumor cells	ATP2C2	chr16	84368527	84464187	+	protein_coding	0.787185	0.946955	-0.15977	0.124814	1
Tumor cells	AC018802.2	chr2	105601146	105636637	+	lncRNA	0.68327	0.847165	-0.163895	0.124872	1
Tumor cells	DCTN3	chr9	34613545	34620523	-	protein_coding	0.598074	0.744306	-0.146232	0.124892	1
Tumor cells	SLC35E2A	chr1	1724838	1745999	-	protein_coding	0.805097	0.947013	-0.141916	0.124928	1
Tumor cells	TOMM5	chr9	37582646	37592604	-	protein_coding	0.661948	0.80816	-0.146212	0.124943	1
Tumor cells	SMTN	chr22	31064105	31104757	+	protein_coding	0.673084	0.814979	-0.141895	0.124984	1
Tumor cells	AL360270.2	chr1	110936369	110942353	-	lncRNA	0.623596	0.794787	-0.17119	0.125193	1
Tumor cells	AP002812.2	chr11	77829654	77872262	-	lncRNA	0.982053	1.12386	-0.141804	0.125226	1
Tumor cells	FBXW12	chr3	48372219	48401259	+	protein_coding	0.755831	0.935595	-0.179764	0.12524	1
Tumor cells	TRIM16	chr17	15627960	15684311	-	protein_coding	0.840854	0.982649	-0.141794	0.125253	1
Tumor cells	AL355388.3	chr1	156001953	156033342	+	lncRNA	0.763038	0.906803	-0.143765	0.125361	1
Tumor cells	AC016738.2	chr2	100970767	100977766	-	lncRNA	0.660304	0.808962	-0.148658	0.1254	1
Tumor cells	C10orf143	chr10	130020025	130110830	-	protein_coding	0.691621	0.837648	-0.146026	0.125423	1
Tumor cells	APOE	chr19	44905791	44909393	+	protein_coding	1.76884	1.91051	-0.141671	0.125581	1
Tumor cells	PRR5	chr22	44668547	44737681	+	protein_coding	0.801055	0.942711	-0.141656	0.125623	1
Tumor cells	COA6	chr1	234373456	234385068	+	protein_coding	0.725995	0.867621	-0.141625	0.125704	1
Tumor cells	AP000695.2	chr21	36445731	36532408	+	lncRNA	0.709045	0.854909	-0.145864	0.125843	1
Tumor cells	DGCR9	chr22	18970525	19031242	+	lncRNA	0.657305	0.808823	-0.151518	0.125849	1
Tumor cells	ACTR3B	chr7	152759749	152855378	+	protein_coding	0.819903	0.961459	-0.141555	0.125892	1
Tumor cells	AC015853.3	chr17	523140	540576	+	lncRNA	0.799742	0.941288	-0.141546	0.125916	1
Tumor cells	USP30	chr12	109023089	109088023	+	protein_coding	0.71163	0.853145	-0.141515	0.125999	1
Tumor cells	DET1	chr15	88494440	88546675	-	protein_coding	0.746361	0.887865	-0.141504	0.126029	1
Tumor cells	GPRASP1	chrX	102651092	102659083	+	protein_coding	0.665573	0.807071	-0.141498	0.126044	1
Tumor cells	LMF1-AS1	chr16	921033	934495	+	lncRNA	0.737065	0.882835	-0.14577	0.126087	1
Tumor cells	GABRG2	chr5	162000057	162162977	+	protein_coding	0.631133	0.834056	-0.202923	0.12609	1
Tumor cells	PSME3	chr17	42824385	42843760	+	protein_coding	0.710839	0.852313	-0.141474	0.126108	1
Tumor cells	AC027228.1	chr15	78480057	78481820	-	lncRNA	0.683378	0.851755	-0.168377	0.126134	1
Tumor cells	AC006064.1	chr12	6543504	6544931	+	lncRNA	0.676668	0.835857	-0.159189	0.126191	1
Tumor cells	ECSIT	chr19	11505929	11529172	-	protein_coding	0.838975	0.9804	-0.141425	0.12624	1
Tumor cells	IMP3	chr15	75639085	75648706	-	protein_coding	0.642386	0.785749	-0.143363	0.126421	1
Tumor cells	IL3RA	chrX	1336616	1382689	+	protein_coding	0.759451	0.900794	-0.141344	0.126458	1
Tumor cells	EPB41L1	chr20	36091504	36232799	+	protein_coding	0.798969	0.940307	-0.141338	0.126474	1
Tumor cells	ADAMTSL3	chr15	83654088	84039842	+	protein_coding	0.717036	0.881255	-0.164219	0.126475	1
Tumor cells	LUCAT1	chr5	91054834	91314547	-	lncRNA	0.863714	1.0119	-0.148186	0.126603	1
Tumor cells	NOCT	chr4	139015781	139045939	+	protein_coding	0.74416	0.88542	-0.14126	0.126682	1
Tumor cells	PRPSAP2	chr17	18840085	18931287	+	protein_coding	0.844537	0.985785	-0.141248	0.126715	1
Tumor cells	DEPDC1B	chr5	60596912	60700190	-	protein_coding	0.987209	1.13046	-0.14325	0.12672	1
Tumor cells	TEP1	chr14	20365667	20413501	-	protein_coding	0.660768	0.801999	-0.141231	0.126761	1
Tumor cells	PRUNE1	chr1	151008420	151035713	+	protein_coding	0.797351	0.938574	-0.141223	0.126784	1
Tumor cells	SRSF9	chr12	120461672	120469748	-	protein_coding	0.68122	0.824442	-0.143222	0.126793	1
Tumor cells	SPAG1	chr8	100157906	100259278	+	protein_coding	0.670832	0.812049	-0.141217	0.126799	1
Tumor cells	GSDMB	chr17	39904595	39919854	-	protein_coding	0.737119	0.87833	-0.141211	0.126815	1
Tumor cells	LTB4R2	chr14	24305734	24312053	+	protein_coding	0.663436	0.842045	-0.17861	0.126835	1
Tumor cells	SGMS1	chr10	50305586	50625163	-	protein_coding	0.81039	0.951566	-0.141176	0.12691	1
Tumor cells	FSCN1	chr7	5592816	5606655	+	protein_coding	1.06131	1.21269	-0.151379	0.126946	1
Tumor cells	PGM2	chr4	37826660	37862937	+	protein_coding	0.758094	0.899219	-0.141125	0.127047	1
Tumor cells	C4orf3	chr4	119296419	119304445	-	protein_coding	0.658942	0.80202	-0.143078	0.127175	1
Tumor cells	ATP1B1	chr1	169105697	169132722	+	protein_coding	0.74585	0.886918	-0.141067	0.127201	1
Tumor cells	DNAJA1	chr9	33025273	33039907	+	protein_coding	0.776933	0.917991	-0.141057	0.127228	1
Tumor cells	CHCHD10	chr22	23765834	23768443	-	protein_coding	0.704842	0.860103	-0.155261	0.127231	1
Tumor cells	PPP3CB-AS1	chr10	73495525	73520070	+	lncRNA	0.716175	0.857207	-0.141033	0.127295	1
Tumor cells	SOX8	chr16	981770	986979	+	protein_coding	0.811075	0.963382	-0.152307	0.127358	1
Tumor cells	AC026347.1	chr3	152457759	152496813	-	lncRNA	0.690879	0.833885	-0.143007	0.127366	1
Tumor cells	FJX1	chr11	35618460	35620865	+	protein_coding	0.637082	0.799873	-0.162791	0.127435	1
Tumor cells	COX8A	chr11	63974620	63976543	+	protein_coding	0.561827	0.709362	-0.147535	0.127452	1
Tumor cells	AL596214.1	chr1	89427533	89525472	-	lncRNA	0.715144	0.858105	-0.14296	0.127489	1
Tumor cells	KBTBD6	chr13	41127569	41132802	-	protein_coding	0.663184	0.806131	-0.142947	0.127525	1
Tumor cells	TRIM37	chr17	58982638	59106921	-	protein_coding	0.713191	0.854109	-0.140919	0.127602	1
Tumor cells	HTRA1	chr10	122458551	122514907	+	protein_coding	0.635918	0.803639	-0.167721	0.127616	1
Tumor cells	MCPH1-AS1	chr8	6617310	6708224	-	lncRNA	0.803564	0.944473	-0.140909	0.127627	1
Tumor cells	ALG1L9P	chr11	71673885	71818238	-	lncRNA	0.801462	0.942365	-0.140904	0.127643	1
Tumor cells	AC093690.1	chr2	28307063	28310560	-	lncRNA	0.753053	0.895949	-0.142896	0.12766	1
Tumor cells	ZNF491	chr19	11797667	11809622	+	protein_coding	0.702777	0.845647	-0.14287	0.127728	1
Tumor cells	AK2	chr1	33007940	33080996	-	protein_coding	0.865348	1.00622	-0.140868	0.127739	1
Tumor cells	NOS1AP	chr1	162069691	162370475	+	protein_coding	0.720959	0.868695	-0.147736	0.127758	1
Tumor cells	MRPS7	chr17	75261674	75266376	+	protein_coding	0.690417	0.831245	-0.140828	0.127848	1
Tumor cells	AL390198.1	chr20	25697003	25752776	+	lncRNA	0.726285	0.869108	-0.142822	0.127857	1
Tumor cells	DNAH17	chr17	78423697	78577394	-	protein_coding	0.769391	0.910208	-0.140817	0.127877	1
Tumor cells	ST6GALNAC2	chr17	76565377	76586956	-	protein_coding	0.918888	1.05968	-0.140795	0.127936	1
Tumor cells	ASPHD2	chr22	26429260	26445015	+	protein_coding	0.66788	0.812941	-0.145061	0.127942	1
Tumor cells	AL136169.1	chrX	135037281	135040355	+	lncRNA	0.661717	0.804496	-0.142779	0.127971	1
Tumor cells	IRAK2	chr3	10164919	10243745	+	protein_coding	0.772441	0.920049	-0.147607	0.128092	1
Tumor cells	AL357153.2	chr14	70425812	70547464	-	lncRNA	0.78387	0.924598	-0.140729	0.128117	1
Tumor cells	SSC5D	chr19	55488404	55519099	+	protein_coding	0.64949	0.790166	-0.140675	0.128261	1
Tumor cells	ZBTB26	chr9	122915566	122931512	-	protein_coding	0.718056	0.858705	-0.140649	0.128332	1
Tumor cells	RANBP1	chr22	20115938	20127355	+	protein_coding	0.653858	0.79649	-0.142632	0.128366	1
Tumor cells	ACO2	chr22	41469117	41528989	+	protein_coding	0.841205	0.981831	-0.140626	0.128395	1
Tumor cells	FAM186B	chr12	49582885	49605639	-	protein_coding	0.726935	0.86955	-0.142615	0.128412	1
Tumor cells	HRH2	chr5	175658030	175710756	+	protein_coding	0.657508	0.814671	-0.157163	0.128544	1
Tumor cells	AC092115.3	chr16	69727013	69742563	+	lncRNA	0.710432	0.851001	-0.140569	0.128551	1
Tumor cells	C21orf62-AS1	chr21	32772100	32955437	+	lncRNA	0.762306	0.902874	-0.140568	0.128553	1
Tumor cells	LINC02026	chr3	193957372	194003760	-	lncRNA	0.684936	0.83966	-0.154725	0.128641	1
Tumor cells	BHLHE40-AS1	chr3	4896809	4980414	-	lncRNA	0.724671	0.869447	-0.144777	0.12869	1
Tumor cells	PCDHGC3	chr5	141475947	141512977	+	protein_coding	0.669589	0.816951	-0.147362	0.128728	1
Tumor cells	HNRNPA1P48	chr16	51553436	51647132	+	protein_coding	0.683595	0.841716	-0.158121	0.128754	1
Tumor cells	CHUK	chr10	100188300	100229596	-	protein_coding	0.735863	0.876321	-0.140458	0.128851	1
Tumor cells	EDNRB-AS1	chr13	77779723	77844145	+	lncRNA	0.65147	0.80954	-0.15807	0.128878	1
Tumor cells	TMEM272	chr13	51813347	51845177	-	protein_coding	0.655792	0.817958	-0.162166	0.128901	1
Tumor cells	YWHAB	chr20	44885702	44908532	+	protein_coding	0.719324	0.859757	-0.140433	0.12892	1
Tumor cells	MAP4K2	chr11	64784918	64803241	-	protein_coding	0.701921	0.842338	-0.140418	0.128962	1
Tumor cells	JUN	chr1	58780791	58784047	-	protein_coding	1.11176	1.25217	-0.140412	0.128977	1
Tumor cells	NSF	chr17	46590669	46757464	+	protein_coding	0.775635	0.916039	-0.140404	0.128998	1
Tumor cells	ZNF460-AS1	chr19	57267211	57280334	-	lncRNA	0.764312	0.904699	-0.140387	0.129045	1
Tumor cells	PCBP4	chr3	51957454	51974016	-	protein_coding	0.663934	0.804305	-0.140371	0.129088	1
Tumor cells	PSMB9	chr6	32844136	32859851	+	protein_coding	0.912875	1.05523	-0.142357	0.129104	1
Tumor cells	CAMK2G	chr10	73812501	73874591	-	protein_coding	0.697989	0.838312	-0.140324	0.129219	1
Tumor cells	STARD4	chr5	111496033	111512590	-	protein_coding	0.710549	0.932396	-0.221847	0.129259	1
Tumor cells	ALKBH5	chr17	18183078	18209954	+	protein_coding	0.770791	0.911098	-0.140307	0.129263	1
Tumor cells	AL359921.1	chr1	236540094	236550280	-	lncRNA	0.725947	0.866241	-0.140295	0.129298	1
Tumor cells	AL031587.2	chr22	38057180	38073940	-	lncRNA	0.652859	0.793148	-0.140289	0.129314	1
Tumor cells	EDNRB	chr13	77895481	77975529	-	protein_coding	2.6483	2.50801	0.140287	0.12932	1
Tumor cells	LINC01393	chr7	115030564	115126314	+	lncRNA	0.718545	0.872194	-0.15365	0.129386	1
Tumor cells	AC004877.1	chr7	149858400	149862492	-	lncRNA	0.647144	0.855179	-0.208035	0.129401	1
Tumor cells	ZBED5-AS1	chr11	10858179	10908972	+	lncRNA	0.682086	0.822329	-0.140243	0.129439	1
Tumor cells	CPT1A	chr11	68754620	68844410	-	protein_coding	0.795635	0.93587	-0.140235	0.12946	1
Tumor cells	AC112493.1	chrX	27042907	27176298	-	lncRNA	1.06242	1.22433	-0.161911	0.129505	1
Tumor cells	RNF181	chr2	85595725	85597708	+	protein_coding	0.586086	0.730546	-0.14446	0.129528	1
Tumor cells	HLA-DPB1	chr6	33075990	33089696	+	protein_coding	0.702826	0.866163	-0.163337	0.129535	1
Tumor cells	GUCY1A2	chr11	106674012	107018524	-	protein_coding	0.695735	0.893996	-0.198262	0.129578	1
Tumor cells	ZNF114	chr19	48270081	48287608	+	protein_coding	0.667111	0.821448	-0.154338	0.1296	1
Tumor cells	RAB40A	chrX	103499130	103519489	-	protein_coding	0.708691	0.850786	-0.142095	0.129808	1
Tumor cells	MEAK7	chr16	84476355	84554033	-	protein_coding	0.701975	0.842077	-0.140103	0.129823	1
Tumor cells	Z93020.1	chr6	13671720	13678908	+	lncRNA	0.748311	0.89263	-0.14432	0.129901	1
Tumor cells	ASRGL1	chr11	62337448	62393412	+	protein_coding	0.620614	0.764927	-0.144313	0.129919	1
Tumor cells	MAML2	chr11	95976598	96343195	-	protein_coding	3.6	3.45995	0.140053	0.129959	1
Tumor cells	YIPF7	chr4	44622065	44678556	-	protein_coding	0.68648	0.837752	-0.151272	0.129965	1
Tumor cells	AC007666.2	chr22	17521514	17570078	-	lncRNA	0.706213	0.867924	-0.161711	0.129979	1
Tumor cells	ZDHHC9	chrX	129803288	129843909	-	protein_coding	0.771785	0.911821	-0.140036	0.130006	1
Tumor cells	EPN2	chr17	19215615	19336715	+	protein_coding	1.20548	1.34551	-0.140032	0.130017	1
Tumor cells	AL031280.1	chr1	25644544	25659111	-	lncRNA	0.694345	0.838577	-0.144232	0.130135	1
Tumor cells	NANOS1	chr10	119029714	119033730	+	protein_coding	0.633447	0.787567	-0.15412	0.130141	1
Tumor cells	AC034102.6	chr12	56120033	56129619	-	lncRNA	0.677171	0.834713	-0.157542	0.13016	1
Tumor cells	AC004594.1	chr7	122328469	122440388	+	lncRNA	0.799456	0.958774	-0.159318	0.130169	1
Tumor cells	SLC27A6	chr5	128538013	129033642	+	protein_coding	0.665727	0.853499	-0.187772	0.130222	1
Tumor cells	FBXO25	chr8	406428	477967	+	protein_coding	0.731447	0.871389	-0.139942	0.130262	1
Tumor cells	GPR135	chr14	59429022	59465342	-	protein_coding	0.884204	1.02613	-0.141926	0.130267	1
Tumor cells	PLB1	chr2	28457145	28644142	+	protein_coding	0.639097	0.810488	-0.171392	0.130267	1
Tumor cells	BCL10	chr1	85265776	85276632	-	protein_coding	0.680086	0.82001	-0.139924	0.130312	1
Tumor cells	SHF	chr15	45167214	45201175	-	protein_coding	0.736621	0.878528	-0.141907	0.130318	1
Tumor cells	HLTF	chr3	149030127	149086554	-	protein_coding	0.696574	0.836491	-0.139917	0.130331	1
Tumor cells	SLC23A1	chr5	139367196	139384553	-	protein_coding	0.700745	0.850489	-0.149745	0.130339	1
Tumor cells	ADGRA2	chr8	37784191	37844896	+	protein_coding	0.962595	1.10246	-0.139865	0.130476	1
Tumor cells	SYNPO	chr5	150601080	150659207	+	protein_coding	0.808038	0.947899	-0.139861	0.130486	1
Tumor cells	CYP27A1	chr2	218781749	218815293	+	protein_coding	0.414299	0.554155	-0.139856	0.130501	1
Tumor cells	FAM66C	chr12	8180209	8216151	+	lncRNA	0.669799	0.819468	-0.149669	0.130534	1
Tumor cells	NCKAP5L	chr12	49791146	49828750	-	protein_coding	0.747638	0.887473	-0.139835	0.130556	1
Tumor cells	AC010789.2	chr10	101694401	101705119	+	lncRNA	0.674433	0.814257	-0.139824	0.130589	1
Tumor cells	AC097658.3	chr4	143351515	143355794	-	lncRNA	0.714599	0.861227	-0.146628	0.130642	1
Tumor cells	SLC43A2	chr17	1569267	1628886	-	protein_coding	0.72247	0.873425	-0.150956	0.13077	1
Tumor cells	TTLL1	chr22	43039516	43089419	-	protein_coding	0.723009	0.862743	-0.139734	0.130836	1
Tumor cells	RAB17	chr2	237574322	237601614	-	protein_coding	0.700652	0.844942	-0.14429	0.130906	1
Tumor cells	RAB40B	chr17	82654973	82698698	-	protein_coding	0.770302	0.910001	-0.139699	0.130933	1
Tumor cells	TRIM63	chr1	26051304	26068436	-	protein_coding	0.922224	1.0639	-0.14168	0.130935	1
Tumor cells	GLIPR1	chr12	75480753	75503863	+	protein_coding	0.706729	0.850644	-0.143915	0.130981	1
Tumor cells	AC211486.5	chr7	75225433	75234310	+	lncRNA	0.667991	0.820983	-0.152992	0.131034	1
Tumor cells	AC087645.2	chr17	78315729	78347798	+	lncRNA	0.682543	0.833368	-0.150825	0.131104	1
Tumor cells	SSNA1	chr9	137188660	137190370	+	protein_coding	0.674587	0.816203	-0.141616	0.131108	1
Tumor cells	SKA2	chr17	59109857	59155260	-	protein_coding	0.883136	1.02273	-0.139595	0.13122	1
Tumor cells	COL7A1	chr3	48564073	48595267	-	protein_coding	0.689202	0.838559	-0.149357	0.131337	1
Tumor cells	ERICH6	chr3	150659885	150703971	-	protein_coding	0.708969	0.855314	-0.146345	0.131387	1
Tumor cells	HSPA2	chr14	64535905	64546173	+	protein_coding	0.650951	0.797245	-0.146294	0.13152	1
Tumor cells	AC005519.1	chr14	74289127	74294425	-	lncRNA	0.617883	0.812621	-0.194738	0.131607	1
Tumor cells	CD81-AS1	chr11	2328749	2377992	-	lncRNA	0.720249	0.863928	-0.14368	0.131612	1
Tumor cells	AC079305.3	chr2	177111036	177212662	-	lncRNA	0.715113	0.856529	-0.141416	0.131653	1
Tumor cells	HELLS	chr10	94501434	94613905	+	protein_coding	0.979183	1.11861	-0.139428	0.13168	1
Tumor cells	HIF3A	chr19	46297046	46343433	+	protein_coding	2.55284	2.35817	0.194675	0.131732	1
Tumor cells	KCNS3	chr2	17877847	18361616	+	protein_coding	0.697087	0.843284	-0.146197	0.131776	1
Tumor cells	GUK1	chr1	228139962	228148984	+	protein_coding	0.736082	0.875466	-0.139384	0.131802	1
Tumor cells	RALB	chr2	120240064	120294710	+	protein_coding	0.778342	0.917713	-0.139371	0.131837	1
Tumor cells	AP2S1	chr19	46838136	46850992	-	protein_coding	0.647878	0.787245	-0.139367	0.13185	1
Tumor cells	CD200	chr3	112332347	112362812	+	protein_coding	0.611898	0.759923	-0.148025	0.131867	1
Tumor cells	TRIM69	chr15	44728988	44767829	+	protein_coding	0.6819	0.823209	-0.141308	0.131947	1
Tumor cells	AC104667.2	chr2	237591020	237595981	+	lncRNA	0.726603	0.877075	-0.150472	0.132007	1
Tumor cells	LCMT2	chr15	43323649	43330582	-	protein_coding	0.622576	0.784428	-0.161852	0.132034	1
Tumor cells	KIAA1614	chr1	180912897	180951614	+	protein_coding	0.719745	0.859035	-0.139289	0.132065	1
Tumor cells	MORN2	chr2	38875962	38929072	+	protein_coding	0.673697	0.817197	-0.1435	0.132095	1
Tumor cells	TP53BP2	chr1	223779893	223845954	-	protein_coding	0.884397	1.02367	-0.139273	0.13211	1
Tumor cells	PSMB8	chr6	32840717	32844679	-	protein_coding	0.655601	0.796831	-0.14123	0.132161	1
Tumor cells	EHD4	chr15	41895933	41972557	-	protein_coding	0.824325	0.963578	-0.139253	0.132165	1
Tumor cells	PUSL1	chr1	1308597	1311677	+	protein_coding	0.626957	0.77043	-0.143474	0.132166	1
Tumor cells	NRTN	chr19	5823802	5828324	+	protein_coding	0.715286	0.883329	-0.168043	0.132287	1
Tumor cells	EDRF1-AS1	chr10	125725634	125752110	-	lncRNA	0.747919	0.889061	-0.141142	0.132402	1
Tumor cells	HDAC11	chr3	13479724	13506424	+	protein_coding	0.700924	0.840076	-0.139152	0.132446	1
Tumor cells	MPP5	chr14	67241342	67336061	+	protein_coding	0.655499	0.794608	-0.139109	0.132566	1
Tumor cells	AC007114.2	chr17	57092145	57096425	-	lncRNA	0.761614	0.900703	-0.139089	0.132621	1
Tumor cells	RP2	chrX	46837043	46882358	+	protein_coding	0.726158	0.865231	-0.139072	0.132668	1
Tumor cells	CYP3A5	chr7	99648194	99679998	-	protein_coding	0.835751	0.976793	-0.141042	0.132678	1
Tumor cells	RPS26	chr12	56041351	56044697	+	protein_coding	0.606193	0.747211	-0.141018	0.132742	1
Tumor cells	HPN-AS1	chr19	35042902	35106307	-	lncRNA	0.545703	0.688947	-0.143244	0.132786	1
Tumor cells	ZBTB37	chr1	173868082	173903549	+	protein_coding	0.855179	0.994206	-0.139027	0.132796	1
Tumor cells	AL592295.3	chr1	161403409	161470523	-	lncRNA	0.777568	0.918556	-0.140988	0.132824	1
Tumor cells	ZNF425	chr7	149102784	149126324	-	protein_coding	0.747291	0.886306	-0.139015	0.132829	1
Tumor cells	GTF2IRD2	chr7	74796144	74851551	-	protein_coding	0.629597	0.768588	-0.138992	0.132894	1
Tumor cells	USP50	chr15	50500562	50546708	-	protein_coding	0.675839	0.824583	-0.148745	0.132926	1
Tumor cells	TMPRSS5	chr11	113687547	113706373	-	protein_coding	0.759482	0.900422	-0.14094	0.132959	1
Tumor cells	LINC01943	chr2	87439523	87459044	-	lncRNA	0.647427	0.793142	-0.145714	0.133056	1
Tumor cells	GID4	chr17	18039408	18068405	+	protein_coding	0.76761	0.906529	-0.138919	0.133097	1
Tumor cells	AC008871.1	chr5	108818041	108830790	-	lncRNA	0.730134	0.873256	-0.143122	0.133116	1
Tumor cells	AC079336.5	chr17	32495536	32500910	+	lncRNA	0.679434	0.825124	-0.14569	0.133121	1
Tumor cells	MAP3K15	chrX	19360056	19515261	-	protein_coding	0.728075	0.871177	-0.143102	0.133171	1
Tumor cells	SNHG4	chr5	139274102	139284899	+	lncRNA	0.7857	0.924582	-0.138883	0.133198	1
Tumor cells	AC099850.1	chr17	59106598	59118267	+	lncRNA	0.701197	0.840077	-0.13888	0.133205	1
Tumor cells	RAP1GAP	chr1	21596215	21669363	-	protein_coding	0.795186	0.934065	-0.138879	0.133208	1
Tumor cells	AC104134.1	chr2	88538720	88575610	+	lncRNA	0.694562	0.843192	-0.14863	0.133224	1
Tumor cells	NUDT5	chr10	12165330	12196144	-	protein_coding	0.787944	0.926805	-0.138861	0.133258	1
Tumor cells	AL008727.1	chr16	898967	905224	-	lncRNA	0.697972	0.843561	-0.145589	0.133391	1
Tumor cells	ARMC7	chr17	75109952	75130272	+	protein_coding	0.690032	0.828827	-0.138795	0.133443	1
Tumor cells	ZNF823	chr19	11721265	11739009	-	protein_coding	0.737509	0.876301	-0.138792	0.133452	1
Tumor cells	FRMD4A	chr10	13643706	14462142	-	protein_coding	1.57431	1.43552	0.138791	0.133454	1
Tumor cells	AC021752.1	chr15	50839875	50908603	-	lncRNA	0.715771	0.85456	-0.138789	0.133459	1
Tumor cells	AC083862.3	chr7	135170816	135172414	+	lncRNA	0.651847	0.790635	-0.138789	0.13346	1
Tumor cells	SLC46A3	chr13	28700064	28718970	-	protein_coding	0.602584	0.81075	-0.208166	0.133491	1
Tumor cells	TMEM150C	chr4	82483170	82562357	-	protein_coding	0.712876	0.856205	-0.143328	0.133493	1
Tumor cells	AL157911.1	chr14	59969116	60091783	-	lncRNA	0.822066	0.960841	-0.138775	0.133497	1
Tumor cells	PLEKHF2	chr8	95133785	95156685	+	protein_coding	0.698405	0.837166	-0.138762	0.133535	1
Tumor cells	AL034417.2	chr1	8026738	8122702	+	lncRNA	0.714434	0.889934	-0.1755	0.133583	1
Tumor cells	EIF4B	chr12	53006158	53042209	+	protein_coding	1.10502	1.24375	-0.138733	0.133616	1
Tumor cells	SLC9A8	chr20	49812713	49892242	+	protein_coding	0.873624	1.01235	-0.138728	0.133631	1
Tumor cells	FAM81A	chr15	59372693	59523555	+	protein_coding	0.690988	0.829716	-0.138727	0.133632	1
Tumor cells	AC104472.5	chr3	155886615	155890729	+	lncRNA	0.657725	0.851428	-0.193703	0.13367	1
Tumor cells	MON1A	chr3	49907160	49930173	-	protein_coding	0.70365	0.842361	-0.13871	0.13368	1
Tumor cells	ARHGEF38	chr4	105552620	105708093	+	protein_coding	0.687021	0.82573	-0.138709	0.133683	1
Tumor cells	AC073342.1	chr7	143255264	143287997	-	lncRNA	0.781406	0.920106	-0.1387	0.133708	1
Tumor cells	TSKU	chr11	76782251	76798153	+	protein_coding	0.726251	0.874663	-0.148412	0.133796	1
Tumor cells	CDK5R1	chr17	32486993	32491253	+	protein_coding	0.684572	0.823232	-0.13866	0.13382	1
Tumor cells	ZW10	chr11	113733187	113773735	-	protein_coding	0.702014	0.840668	-0.138654	0.133837	1
Tumor cells	SLC25A51	chr9	37879400	37904353	-	protein_coding	0.724807	0.863457	-0.13865	0.133848	1
Tumor cells	AC078881.1	chr4	177442519	177681381	+	lncRNA	0.752748	0.891396	-0.138648	0.133856	1
Tumor cells	AC012184.1	chr16	70379457	70399502	+	lncRNA	0.719491	0.858137	-0.138646	0.13386	1
Tumor cells	LINC00426	chr13	30340267	30377145	-	lncRNA	0.621614	0.792756	-0.171143	0.133873	1
Tumor cells	ZNF324B	chr19	58451611	58457833	+	protein_coding	0.679192	0.819759	-0.140567	0.133986	1
Tumor cells	AL356488.3	chr1	109087971	109090858	-	lncRNA	0.684333	0.836139	-0.151806	0.134047	1
Tumor cells	SCN8A	chr12	51590266	51812864	+	protein_coding	0.640635	0.783358	-0.142722	0.134203	1
Tumor cells	STX19	chr3	94014365	94028597	-	protein_coding	0.681202	0.821681	-0.140479	0.134229	1
Tumor cells	SEZ6L2	chr16	29871159	29899547	-	protein_coding	0.772823	0.915536	-0.142713	0.13423	1
Tumor cells	METTL23	chr17	76726830	76733936	+	protein_coding	0.752701	0.891212	-0.138511	0.134238	1
Tumor cells	LINC02777	chr1	58882868	58931897	-	lncRNA	0.865439	0.676695	0.188743	0.134271	1
Tumor cells	PARD6B	chr20	50731580	50756795	+	protein_coding	0.756313	0.894796	-0.138483	0.134317	1
Tumor cells	TMC4	chr19	54160108	54173250	-	protein_coding	0.761083	0.901519	-0.140437	0.134348	1
Tumor cells	LCA5L	chr21	39405844	39445805	-	protein_coding	0.767126	0.905597	-0.138471	0.134352	1
Tumor cells	IFT57	chr3	108160812	108222435	-	protein_coding	0.693926	0.832396	-0.138471	0.134352	1
Tumor cells	UNC5C	chr4	95162504	95549206	-	protein_coding	0.699051	0.854837	-0.155785	0.134499	1
Tumor cells	C9orf147	chr9	112399512	112487204	-	lncRNA	0.873611	1.01203	-0.138417	0.134504	1
Tumor cells	SLC41A2	chr12	104802553	104958744	-	protein_coding	0.68221	0.820589	-0.138378	0.134612	1
Tumor cells	ANKH	chr5	14704800	14871778	-	protein_coding	0.960537	1.09888	-0.138346	0.134704	1
Tumor cells	AC012360.3	chr2	105334027	105337475	-	lncRNA	0.683625	0.821969	-0.138345	0.134707	1
Tumor cells	FABP5	chr8	81280536	81284777	+	protein_coding	0.647161	0.78969	-0.142529	0.134732	1
Tumor cells	CASC2	chr10	118046279	118210158	+	lncRNA	0.787989	0.926323	-0.138335	0.134736	1
Tumor cells	FBN2	chr5	128257909	128659185	-	protein_coding	0.718386	0.860897	-0.142511	0.13478	1
Tumor cells	DAPK1-IT1	chr9	87553454	87554459	+	lncRNA	0.713496	0.861528	-0.148032	0.134792	1
Tumor cells	CCNB1IP1	chr14	20311368	20333312	-	protein_coding	0.748324	0.886636	-0.138312	0.134799	1
Tumor cells	RAB9B	chrX	103822327	103832257	-	protein_coding	0.674212	0.819267	-0.145055	0.134822	1
Tumor cells	ZNF540	chr19	37551406	37614179	+	protein_coding	0.85464	0.992941	-0.138301	0.134831	1
Tumor cells	ENTPD7	chr10	99659509	99711241	+	protein_coding	0.70574	0.844026	-0.138286	0.134873	1
Tumor cells	PDE4DIP	chr1	148808181	149048286	+	protein_coding	0.887805	1.02608	-0.138273	0.134909	1
Tumor cells	ARL17B	chr17	46274784	46361797	-	protein_coding	0.713093	0.851365	-0.138271	0.134914	1
Tumor cells	CRYM	chr16	21238874	21303083	-	protein_coding	0.682533	0.82079	-0.138257	0.134954	1
Tumor cells	ALDH4A1	chr1	18871430	18902724	-	protein_coding	0.681472	0.819723	-0.138251	0.134971	1
Tumor cells	BTBD19	chr1	44808482	44815585	+	protein_coding	0.683434	0.821682	-0.138248	0.13498	1
Tumor cells	NBPF14	chr1	148531385	148679742	-	protein_coding	0.855471	0.993703	-0.138232	0.135024	1
Tumor cells	BDNF	chr11	27654893	27722058	-	protein_coding	0.727893	0.870308	-0.142415	0.135043	1
Tumor cells	AC002069.2	chr7	88420167	88756725	+	lncRNA	0.974075	0.829103	0.144972	0.135043	1
Tumor cells	DMPK	chr19	45769717	45782552	-	protein_coding	0.731155	0.869378	-0.138223	0.13505	1
Tumor cells	ISM1	chr20	13221274	13300651	+	protein_coding	1.01769	1.15785	-0.140163	0.135109	1
Tumor cells	ZNF180	chr19	44474428	44500524	-	protein_coding	0.715912	0.854111	-0.138199	0.135119	1
Tumor cells	AC092903.2	chr3	125907765	125916360	-	lncRNA	0.700156	0.840311	-0.140155	0.13513	1
Tumor cells	IGDCC4	chr15	65381484	65422947	-	protein_coding	0.723728	0.892979	-0.169251	0.135136	1
Tumor cells	AL355999.1	chr1	182837185	182839561	-	lncRNA	0.715071	0.853237	-0.138165	0.135214	1
Tumor cells	DLEU2L	chr1	63547082	63550636	+	lncRNA	0.67879	0.821115	-0.142325	0.135291	1
Tumor cells	EMC6	chr17	3668812	3669668	+	protein_coding	0.692799	0.832891	-0.140092	0.135307	1
Tumor cells	AL138760.1	chr10	49419277	49472903	+	lncRNA	0.700528	0.845398	-0.144871	0.135317	1
Tumor cells	FUCA1	chr1	23845077	23868294	-	protein_coding	0.705427	0.843518	-0.13809	0.135426	1
Tumor cells	SCAND1	chr20	35953617	35959472	-	protein_coding	0.68877	0.828799	-0.140029	0.135481	1
Tumor cells	DHTKD1	chr10	12068954	12123221	+	protein_coding	0.822269	0.960337	-0.138068	0.135489	1
Tumor cells	PIK3R1	chr5	68215756	68301821	+	protein_coding	0.907193	1.04525	-0.138057	0.135521	1
Tumor cells	RALBP1	chr18	9475009	9538114	+	protein_coding	0.922884	1.0609	-0.138016	0.135636	1
Tumor cells	CLCN2	chr3	184346185	184361650	-	protein_coding	0.689041	0.827014	-0.137973	0.135759	1
Tumor cells	THBS1	chr15	39581079	39599466	+	protein_coding	0.673357	0.891502	-0.218145	0.135775	1
Tumor cells	BLOC1S2	chr10	100273280	100286680	-	protein_coding	0.68464	0.822585	-0.137945	0.135837	1
Tumor cells	AL132780.2	chr14	22982698	22999078	+	lncRNA	0.722326	0.860265	-0.137939	0.135854	1
Tumor cells	AC005746.2	chr17	61361668	61400243	-	lncRNA	1.45632	1.59425	-0.137925	0.135893	1
Tumor cells	AC087741.1	chr17	80200673	80205949	-	lncRNA	0.721037	0.85896	-0.137923	0.1359	1
Tumor cells	VAC14-AS1	chr16	70755035	70773251	+	lncRNA	0.693762	0.83586	-0.142098	0.135914	1
Tumor cells	YDJC	chr22	21628089	21630064	-	protein_coding	0.649004	0.788859	-0.139856	0.135966	1
Tumor cells	CNKSR1	chr1	26177484	26189884	+	protein_coding	0.622529	0.822354	-0.199825	0.135987	1
Tumor cells	CEP131	chr17	81189593	81222999	-	protein_coding	0.767278	0.90516	-0.137883	0.136015	1
Tumor cells	MRTFA-AS1	chr22	40521800	40526707	+	lncRNA	0.673612	0.818188	-0.144576	0.136114	1
Tumor cells	MIS12	chr17	5486285	5490814	+	protein_coding	0.733316	0.871128	-0.137813	0.136213	1
Tumor cells	NUSAP1	chr15	41320794	41381050	+	protein_coding	0.994272	1.13207	-0.137794	0.136267	1
Tumor cells	FRK	chr6	115931149	116060891	-	protein_coding	0.692925	0.834893	-0.141968	0.136274	1
Tumor cells	AC084724.1	chr4	169572328	169576451	+	lncRNA	0.700766	0.842702	-0.141936	0.136362	1
Tumor cells	MMP15	chr16	58025754	58046901	+	protein_coding	0.673524	0.819844	-0.14632	0.136375	1
Tumor cells	SLC27A3	chr1	153774354	153780157	+	protein_coding	0.727045	0.868951	-0.141906	0.136444	1
Tumor cells	CRYBG1	chr6	106360808	106571978	+	protein_coding	0.684497	0.824172	-0.139676	0.136471	1
Tumor cells	VAV2	chr9	133761894	133992604	-	protein_coding	0.98767	1.1299	-0.142234	0.136483	1
Tumor cells	EFCAB6	chr22	43528744	43812337	-	protein_coding	0.766965	0.904664	-0.1377	0.136535	1
Tumor cells	AC010624.5	chr19	50136859	50148230	-	lncRNA	0.755201	0.910175	-0.154973	0.136541	1
Tumor cells	NQO1	chr16	69706996	69726668	-	protein_coding	0.668679	0.806371	-0.137692	0.136556	1
Tumor cells	SLC51A	chr3	196211487	196243178	+	protein_coding	0.683683	0.821357	-0.137674	0.136609	1
Tumor cells	PATL2	chr15	44665732	44711316	-	protein_coding	0.703912	0.843532	-0.13962	0.136627	1
Tumor cells	AC010210.1	chr3	131325092	131381656	-	lncRNA	0.686338	0.824004	-0.137665	0.136633	1
Tumor cells	MYH14	chr19	50188186	50310542	+	protein_coding	0.646594	0.786199	-0.139606	0.136668	1
Tumor cells	AC093151.8	chr1	41241772	41338644	+	lncRNA	0.781709	0.976376	-0.194666	0.136676	1
Tumor cells	MINK1	chr17	4833340	4898061	+	protein_coding	0.831246	0.968894	-0.137648	0.136682	1
Tumor cells	U73169.1	chr3	50239618	50239984	+	lncRNA	0.694857	0.853774	-0.158917	0.136745	1
Tumor cells	WWTR1	chr3	149517235	149736714	-	protein_coding	1.24435	1.10673	0.137614	0.136779	1
Tumor cells	ATAD3B	chr1	1471765	1497848	+	protein_coding	0.826772	0.964374	-0.137603	0.136811	1
Tumor cells	GK-AS1	chrX	30699998	30724174	-	lncRNA	0.796572	0.936124	-0.139552	0.136819	1
Tumor cells	MKNK1	chr1	46557408	46616843	-	protein_coding	0.684749	0.822344	-0.137595	0.136832	1
Tumor cells	ZNF184	chr6	27450743	27473118	-	protein_coding	0.674961	0.812521	-0.13756	0.136933	1
Tumor cells	ZHX2	chr8	122781655	122974510	+	protein_coding	0.72396	0.863466	-0.139505	0.13695	1
Tumor cells	SMIM15-AS1	chr5	61162070	61232040	+	lncRNA	0.766475	0.904016	-0.137541	0.136988	1
Tumor cells	C6orf52	chr6	10671418	10694797	-	protein_coding	0.691427	0.833129	-0.141703	0.137006	1
Tumor cells	FUT11	chr10	73772276	73780251	+	protein_coding	0.742423	0.879957	-0.137534	0.137007	1
Tumor cells	MYO5A	chr15	52307283	52529050	-	protein_coding	2.48855	2.35103	0.137523	0.13704	1
Tumor cells	AC108058.1	chr2	105363038	105378839	+	lncRNA	0.692532	0.843934	-0.151402	0.137053	1
Tumor cells	FOXP1-IT1	chr3	71570255	71574457	-	lncRNA	0.672668	0.82401	-0.151342	0.137115	1
Tumor cells	DIPK1B	chr9	136712572	136724742	+	protein_coding	0.889337	1.02682	-0.137478	0.137166	1
Tumor cells	NCOA4	chr10	46005088	46030714	-	protein_coding	0.693004	0.830472	-0.137468	0.137195	1
Tumor cells	AP005671.1	chr18	5381641	5385330	-	lncRNA	0.687677	0.87498	-0.187304	0.137266	1
Tumor cells	DUSP15	chr20	31847637	31870747	-	protein_coding	0.719241	0.866339	-0.147098	0.137272	1
Tumor cells	AC068025.2	chr17	29352069	29404105	+	lncRNA	0.734325	0.871764	-0.137439	0.13728	1
Tumor cells	MISP3	chr19	14072536	14075062	+	protein_coding	0.604733	0.803892	-0.199159	0.137297	1
Tumor cells	AC067751.1	chr10	62682652	62805887	-	lncRNA	0.728556	0.870153	-0.141597	0.137301	1
Tumor cells	TRIM17	chr1	228407935	228416861	-	protein_coding	0.817085	0.95644	-0.139355	0.137372	1
Tumor cells	STAT5A	chr17	42287547	42311943	+	protein_coding	0.789263	0.926653	-0.137391	0.137417	1
Tumor cells	SIAE	chr11	124633113	124695707	-	protein_coding	0.674855	0.814191	-0.139336	0.137427	1
Tumor cells	PDZD7	chr10	101007679	101032295	-	protein_coding	0.677102	0.824135	-0.147033	0.137445	1
Tumor cells	ARNTL	chr11	13276652	13387266	+	protein_coding	0.670445	0.807824	-0.137379	0.137451	1
Tumor cells	PSMB10	chr16	67934506	67936864	-	protein_coding	0.650995	0.790315	-0.13932	0.137473	1
Tumor cells	FLYWCH1	chr16	2911937	2951208	+	protein_coding	1.04103	1.17838	-0.137352	0.137527	1
Tumor cells	MRPL45	chr17	38297023	38323217	+	protein_coding	0.770202	0.907549	-0.137347	0.137541	1
Tumor cells	IRX3	chr16	54283304	54286787	-	protein_coding	0.651753	0.793262	-0.14151	0.137542	1
Tumor cells	AC245033.2	chr15	82540870	82562374	+	lncRNA	0.715991	0.855279	-0.139289	0.137561	1
Tumor cells	EEF1AKMT2	chr10	124748149	124791887	-	protein_coding	0.810557	0.947866	-0.137309	0.13765	1
Tumor cells	SGCE	chr7	94524204	94656572	-	protein_coding	0.900104	1.03741	-0.137308	0.137652	1
Tumor cells	C14orf28	chr14	44897275	44907257	+	protein_coding	0.683499	0.824959	-0.14146	0.137681	1
Tumor cells	GNB3	chr12	6839954	6847393	+	protein_coding	0.623075	0.810152	-0.187077	0.137742	1
Tumor cells	RAPGEFL1	chr17	40177010	40195656	+	protein_coding	0.682916	0.820183	-0.137267	0.13777	1
Tumor cells	AC002066.1	chr7	116238260	116499465	-	lncRNA	0.821904	0.959158	-0.137253	0.13781	1
Tumor cells	MAFG-DT	chr17	81927829	81930753	+	lncRNA	0.714271	0.855657	-0.141386	0.137886	1
Tumor cells	PACC1	chr1	212363931	212414901	-	protein_coding	0.839295	0.976516	-0.137221	0.137902	1
Tumor cells	FRMPD4	chrX	11822423	12724523	+	protein_coding	0.679168	0.837613	-0.158445	0.137914	1
Tumor cells	KLHL20	chr1	173714941	173786692	+	protein_coding	0.957617	1.09482	-0.137207	0.137944	1
Tumor cells	PITPNM2	chr12	122983480	123150015	-	protein_coding	0.835926	0.973131	-0.137205	0.137949	1
Tumor cells	AC020907.1	chr19	35090930	35113664	+	lncRNA	0.518572	0.659905	-0.141333	0.138033	1
Tumor cells	AC015912.3	chr17	56914186	56914533	+	lncRNA	0.666301	0.825677	-0.159376	0.138051	1
Tumor cells	AL445648.1	chr1	24704894	24717596	+	lncRNA	0.723212	0.917197	-0.193984	0.138056	1
Tumor cells	ZNF717	chr3	75678660	75785583	-	protein_coding	0.84392	0.981049	-0.13713	0.138166	1
Tumor cells	AL662884.5	chr6	32108406	32112849	+	lncRNA	0.694616	0.835883	-0.141267	0.138218	1
Tumor cells	AP002495.1	chr11	71865509	71928654	-	protein_coding	0.979738	1.11684	-0.137103	0.138243	1
Tumor cells	NKAIN2	chr6	123803865	124825640	+	protein_coding	0.803903	0.954009	-0.150106	0.13846	1
Tumor cells	PSENEN	chr19	35745600	35747519	+	protein_coding	0.661817	0.808458	-0.146641	0.138498	1
Tumor cells	BOP1	chr8	144262045	144291438	-	protein_coding	0.774483	0.911496	-0.137014	0.1385	1
Tumor cells	AL133375.1	chr6	43213801	43223860	-	lncRNA	0.694742	0.835904	-0.141162	0.138512	1
Tumor cells	ARPC1B	chr7	99374249	99394816	+	protein_coding	0.740116	0.877115	-0.136999	0.138542	1
Tumor cells	ZNF337-AS1	chr20	25624045	25689032	+	lncRNA	1.2078	1.34476	-0.136961	0.138652	1
Tumor cells	BBOX1-AS1	chr11	27047186	27220113	-	lncRNA	0.751662	0.910793	-0.15913	0.138661	1
Tumor cells	DAAM2	chr6	39792298	39904877	+	protein_coding	1.85048	1.99192	-0.141445	0.138673	1
Tumor cells	AC025917.1	chr15	52577842	52598709	+	lncRNA	0.679961	0.818849	-0.138888	0.138696	1
Tumor cells	MRPL40	chr22	19431902	19436075	+	protein_coding	0.628282	0.767161	-0.138879	0.138721	1
Tumor cells	TSNAX	chr1	231528541	231566524	+	protein_coding	0.936656	1.07359	-0.136935	0.138726	1
Tumor cells	NOP53-AS1	chr19	47757036	47768840	-	lncRNA	0.790313	0.931397	-0.141084	0.138731	1
Tumor cells	ECHDC3	chr10	11742366	11764070	+	protein_coding	0.710613	0.847541	-0.136928	0.138745	1
Tumor cells	AL355388.2	chr1	155978799	155982986	+	lncRNA	0.712761	0.862719	-0.149959	0.138847	1
Tumor cells	COL25A1	chr4	108808725	109302752	-	protein_coding	0.810334	0.951705	-0.141372	0.138878	1
Tumor cells	AC091180.5	chr17	49370740	49476988	+	lncRNA	0.703131	0.840001	-0.136869	0.138916	1
Tumor cells	PTER	chr10	16436943	16513745	+	protein_coding	0.78489	0.921757	-0.136867	0.138923	1
Tumor cells	AC093298.2	chr5	91642643	91799234	+	lncRNA	0.682984	0.881312	-0.198328	0.138944	1
Tumor cells	NBPF19	chr1	149475338	149556361	+	protein_coding	0.778544	0.915398	-0.136854	0.138959	1
Tumor cells	ADSL	chr22	40346500	40390463	+	protein_coding	0.749882	0.88672	-0.136839	0.139003	1
Tumor cells	ESRRA	chr11	64305524	64316743	+	protein_coding	0.8142	0.951039	-0.136839	0.139004	1
Tumor cells	ZFAND4	chr10	45615500	45672780	-	protein_coding	0.744374	0.881193	-0.136819	0.13906	1
Tumor cells	MPP4	chr2	201644870	201698694	-	protein_coding	0.728338	0.87183	-0.143492	0.139075	1
Tumor cells	IL4I1	chr19	49889654	49929539	-	protein_coding	0.749162	0.959177	-0.210015	0.139141	1
Tumor cells	SLFNL1	chr1	41015597	41023237	-	protein_coding	0.784023	0.920805	-0.136782	0.139168	1
Tumor cells	ABCB10	chr1	229516582	229558707	-	protein_coding	0.816721	0.953462	-0.136741	0.139286	1
Tumor cells	AC009102.4	chr16	56282886	56299351	-	lncRNA	0.669062	0.826923	-0.157861	0.13937	1
Tumor cells	AC092118.1	chr16	57798186	57816946	+	lncRNA	0.693747	0.834592	-0.140845	0.139401	1
Tumor cells	KATNA1	chr6	149594873	149648972	-	protein_coding	0.739787	0.876478	-0.136691	0.139432	1
Tumor cells	NCS1	chr9	130172404	130237303	+	protein_coding	0.788221	0.924911	-0.13669	0.139433	1
Tumor cells	AC084357.2	chr12	63623788	63795718	-	lncRNA	0.701314	0.839928	-0.138614	0.139477	1
Tumor cells	NME2	chr17	51165435	51171747	+	protein_coding	0.712687	0.85572	-0.143033	0.139482	1
Tumor cells	PHF19	chr9	120855651	120894896	-	protein_coding	0.634602	0.771264	-0.136661	0.139517	1
Tumor cells	EIF6	chr20	35278911	35284985	-	protein_coding	0.709565	0.848141	-0.138576	0.139584	1
Tumor cells	PLEKHA1	chr10	122374696	122442602	+	protein_coding	0.68344	0.820073	-0.136633	0.139597	1
Tumor cells	NDC80	chr18	2571557	2616635	+	protein_coding	1.022	1.15863	-0.13663	0.139608	1
Tumor cells	SMCR5	chr17	17776686	17779529	-	lncRNA	0.747801	0.884426	-0.136625	0.139623	1
Tumor cells	GSKIP	chr14	96363452	96387288	+	protein_coding	0.693184	0.829791	-0.136607	0.139675	1
Tumor cells	HDAC7	chr12	47782722	47833132	-	protein_coding	0.741835	0.878422	-0.136587	0.139731	1
Tumor cells	TSC22D1-AS1	chr13	44575893	44580432	+	lncRNA	0.703168	0.849338	-0.146171	0.139766	1
Tumor cells	FAM85B	chr8	8167819	8226614	-	lncRNA	0.698357	0.834911	-0.136554	0.139827	1
Tumor cells	AC234582.1	chr1	155195004	155205495	+	lncRNA	0.824433	0.965085	-0.140653	0.139941	1
Tumor cells	LINC01191	chr2	113970719	114007304	+	lncRNA	0.676551	0.815	-0.138449	0.139947	1
Tumor cells	GNB1L	chr22	19783223	19854939	-	protein_coding	0.714488	0.850996	-0.136509	0.139959	1
Tumor cells	NDUFAF6	chr8	94895767	95116455	+	protein_coding	1.36719	1.50368	-0.136495	0.139998	1
Tumor cells	AL162390.1	chr9	70310875	70312120	+	lncRNA	0.668206	0.80662	-0.138414	0.140048	1
Tumor cells	GOT1	chr10	99396870	99430624	-	protein_coding	0.736363	0.872833	-0.13647	0.140071	1
Tumor cells	TAF5L	chr1	229593111	229626047	-	protein_coding	0.787054	0.923519	-0.136465	0.140085	1
Tumor cells	AL031668.1	chr20	34014969	34017749	-	lncRNA	0.746066	0.884466	-0.138401	0.140086	1
Tumor cells	KLHL18	chr3	47282917	47346816	+	protein_coding	0.766074	0.902531	-0.136457	0.140108	1
Tumor cells	KCNH3	chr12	49539030	49558337	+	protein_coding	0.694878	0.848455	-0.153577	0.140111	1
Tumor cells	UFC1	chr1	161152776	161158856	+	protein_coding	0.748865	0.88532	-0.136455	0.140115	1
Tumor cells	KIAA0930	chr22	45190338	45240769	-	protein_coding	0.854858	0.991313	-0.136455	0.140116	1
Tumor cells	AL109615.3	chr6	43995723	44074652	-	lncRNA	0.68495	0.838524	-0.153574	0.140118	1
Tumor cells	APOO	chrX	23833353	23907938	-	protein_coding	0.827937	0.964376	-0.136439	0.140162	1
Tumor cells	ARL6	chr3	97764521	97801229	+	protein_coding	0.682973	0.819399	-0.136427	0.140197	1
Tumor cells	OBSCN	chr1	228208063	228378876	+	protein_coding	1.82539	1.96181	-0.136424	0.140205	1
Tumor cells	AC013643.2	chr8	27732915	27758552	+	lncRNA	0.823741	0.962083	-0.138343	0.140253	1
Tumor cells	NR2C2AP	chr19	19201416	19203424	-	protein_coding	0.692653	0.829052	-0.136399	0.140277	1
Tumor cells	AP001605.1	chr21	27358885	27448579	-	lncRNA	0.69217	0.896736	-0.204566	0.140341	1
Tumor cells	APCDD1	chr18	10454635	10489949	+	protein_coding	0.770295	0.625442	0.144852	0.140351	1
Tumor cells	GEMIN7	chr19	45079195	45091518	+	protein_coding	0.652692	0.802821	-0.150129	0.140387	1
Tumor cells	LRRC56	chr11	537527	554912	+	protein_coding	0.718718	0.859199	-0.140481	0.140425	1
Tumor cells	MELK	chr9	36572862	36677683	+	protein_coding	0.820876	0.96134	-0.140465	0.140471	1
Tumor cells	AC010680.3	chr2	178577103	178577622	+	lncRNA	0.706808	0.876288	-0.169481	0.140478	1
Tumor cells	RAB5IF	chr20	36605779	36612557	+	protein_coding	0.686586	0.822901	-0.136315	0.140521	1
Tumor cells	METTL2B	chr7	128476729	128506602	+	protein_coding	0.818708	0.95501	-0.136302	0.140561	1
Tumor cells	ADAMTSL4	chr1	150549369	150560937	+	protein_coding	0.814854	0.953069	-0.138215	0.14062	1
Tumor cells	COL23A1	chr5	178237618	178590393	-	protein_coding	0.841384	0.99065	-0.149266	0.140682	1
Tumor cells	TMEM9B-AS1	chr11	8964510	8977527	+	lncRNA	0.764284	0.900544	-0.13626	0.140682	1
Tumor cells	AC092757.2	chr15	59121034	59133250	+	lncRNA	0.691388	0.831777	-0.140389	0.140686	1
Tumor cells	PDZD4	chrX	153802166	153830565	-	protein_coding	0.711761	0.873929	-0.162168	0.140716	1
Tumor cells	TYW1B	chr7	72558744	72828200	-	protein_coding	0.866562	1.00281	-0.136247	0.140722	1
Tumor cells	AL592435.1	chr1	163244505	163321894	-	lncRNA	0.677995	0.823779	-0.145784	0.140817	1
Tumor cells	COX6B1	chr19	35648323	35658782	+	protein_coding	0.661523	0.799664	-0.13814	0.140833	1
Tumor cells	PAK1	chr11	77321707	77474635	-	protein_coding	1.02856	1.16474	-0.136184	0.140905	1
Tumor cells	FASTKD2	chr2	206765357	206796189	+	protein_coding	0.865029	1.00121	-0.136182	0.140911	1
Tumor cells	SAAL1	chr11	18069935	18106087	-	protein_coding	0.688034	0.824213	-0.136179	0.140919	1
Tumor cells	TRPV1	chr17	3565444	3609411	-	protein_coding	0.776099	0.912269	-0.13617	0.140946	1
Tumor cells	AC108210.1	chr4	41883060	41935075	-	lncRNA	0.693953	0.851185	-0.157233	0.140952	1
Tumor cells	AC012306.3	chr2	127888829	127892732	+	lncRNA	0.672048	0.808215	-0.136167	0.140953	1
Tumor cells	ABHD12B	chr14	50872053	50904970	+	protein_coding	0.750356	0.900254	-0.149899	0.140997	1
Tumor cells	AC100793.2	chr17	42679963	42682020	+	lncRNA	0.771269	0.909353	-0.138083	0.140997	1
Tumor cells	FKBP2	chr11	64241003	64244134	+	protein_coding	0.641551	0.77962	-0.138069	0.141039	1
Tumor cells	KIAA0895	chr7	36324221	36390125	-	protein_coding	0.714016	0.850125	-0.136109	0.141123	1
Tumor cells	ATP5PF	chr21	25716503	25735673	-	protein_coding	0.592826	0.730861	-0.138036	0.141135	1
Tumor cells	TEX41	chr2	144666312	145262988	+	lncRNA	3.527	3.66311	-0.136105	0.141135	1
Tumor cells	AL035401.1	chr6	22744395	23031780	-	lncRNA	0.752235	0.902076	-0.149841	0.141151	1
Tumor cells	SYT6	chr1	114089291	114153919	-	protein_coding	0.596642	0.786619	-0.189977	0.141309	1
Tumor cells	TMEM45A	chr3	100492619	100577444	+	protein_coding	0.779341	0.915382	-0.136041	0.141322	1
Tumor cells	HIST1H3J	chr6	27890382	27893106	-	protein_coding	0.718498	0.890566	-0.172068	0.14135	1
Tumor cells	MTMR11	chr1	149928651	149936879	-	protein_coding	0.630923	0.766928	-0.136005	0.141426	1
Tumor cells	GAS7	chr17	9910609	10198551	-	protein_coding	0.90716	1.04316	-0.135996	0.141453	1
Tumor cells	CHAMP1	chr13	114314482	114337626	+	protein_coding	0.749409	0.88539	-0.135981	0.141498	1
Tumor cells	AC136431.1	chr16	16499533	16664135	+	lncRNA	0.918545	0.760567	0.157979	0.14154	1
Tumor cells	TRAF5	chr1	211326615	211374946	+	protein_coding	0.73548	0.871447	-0.135966	0.141541	1
Tumor cells	FAM104B	chrX	55143102	55161310	-	protein_coding	0.666543	0.804415	-0.137872	0.141606	1
Tumor cells	LMX1B	chr9	126614443	126701032	+	protein_coding	0.696603	0.851329	-0.154726	0.141612	1
Tumor cells	GPRC5C	chr17	74424851	74451653	+	protein_coding	0.738405	0.973859	-0.235453	0.14162	1
Tumor cells	CDKL1	chr14	50329404	50416461	-	protein_coding	0.872515	1.00845	-0.135934	0.141635	1
Tumor cells	DAND5	chr19	12965159	12974762	+	protein_coding	0.579699	0.774662	-0.194963	0.141642	1
Tumor cells	BCL6	chr3	187721377	187745725	-	protein_coding	0.711175	0.847092	-0.135918	0.141683	1
Tumor cells	SNUPN	chr15	75598083	75626469	-	protein_coding	0.73429	0.870203	-0.135913	0.141697	1
Tumor cells	DRAP1	chr11	65919274	65921563	+	protein_coding	0.652516	0.790311	-0.137795	0.14183	1
Tumor cells	AP000866.2	chr11	124759129	124766119	+	lncRNA	0.814353	0.954292	-0.13994	0.14196	1
Tumor cells	TIMM17B	chrX	48893447	48898143	-	protein_coding	0.657673	0.797946	-0.140273	0.141972	1
Tumor cells	ADGRF3	chr2	26308173	26346817	-	protein_coding	0.718328	0.858251	-0.139923	0.142009	1
Tumor cells	GPC3	chrX	133535745	133985895	-	protein_coding	0.769139	0.930755	-0.161617	0.142071	1
Tumor cells	MROH7	chr1	54641754	54710266	+	protein_coding	0.749785	0.892189	-0.142404	0.142095	1
[truncated: 13,007 more rows]

## Sheet: Tregs
cellType	gene	chr	start	end	strand	biotype	mean_MBM	mean_ECM	log2FC	p	p_adj
Tregs	FKBP5	chr6	35573585	35728583	-	protein_coding	1.62442	2.49031	-0.865892	1.42549e-06	0.00194295
Tregs	OPRM1	chr6	154010496	154246867	+	protein_coding	1.91815	2.51365	-0.5955	2.24756e-06	0.00306117
Tregs	LINC01934	chr2	181086076	181409321	+	lncRNA	1.8605	2.71283	-0.852331	7.42482e-06	0.0101052
Tregs	TNFAIP3	chr6	137867214	137883312	+	protein_coding	1.24444	1.77499	-0.530546	2.05993e-05	0.0280151
Tregs	SYTL3	chr6	158650014	158764876	+	protein_coding	1.69512	2.31739	-0.622266	2.36793e-05	0.0321802
Tregs	ITGA4	chr2	181457202	181538940	+	protein_coding	1.60451	2.22077	-0.616267	2.36807e-05	0.0321802
Tregs	PBX4	chr19	19561707	19618693	-	protein_coding	1.5521	2.04187	-0.48977	4.65671e-05	0.0631916
Tregs	RFTN1	chr3	16313574	16514026	-	protein_coding	1.75099	2.1792	-0.428208	5.37189e-05	0.0728428
Tregs	UBASH3B	chr11	122655722	122814473	+	protein_coding	1.66293	2.19963	-0.536704	7.31684e-05	0.0991431
Tregs	CCDC6	chr10	59788747	59906556	-	protein_coding	1.16568	1.78447	-0.618791	7.77418e-05	0.105262
Tregs	CRADD	chr12	93677375	93894840	+	protein_coding	1.4203	2.04262	-0.622322	8.80327e-05	0.119108
Tregs	MYH9	chr22	36281277	36388067	-	protein_coding	1.40105	1.89933	-0.498273	0.000140868	0.190454
Tregs	NFATC2	chr20	51386957	51562831	-	protein_coding	1.57162	1.99856	-0.426941	0.000164542	0.222297
Tregs	TXNIP	chr1	145992435	145996579	-	protein_coding	1.20432	1.81121	-0.606886	0.000167154	0.225658
Tregs	TG	chr8	132866958	133134903	+	protein_coding	1.62235	2.21085	-0.588499	0.000188789	0.254676
Tregs	IL18R1	chr2	102311529	102398775	+	protein_coding	1.26053	1.87406	-0.613526	0.000212073	0.285874
Tregs	BFSP2	chr3	133400056	133475222	+	protein_coding	1.23209	1.76982	-0.537731	0.000318303	0.428754
Tregs	CRTC3	chr15	90529923	90645345	+	protein_coding	1.42336	1.9001	-0.476738	0.000324781	0.437155
Tregs	PIP4K2A	chr10	22534854	22714578	-	protein_coding	1.30716	2.09529	-0.788133	0.000352245	0.47377
Tregs	LINC00426	chr13	30340267	30377145	-	lncRNA	1.49657	2.02429	-0.527725	0.000405264	0.544675
Tregs	PARP8	chr5	50665899	50846519	+	protein_coding	1.91326	2.62017	-0.706905	0.000412986	0.55464
Tregs	PHF20	chr20	35771974	35950370	+	protein_coding	1.55673	2.02451	-0.467773	0.000415352	0.557402
Tregs	PIK3IP1	chr22	31281594	31292534	-	protein_coding	1.57324	2.05137	-0.478129	0.00052388	0.702523
Tregs	AC104365.1	chr18	58672613	58752730	-	lncRNA	1.63084	2.02332	-0.392483	0.000575316	0.770923
Tregs	PIK3R1	chr5	68215756	68301821	+	protein_coding	1.50131	1.99051	-0.4892	0.000577654	0.773478
Tregs	IKZF3	chr17	39757718	39864312	-	protein_coding	1.59518	2.02086	-0.425674	0.000587662	0.786292
Tregs	TNIK	chr3	171058414	171460408	-	protein_coding	2.56167	2.23632	0.325352	0.000625954	0.836901
Tregs	CMIP	chr16	81445170	81711762	+	protein_coding	1.5763	2.04474	-0.468445	0.000654907	0.874956
Tregs	ACSL4	chrX	109624244	109733403	-	protein_coding	1.39818	1.90989	-0.51171	0.000750529	1
Tregs	TSC22D3	chrX	107713221	107777342	-	protein_coding	1.32998	1.76594	-0.435962	0.000779763	1
Tregs	AGO2	chr8	140520156	140635633	-	protein_coding	1.13105	1.55743	-0.426384	0.000812434	1
Tregs	NEDD9	chr6	11183298	11382348	-	protein_coding	1.29782	1.93875	-0.640923	0.000904492	1
Tregs	RBM27	chr5	146203605	146289223	+	protein_coding	1.47786	1.87151	-0.393655	0.000916287	1
Tregs	MALT1	chr18	58671465	58754477	+	protein_coding	1.72945	2.18708	-0.457626	0.000943514	1
Tregs	G3BP2	chr4	75642782	75724525	-	protein_coding	1.13066	1.55034	-0.419673	0.000989882	1
Tregs	LUZP1	chr1	23084023	23177808	-	protein_coding	1.34034	1.7513	-0.410965	0.00102446	1
Tregs	CFLAR	chr2	201116154	201176687	+	protein_coding	1.79802	2.26603	-0.46801	0.0010905	1
Tregs	SLA	chr8	133036728	133102912	-	protein_coding	1.35554	1.85	-0.49446	0.00115014	1
Tregs	PREX1	chr20	48624252	48827999	-	protein_coding	1.62019	2.10392	-0.483732	0.00116658	1
Tregs	SMAP2	chr1	40344850	40423326	+	protein_coding	1.2395	1.8066	-0.567098	0.00124679	1
Tregs	JMJD1C	chr10	63167221	63521850	-	protein_coding	1.2402	1.71226	-0.472057	0.00130006	1
Tregs	APOLD1	chr12	12725917	12829975	+	protein_coding	2.02431	1.65626	0.36805	0.00133096	1
Tregs	ACOT9	chrX	23701055	23766475	-	protein_coding	1.03666	1.46865	-0.431992	0.00133716	1
Tregs	TGOLN2	chr2	85318020	85328296	-	protein_coding	1.29622	1.6649	-0.368677	0.00134987	1
Tregs	EMSY	chr11	76444923	76553025	+	protein_coding	1.4593	1.97651	-0.517203	0.00138078	1
Tregs	CCND3	chr6	41934933	42050357	-	protein_coding	2.32609	2.77933	-0.453247	0.00140483	1
Tregs	SARAF	chr8	30063003	30083208	-	protein_coding	1.28938	1.79874	-0.509365	0.00143656	1
Tregs	BTG1	chr12	92140278	92145846	-	protein_coding	1.40331	1.88197	-0.47867	0.00146395	1
Tregs	SLC4A7	chr3	27372721	27484420	-	protein_coding	1.13111	1.5618	-0.430689	0.00162893	1
Tregs	MFSD14C	chr9	96887373	97013708	-	protein_coding	1.52165	1.92867	-0.407016	0.00172343	1
Tregs	TSPAN14	chr10	80454166	80533124	+	protein_coding	1.352	1.81146	-0.459457	0.00175979	1
Tregs	CHD3	chr17	7884796	7912760	+	protein_coding	1.35536	1.80132	-0.445966	0.00180761	1
Tregs	XYLT1	chr16	17101769	17470960	-	protein_coding	1.30833	1.80504	-0.496707	0.00183984	1
Tregs	SNX9	chr6	157700387	157945077	+	protein_coding	1.11508	1.65732	-0.54224	0.00187489	1
Tregs	RHOH	chr4	40191053	40246967	+	protein_coding	1.44542	1.89626	-0.450844	0.00189055	1
Tregs	SAP30L-AS1	chr5	154325568	154445850	-	lncRNA	1.26674	1.74887	-0.482134	0.00191396	1
Tregs	PIK3R5	chr17	8878911	8965712	-	protein_coding	1.2823	1.80538	-0.523082	0.0019305	1
Tregs	SAMSN1	chr21	14485228	14658821	-	protein_coding	1.86164	2.23986	-0.378217	0.001934	1
Tregs	NCK2	chr2	105744912	105894274	+	protein_coding	2.08609	2.4344	-0.348315	0.00196131	1
Tregs	CELF2	chr10	10798397	11336675	+	protein_coding	2.23254	2.57395	-0.34142	0.00212446	1
Tregs	SEMA4D	chr9	89360787	89498130	-	protein_coding	1.66705	2.07203	-0.404987	0.00222803	1
Tregs	RBPJ	chr4	26163455	26435131	+	protein_coding	1.39902	1.87985	-0.480828	0.00236405	1
Tregs	GALM	chr2	38666081	38741237	+	protein_coding	1.85165	2.21561	-0.363966	0.00245118	1
Tregs	CEP128	chr14	80476983	80959517	-	protein_coding	1.7966	2.11874	-0.322143	0.00248982	1
Tregs	CBLB	chr3	105655461	105869552	-	protein_coding	2.80897	3.2766	-0.467632	0.00271121	1
Tregs	PPP1R16B	chr20	38805697	38923024	+	protein_coding	1.67664	2.11877	-0.442127	0.00278949	1
Tregs	TMOD3	chr15	51829628	51947295	+	protein_coding	1.27646	1.69288	-0.416415	0.00295341	1
Tregs	SEL1L3	chr4	25747433	25863760	-	protein_coding	1.27034	1.67148	-0.401143	0.00302054	1
Tregs	ATP11B	chr3	182793503	182921629	+	protein_coding	1.54281	1.93085	-0.388036	0.00306898	1
Tregs	TMEM156	chr4	38966744	39032922	-	protein_coding	1.13107	1.5012	-0.370127	0.00310922	1
Tregs	USP48	chr1	21678298	21783606	-	protein_coding	1.27958	1.73169	-0.452112	0.00311414	1
Tregs	OXNAD1	chr3	16265160	16350299	+	protein_coding	1.56933	1.95599	-0.386666	0.00313478	1
Tregs	WDFY1	chr2	223855716	223945357	-	protein_coding	1.83816	2.25116	-0.413003	0.0032203	1
Tregs	HNRNPA2B1	chr7	26173057	26201529	-	protein_coding	0.797923	1.21731	-0.419386	0.0032323	1
Tregs	CMTM7	chr3	32391698	32483067	+	protein_coding	1.42131	1.73076	-0.309453	0.00323422	1
Tregs	FAM214A	chr15	52581317	52709817	-	protein_coding	1.0506	1.48414	-0.433545	0.0033264	1
Tregs	STAT4	chr2	191029576	191151596	-	protein_coding	1.31473	1.83415	-0.519421	0.00339668	1
Tregs	DGKA	chr12	55927319	55954027	+	protein_coding	1.33511	1.78991	-0.454801	0.0034564	1
Tregs	DENND6A	chr3	57625454	57693077	-	protein_coding	1.19649	1.56586	-0.369367	0.00355477	1
Tregs	ARIH1	chr15	72474330	72602987	+	protein_coding	1.67663	2.06423	-0.387602	0.0037973	1
Tregs	UNK	chr17	75784806	75825799	+	protein_coding	1.14907	1.52953	-0.38046	0.00393117	1
Tregs	TRERF1	chr6	42224931	42452051	-	protein_coding	1.78165	2.12228	-0.340634	0.00404615	1
Tregs	TSPAN5	chr4	98470367	98658611	-	protein_coding	1.78065	2.17026	-0.389614	0.00424668	1
Tregs	LEPROTL1	chr8	30095408	30177208	+	protein_coding	1.37932	1.76619	-0.38687	0.00430496	1
Tregs	DNAJC1	chr10	21756548	22003769	-	protein_coding	1.47268	1.85316	-0.380486	0.00434746	1
Tregs	LRRC8C	chr1	89633072	89769903	+	protein_coding	1.40902	1.82877	-0.419746	0.0043878	1
Tregs	WWOX	chr16	78099430	79212667	+	protein_coding	2.32275	1.99239	0.330363	0.00448055	1
Tregs	SGPP2	chr2	222424543	222562621	+	protein_coding	1.44696	1.79974	-0.352777	0.00452093	1
Tregs	AL139807.1	chr6	11173452	11259099	+	lncRNA	1.55473	1.87857	-0.323838	0.00459789	1
Tregs	STIM1	chr11	3854527	4093210	+	protein_coding	1.81865	2.12466	-0.306012	0.00469795	1
Tregs	SPAG9	chr17	50962174	51120868	-	protein_coding	1.30837	1.63855	-0.330185	0.0047203	1
Tregs	ITK	chr5	157142933	157255191	+	protein_coding	1.30764	1.75624	-0.448606	0.00486611	1
Tregs	MAP4K3	chr2	39249266	39437301	-	protein_coding	1.88194	2.16745	-0.28551	0.00488534	1
Tregs	PTPN22	chr1	113813811	113871753	-	protein_coding	1.90168	2.24878	-0.3471	0.0048983	1
Tregs	WAKMAR2	chr6	137823673	137868233	-	lncRNA	1.37727	1.69622	-0.318949	0.00491901	1
Tregs	SRSF4	chr1	29147743	29181900	-	protein_coding	1.31776	1.74509	-0.427333	0.00492313	1
Tregs	BIN2	chr12	51281038	51324668	-	protein_coding	1.47392	1.80821	-0.334286	0.0049732	1
Tregs	LARP4B	chr10	806914	931705	-	protein_coding	1.33775	1.79597	-0.458223	0.00497796	1
Tregs	HELB	chr12	66302545	66347645	+	protein_coding	1.05728	1.37575	-0.318463	0.0049823	1
Tregs	DLG1	chr3	197042560	197299330	-	protein_coding	1.21237	1.67705	-0.464683	0.00500173	1
Tregs	TARSL2	chr15	101653596	101724473	-	protein_coding	1.30523	1.6826	-0.377373	0.00501222	1
Tregs	NDUFAF6	chr8	94895767	95116455	+	protein_coding	1.99921	2.31207	-0.312863	0.00509277	1
Tregs	SERPINB9	chr6	2887270	2903309	-	protein_coding	1.56152	1.85917	-0.297649	0.00543261	1
Tregs	RBL2	chr16	53433977	53491648	+	protein_coding	1.70527	2.11624	-0.410974	0.00556975	1
Tregs	RNF34	chr12	121400041	121430623	+	protein_coding	1.27645	1.74021	-0.463763	0.00561547	1
Tregs	ERAP2	chr5	96875939	96919716	+	protein_coding	1.60926	1.96479	-0.355533	0.00565269	1
Tregs	SMC5	chr9	70258978	70354873	+	protein_coding	1.74331	2.07733	-0.334027	0.00569858	1
Tregs	ARAP2	chr4	35948221	36244514	-	protein_coding	1.82624	2.15277	-0.32653	0.00587384	1
Tregs	SNX29	chr16	11976734	12574287	+	protein_coding	1.1835	1.48012	-0.296622	0.0058774	1
Tregs	PRPF4B	chr6	4021267	4064983	+	protein_coding	1.02012	1.31673	-0.296603	0.00596565	1
Tregs	ZC3H7A	chr16	11750586	11797258	-	protein_coding	1.26063	1.571	-0.31037	0.00599505	1
Tregs	INPP5D	chr2	233059967	233207903	+	protein_coding	1.97049	2.29064	-0.320152	0.0060589	1
Tregs	FOXO3	chr6	108559835	108684774	+	protein_coding	1.58713	1.88394	-0.296807	0.00639473	1
Tregs	IKZF1	chr7	50304068	50405101	+	protein_coding	2.32673	2.5714	-0.244662	0.00687911	1
Tregs	PDCD4	chr10	110871795	110900006	+	protein_coding	1.52826	1.84774	-0.319485	0.00707124	1
Tregs	PRKCB	chr16	23835983	24220611	+	protein_coding	2.08707	2.39069	-0.303615	0.00717177	1
Tregs	EZR	chr6	158765741	158819368	-	protein_coding	1.28307	1.59194	-0.308871	0.00722204	1
Tregs	ZNF33A	chr10	38010650	38065088	+	protein_coding	1.33932	1.68226	-0.34293	0.00726784	1
Tregs	RICTOR	chr5	38937920	39074399	-	protein_coding	1.63532	1.98884	-0.353526	0.00727076	1
Tregs	FBXW4	chr10	101610664	101695295	-	protein_coding	1.36455	1.69619	-0.331638	0.00744074	1
Tregs	PPP2R5C	chr14	101761798	101927989	+	protein_coding	1.87043	2.22187	-0.351445	0.00744223	1
Tregs	BCL2L1	chr20	31664452	31723989	-	protein_coding	1.54546	1.85821	-0.31275	0.00748749	1
Tregs	SRGN	chr10	69088103	69104805	+	protein_coding	1.43264	1.86675	-0.434107	0.00749859	1
Tregs	RBBP6	chr16	24537693	24572863	+	protein_coding	1.16247	1.47251	-0.31004	0.00754319	1
Tregs	GRB2	chr17	75318076	75405709	-	protein_coding	1.18159	1.55238	-0.370794	0.00755278	1
Tregs	AMBRA1	chr11	46396414	46594125	-	protein_coding	1.54317	1.88621	-0.343034	0.00757861	1
Tregs	CYFIP2	chr5	157266079	157395595	+	protein_coding	0.98885	1.29391	-0.305058	0.00760082	1
Tregs	ACAP1	chr17	7336529	7351477	+	protein_coding	1.52989	1.87811	-0.348219	0.00763562	1
Tregs	TNKS	chr8	9555912	9782346	+	protein_coding	1.22119	1.54779	-0.326606	0.00778886	1
Tregs	ATF7IP	chr12	14365632	14502935	+	protein_coding	1.53322	1.87318	-0.339961	0.00861695	1
Tregs	LINC01184	chr5	127939152	128083172	-	lncRNA	1.54868	1.90695	-0.358277	0.00886426	1
Tregs	SNTB2	chr16	69187129	69309052	+	protein_coding	0.951226	1.39096	-0.439731	0.00896806	1
Tregs	PCSK7	chr11	117204337	117232525	-	protein_coding	1.08569	1.54503	-0.459332	0.00924142	1
Tregs	HIVEP3	chr1	41506365	42035925	-	protein_coding	1.71709	2.08367	-0.366583	0.00927632	1
Tregs	IL12RB2	chr1	67307364	67397090	+	protein_coding	1.92995	2.3639	-0.433948	0.00930057	1
Tregs	RORA-AS1	chr15	60479152	60630637	+	lncRNA	1.79104	2.16458	-0.373534	0.00931767	1
Tregs	NIBAN1	chr1	184790724	184974508	-	protein_coding	1.71873	2.05642	-0.337689	0.00932224	1
Tregs	MRPS31	chr13	40729128	40771190	-	protein_coding	1.03568	1.34985	-0.314166	0.00960225	1
Tregs	PSME4	chr2	53864069	53970993	-	protein_coding	1.48068	1.83416	-0.353482	0.00961306	1
Tregs	ATR	chr3	142449007	142578733	-	protein_coding	1.20543	1.61806	-0.412629	0.00975378	1
Tregs	DENND6A-AS1	chr3	57628810	57654918	+	lncRNA	1.69906	2.00049	-0.301427	0.00984982	1
Tregs	MAPKAP1	chr9	125437393	125707234	-	protein_coding	1.45625	1.81576	-0.359502	0.0099837	1
Tregs	WASF2	chr1	27404230	27490167	-	protein_coding	1.29634	1.61239	-0.316054	0.0100709	1
Tregs	BAZ1B	chr7	73440406	73522293	-	protein_coding	1.00345	1.2749	-0.271454	0.0101258	1
Tregs	MAPK14	chr6	36027677	36111236	+	protein_coding	1.61867	1.93504	-0.316375	0.0101377	1
Tregs	DNAJB14	chr4	99896248	99946618	-	protein_coding	1.68564	1.99137	-0.30573	0.0105538	1
Tregs	ZNRF2	chr7	30284597	30367689	+	protein_coding	1.75187	2.04434	-0.292466	0.0105804	1
Tregs	IL6ST	chr5	55935095	55995022	-	protein_coding	1.29088	1.5907	-0.299818	0.0106915	1
Tregs	PPP4R2	chr3	72996803	73069198	+	protein_coding	1.47626	1.82168	-0.345415	0.0109239	1
Tregs	NBAS	chr2	15166914	15561334	-	protein_coding	1.46635	1.78301	-0.316663	0.0111709	1
Tregs	BTN3A1	chr6	26402237	26415208	+	protein_coding	1.23233	1.63009	-0.39776	0.0113296	1
Tregs	CREBRF	chr5	173056352	173139284	+	protein_coding	1.60863	1.91843	-0.309804	0.0113705	1
Tregs	AATF	chr17	36948954	37056871	+	protein_coding	1.61405	1.89005	-0.275999	0.0115252	1
Tregs	CERK	chr22	46684410	46738252	-	protein_coding	1.45141	1.70777	-0.256362	0.0115285	1
Tregs	ZBTB38	chr3	141324213	141449792	+	protein_coding	1.74854	2.149	-0.400453	0.0116939	1
Tregs	KPNA3	chr13	49699320	49792682	-	protein_coding	1.43218	1.71859	-0.28641	0.0118112	1
Tregs	ZNF83	chr19	52594060	52690496	-	protein_coding	1.57417	1.83424	-0.260065	0.0118918	1
Tregs	MBOAT1	chr6	20099684	20212469	-	protein_coding	1.82581	2.19413	-0.368315	0.0118931	1
Tregs	NOP58	chr2	202265736	202303661	+	protein_coding	1.44207	1.72828	-0.286214	0.0121853	1
Tregs	HMBOX1	chr8	28890395	29064764	+	protein_coding	1.54001	1.88171	-0.341699	0.0127032	1
Tregs	MSN	chrX	65588377	65741931	+	protein_coding	1.31184	1.68248	-0.370637	0.0128728	1
Tregs	SRBD1	chr2	45388680	45612165	-	protein_coding	1.42632	1.75003	-0.323711	0.0131572	1
Tregs	CCDC88C	chr14	91271323	91417844	-	protein_coding	1.84023	2.10272	-0.262498	0.0131844	1
Tregs	SMG6	chr17	2059839	2303785	-	protein_coding	1.52735	1.80946	-0.282107	0.0132783	1
Tregs	HERC5	chr4	88457119	88506163	+	protein_coding	1.25401	1.71096	-0.456952	0.0135503	1
Tregs	IQGAP2	chr5	76403285	76708132	+	protein_coding	1.55767	1.99764	-0.439961	0.0137334	1
Tregs	STAU2	chr8	73420369	73747708	-	protein_coding	1.28469	1.68592	-0.401232	0.0140199	1
Tregs	BANP	chr16	87949244	88077318	+	protein_coding	1.9044	2.18108	-0.276679	0.0141341	1
Tregs	PRIM2	chr6	57314805	57646850	+	protein_coding	1.72384	2.03579	-0.31195	0.0143242	1
Tregs	RAP1B	chr12	68610855	68671901	+	protein_coding	1.92137	2.22094	-0.29957	0.0144628	1
Tregs	FAM13B	chr5	137937960	138051961	-	protein_coding	1.46143	1.72847	-0.267037	0.0146326	1
Tregs	CCNY	chr10	35247025	35572669	+	protein_coding	1.64289	1.94012	-0.297231	0.014945	1
Tregs	MDN1	chr6	89642498	89819794	-	protein_coding	1.30391	1.62942	-0.325508	0.0149604	1
Tregs	GNA13	chr17	65009289	65056740	-	protein_coding	1.28909	1.59406	-0.304963	0.0150785	1
Tregs	NCALD	chr8	101686542	102124907	-	protein_coding	2.95602	2.61164	0.34438	0.0151593	1
Tregs	SP100	chr2	230415942	230545606	+	protein_coding	2.01969	2.27998	-0.260294	0.0152229	1
Tregs	NCK1	chr3	136862208	136951606	+	protein_coding	1.5203	1.8127	-0.292392	0.0153195	1
Tregs	TMEM181	chr6	158536436	158635428	+	protein_coding	1.61909	1.92093	-0.301844	0.0153352	1
Tregs	SFMBT2	chr10	7158624	7411486	-	protein_coding	1.73954	2.08446	-0.344917	0.0156024	1
Tregs	GMDS-DT	chr6	2245718	2525976	+	lncRNA	1.47091	1.86319	-0.392276	0.0156251	1
Tregs	RNF145	chr5	159157409	159210053	-	protein_coding	1.72468	2.03923	-0.314547	0.0156434	1
Tregs	TRIM22	chr11	5689697	5737089	+	protein_coding	1.32941	1.67351	-0.3441	0.0157476	1
Tregs	LPIN1	chr2	11677595	11827409	+	protein_coding	1.65793	2.01905	-0.361112	0.0157614	1
Tregs	PRKCA	chr17	66302613	66810743	+	protein_coding	1.4611	1.88468	-0.423579	0.0160696	1
Tregs	TMEM87A	chr15	42210447	42273584	-	protein_coding	1.35022	1.64425	-0.294034	0.0161912	1
Tregs	FUT8	chr14	65410592	65744121	+	protein_coding	1.63445	1.91048	-0.276031	0.0162721	1
Tregs	TMEM245	chr9	109015135	109119947	-	protein_coding	1.36302	1.66754	-0.304527	0.0162854	1
Tregs	PTK2B	chr8	27311482	27459391	+	protein_coding	1.18287	1.46395	-0.281079	0.0165541	1
Tregs	CLINT1	chr5	157785743	157859175	-	protein_coding	1.22502	1.5119	-0.286884	0.0165596	1
Tregs	PIK3CB	chr3	138652699	138834938	-	protein_coding	1.30508	1.58782	-0.282739	0.0167656	1
Tregs	SCML4	chr6	107702154	107824317	-	protein_coding	1.25866	1.57867	-0.320008	0.0170714	1
Tregs	RYBP	chr3	72371825	72446621	-	protein_coding	1.04626	1.31884	-0.272577	0.0172123	1
Tregs	TRIM14	chr9	98069275	98119222	-	protein_coding	1.73021	2.04357	-0.31336	0.0177058	1
Tregs	ZC3H6	chr2	112275597	112340063	+	protein_coding	1.40285	1.67052	-0.267674	0.0177683	1
Tregs	RASA3	chr13	113977783	114132623	-	protein_coding	1.53608	1.81609	-0.28001	0.0178511	1
Tregs	AC087286.2	chr15	85619623	85670948	-	lncRNA	1.44844	1.74105	-0.292612	0.0179179	1
Tregs	SP140L	chr2	230327184	230403732	+	protein_coding	1.32493	1.58278	-0.257848	0.0181091	1
Tregs	MIR4435-2HG	chr2	111036776	111523376	-	lncRNA	2.73194	2.48199	0.249955	0.0183179	1
Tregs	ZFP36L2	chr2	43222402	43226606	-	protein_coding	1.56844	1.85169	-0.28325	0.0183892	1
Tregs	PCNX2	chr1	232983435	233295725	-	protein_coding	0.99047	1.20439	-0.213916	0.0185878	1
Tregs	XPR1	chr1	180632022	180890279	+	protein_coding	1.40532	1.7481	-0.342778	0.0188295	1
Tregs	PTPN1	chr20	50510321	50585241	+	protein_coding	1.65103	1.99107	-0.340035	0.0189979	1
Tregs	CYTIP	chr2	157414619	157488961	-	protein_coding	1.55479	1.89044	-0.335643	0.0193272	1
Tregs	CNST	chr1	246566444	246668595	+	protein_coding	1.20427	1.5157	-0.311427	0.0194158	1
Tregs	ATF7IP2	chr16	10326434	10483638	+	protein_coding	1.39783	1.72277	-0.324932	0.0195235	1
Tregs	AKNA	chr9	114334156	114394405	-	protein_coding	1.79009	2.02153	-0.23144	0.0196667	1
Tregs	PRKD2	chr19	46674275	46717127	-	protein_coding	1.3449	1.67465	-0.329749	0.0198095	1
Tregs	ISG20	chr15	88636153	88656483	+	protein_coding	1.27877	1.5502	-0.271426	0.019826	1
Tregs	SUSD6	chr14	69611596	69715144	+	protein_coding	1.2681	1.62389	-0.355792	0.020266	1
Tregs	NCKAP1L	chr12	54497752	54548243	+	protein_coding	1.42879	1.70555	-0.276766	0.0203055	1
Tregs	MDFIC	chr7	114922154	115019202	+	protein_coding	1.56729	1.87305	-0.305762	0.0204203	1
Tregs	PLCL2	chr3	16802651	17090604	+	protein_coding	1.61327	1.93586	-0.322593	0.020486	1
Tregs	MCCC1	chr3	183015218	183116075	-	protein_coding	1.07982	1.43903	-0.359209	0.0208209	1
Tregs	GIT2	chr12	109929802	109996389	-	protein_coding	1.56771	1.82037	-0.25266	0.0211498	1
Tregs	PYHIN1	chr1	158930796	158977059	+	protein_coding	2.10489	2.40337	-0.298487	0.0213953	1
Tregs	USP25	chr21	15730025	15880069	+	protein_coding	1.46961	1.8312	-0.361586	0.0215003	1
Tregs	ARPC2	chr2	218217141	218254356	+	protein_coding	1.37069	1.65939	-0.288694	0.0216039	1
Tregs	MAP2K1	chr15	66386817	66492312	+	protein_coding	1.24166	1.47608	-0.234423	0.0217288	1
Tregs	UBQLN1	chr9	83659968	83707958	-	protein_coding	1.48797	1.79677	-0.308801	0.0219928	1
Tregs	CLASP1	chr2	121337776	121649587	-	protein_coding	1.35879	1.66042	-0.301626	0.0223169	1
Tregs	NABP1	chr2	191678068	191696664	+	protein_coding	1.30964	1.65091	-0.341274	0.0226136	1
Tregs	STK24	chr13	98445185	98577940	-	protein_coding	1.33061	1.71307	-0.382454	0.022663	1
Tregs	DENND1A	chr9	123379654	123930152	-	protein_coding	1.14901	1.44611	-0.297099	0.0230893	1
Tregs	KDM4C	chr9	6720863	7175648	+	protein_coding	1.69171	2.00959	-0.317884	0.0231117	1
Tregs	USP12	chr13	27066156	27171811	-	protein_coding	1.1897	1.47847	-0.288766	0.0231757	1
Tregs	ANKRD44	chr2	196967017	197311173	-	protein_coding	2.19962	2.44153	-0.241908	0.023253	1
Tregs	SLC39A11	chr17	72645949	73092712	-	protein_coding	1.25882	1.58657	-0.327751	0.0235419	1
Tregs	TBCK	chr4	106041599	106321495	-	protein_coding	1.8839	2.12054	-0.236644	0.0235839	1
Tregs	PPP2R5E	chr14	63371364	63543377	-	protein_coding	1.56863	1.87737	-0.308745	0.0238399	1
Tregs	PKN2	chr1	88684222	88836255	+	protein_coding	1.46058	1.81378	-0.353202	0.0241332	1
Tregs	IL7R	chr5	35852695	35879603	+	protein_coding	1.47042	1.81771	-0.347297	0.0241831	1
Tregs	LINC02694	chr15	38628005	39180499	+	lncRNA	2.14176	2.47465	-0.332893	0.0242412	1
Tregs	WSB1	chr17	27294076	27315926	+	protein_coding	1.59481	1.85555	-0.260737	0.0242935	1
Tregs	TOX2	chr20	43914852	44069616	+	protein_coding	1.52701	1.83283	-0.305828	0.024324	1
Tregs	CCDC18-AS1	chr1	93262186	93346025	-	lncRNA	1.99064	2.2978	-0.30716	0.0244718	1
Tregs	CRYBG1	chr6	106360808	106571978	+	protein_coding	1.36383	1.64433	-0.280495	0.0246128	1
Tregs	GATAD2B	chr1	153789030	153923360	-	protein_coding	1.05786	1.43807	-0.380211	0.0248897	1
Tregs	ARMH3	chr10	101845599	102056193	-	protein_coding	1.20818	1.44974	-0.241559	0.0252809	1
Tregs	ARHGDIB	chr12	14942031	14961728	-	protein_coding	1.30529	1.56457	-0.259277	0.0253066	1
Tregs	TBC1D2B	chr15	77984036	78077724	-	protein_coding	1.37536	1.67722	-0.301853	0.0254369	1
Tregs	ANXA6	chr5	151100706	151157785	-	protein_coding	1.53048	1.78628	-0.2558	0.0259075	1
Tregs	IQSEC1	chr3	12897043	13283281	-	protein_coding	1.59575	1.92186	-0.326115	0.0259575	1
Tregs	SAMHD1	chr20	36889773	36951901	-	protein_coding	1.90413	2.1695	-0.265368	0.025959	1
Tregs	IQGAP1	chr15	90388242	90502239	+	protein_coding	1.63677	1.90813	-0.271357	0.0260452	1
Tregs	NFAT5	chr16	69565094	69704666	+	protein_coding	2.19637	2.42264	-0.226265	0.0260535	1
Tregs	WIPF1	chr2	174559572	174682916	-	protein_coding	1.81491	2.17547	-0.360556	0.0261533	1
Tregs	REL	chr2	60881521	60931610	+	protein_coding	1.6768	1.97781	-0.30101	0.0261721	1
Tregs	CNTRL	chr9	121074863	121177610	+	protein_coding	1.40956	1.65798	-0.24842	0.026402	1
Tregs	RLF	chr1	40161387	40240921	+	protein_coding	1.53945	1.77295	-0.233497	0.0266813	1
Tregs	TBC1D8	chr2	101007617	101252866	-	protein_coding	1.73788	2.01028	-0.272396	0.0266954	1
Tregs	GATAD2A	chr19	19385826	19508931	+	protein_coding	1.31748	1.74302	-0.425542	0.026843	1
Tregs	TDRD3	chr13	60396457	60573878	+	protein_coding	1.57615	1.84872	-0.272572	0.0268453	1
Tregs	UTRN	chr6	144285701	144853034	+	protein_coding	2.13956	2.3792	-0.239637	0.0268784	1
Tregs	SYNE1	chr6	152121684	152637801	-	protein_coding	1.68909	1.99547	-0.306381	0.0271228	1
Tregs	CDK6	chr7	92604921	92836594	-	protein_coding	1.16967	1.49725	-0.327582	0.0271956	1
Tregs	SIRPG	chr20	1629152	1657779	-	protein_coding	1.59039	1.95672	-0.366324	0.0273496	1
Tregs	ZNF831	chr20	59123381	59259113	+	protein_coding	2.08671	2.33376	-0.247051	0.0280286	1
Tregs	RTF1	chr15	41408408	41483563	+	protein_coding	1.31327	1.54331	-0.230037	0.0281575	1
Tregs	CPD	chr17	30378927	30469989	+	protein_coding	1.35497	1.61076	-0.255792	0.02846	1
Tregs	NCOA3	chr20	47501887	47656877	+	protein_coding	1.60771	1.8977	-0.28999	0.0285925	1
Tregs	TMEM131L	chr4	153466346	153636711	+	protein_coding	1.78781	2.09208	-0.304263	0.0288739	1
Tregs	PPP3CC	chr8	22440819	22541142	+	protein_coding	1.37772	1.6509	-0.273182	0.0289214	1
Tregs	SLC25A26	chr3	66133610	66388116	+	protein_coding	1.46553	1.72563	-0.260098	0.0290328	1
Tregs	KTN1	chr14	55559072	55701526	+	protein_coding	1.21953	1.53799	-0.318451	0.0292553	1
Tregs	STK39	chr2	167954020	168247595	-	protein_coding	1.75619	2.04965	-0.293461	0.0292873	1
Tregs	AL391839.1	chr10	32347397	32374488	+	lncRNA	1.47714	1.76393	-0.286787	0.029433	1
Tregs	SMAD2	chr18	47808957	47931146	-	protein_coding	1.49977	1.74237	-0.242605	0.0295127	1
Tregs	SRPK1	chr6	35832966	35921342	-	protein_coding	1.57278	1.85723	-0.284454	0.030253	1
Tregs	SMURF2	chr17	64542282	64662307	-	protein_coding	1.20264	1.55352	-0.350878	0.0303159	1
Tregs	SSH2	chr17	29625938	29930276	-	protein_coding	1.94325	2.23885	-0.295601	0.0303688	1
Tregs	ADGRE5	chr19	14380501	14408725	+	protein_coding	1.592	1.90061	-0.308607	0.0305778	1
Tregs	CHD2	chr15	92900189	93027996	+	protein_coding	1.60283	1.8962	-0.293371	0.0307025	1
Tregs	AQR	chr15	34851782	34969742	-	protein_coding	1.24951	1.53473	-0.285224	0.0309965	1
Tregs	UHRF2	chr9	6413151	6507054	+	protein_coding	1.28477	1.5235	-0.238733	0.0311977	1
Tregs	DNMT3A	chr2	25227855	25342590	-	protein_coding	1.55224	1.83727	-0.285027	0.0315433	1
Tregs	DOCK8	chr9	214854	465259	+	protein_coding	1.47437	1.78374	-0.309368	0.0317021	1
Tregs	CD53	chr1	110871188	110899922	+	protein_coding	1.67759	1.9853	-0.307716	0.0318302	1
Tregs	AL645568.1	chr1	173417793	173489407	-	lncRNA	1.10125	1.501	-0.399747	0.0324635	1
Tregs	ELF1	chr13	40931924	41061440	-	protein_coding	1.68137	1.93198	-0.250618	0.0327074	1
Tregs	ITPKB	chr1	226631690	226739323	-	protein_coding	1.87589	2.05712	-0.181229	0.0332895	1
Tregs	CD4	chr12	6786858	6820799	+	protein_coding	1.33493	1.70708	-0.372149	0.0334046	1
Tregs	CHCHD3	chr7	132784870	133082090	-	protein_coding	1.26865	1.54328	-0.274638	0.0336829	1
Tregs	SLAIN2	chr4	48341529	48426201	+	protein_coding	1.36779	1.70238	-0.334586	0.0339048	1
Tregs	AFF4	chr5	132875395	132963634	-	protein_coding	1.71879	1.93859	-0.219808	0.0339377	1
Tregs	CHMP3	chr2	86503430	86563479	-	protein_coding	1.11017	1.40017	-0.289999	0.0339456	1
Tregs	CCSER2	chr10	84328586	84518521	+	protein_coding	1.43207	1.68945	-0.257378	0.0340948	1
Tregs	HNRNPLL	chr2	38561969	38603586	-	protein_coding	1.30136	1.57751	-0.276148	0.0342143	1
Tregs	INPP4A	chr2	98444854	98594390	+	protein_coding	2.05828	2.24508	-0.186802	0.0348514	1
Tregs	IREB2	chr15	78437431	78501453	+	protein_coding	1.07061	1.42745	-0.356838	0.0354221	1
Tregs	CCDC66	chr3	56557161	56621837	+	protein_coding	1.76345	2.01918	-0.255732	0.035662	1
Tregs	IFI16	chr1	158999968	159055155	+	protein_coding	0.835864	1.11324	-0.277379	0.0357094	1
Tregs	LASP1	chr17	38869859	38921770	+	protein_coding	1.27875	1.52255	-0.243798	0.0358467	1
Tregs	NT5C3A	chr7	33014114	33062797	-	protein_coding	1.07761	1.32252	-0.244909	0.0359947	1
Tregs	VPS50	chr7	93232340	93361123	+	protein_coding	1.20328	1.45666	-0.25338	0.036235	1
Tregs	AC092120.3	chr16	89430988	89453678	+	lncRNA	1.57066	1.76481	-0.19415	0.036421	1
Tregs	ESR2	chr14	64084232	64338112	-	protein_coding	2.04484	2.26381	-0.218975	0.0366748	1
Tregs	PTPN11	chr12	112418351	112509913	+	protein_coding	1.49511	1.73317	-0.238059	0.036706	1
Tregs	DDX60L	chr4	168356735	168537786	-	protein_coding	1.28533	1.52123	-0.235903	0.0369637	1
Tregs	HMGB1	chr13	30456704	30617597	-	protein_coding	0.855041	1.1312	-0.276156	0.0372339	1
Tregs	GRAP2	chr22	39901084	39973721	+	protein_coding	1.43482	1.65363	-0.21881	0.0380998	1
Tregs	STAT5B	chr17	42199168	42276707	-	protein_coding	1.81688	2.07333	-0.256445	0.0385007	1
Tregs	NUFIP2	chr17	29255839	29294148	-	protein_coding	1.33416	1.56107	-0.226914	0.0386193	1
Tregs	TM9SF3	chr10	96518110	96587452	-	protein_coding	1.81686	2.04551	-0.228648	0.0386199	1
Tregs	PHF21A	chr11	45929323	46121178	-	protein_coding	1.60265	1.91469	-0.312043	0.0389634	1
Tregs	TAFA2	chr12	61708259	62279150	-	protein_coding	1.77583	2.11946	-0.34363	0.0392096	1
Tregs	DENND1B	chr1	197504748	197775696	-	protein_coding	1.4513	1.78396	-0.332665	0.0394809	1
Tregs	ADK	chr10	74151202	74709963	+	protein_coding	1.59966	1.91444	-0.314774	0.039989	1
Tregs	LPIN2	chr18	2916994	3013315	-	protein_coding	1.42677	1.71892	-0.292148	0.040219	1
Tregs	FAM49B	chr8	129839593	130017129	-	protein_coding	2.00487	2.30394	-0.299072	0.0402809	1
Tregs	MSI2	chr17	57255851	57684689	+	protein_coding	1.86993	2.10403	-0.234092	0.0403933	1
Tregs	UBR2	chr6	42564062	42693504	+	protein_coding	1.74707	2.0021	-0.25503	0.0404243	1
Tregs	FAM102A	chr9	127940582	127980989	-	protein_coding	1.22902	1.48849	-0.259465	0.0404593	1
Tregs	LIMK2	chr22	31212239	31280080	+	protein_coding	1.56645	1.80827	-0.241819	0.0404727	1
Tregs	MLXIP	chr12	122078756	122147344	+	protein_coding	1.23923	1.46322	-0.223983	0.0408976	1
Tregs	FBXO42	chr1	16246840	16352480	-	protein_coding	1.27741	1.50862	-0.231203	0.0409363	1
Tregs	RSBN1	chr1	113761832	113812476	-	protein_coding	1.47556	1.72663	-0.251065	0.0410439	1
Tregs	UBE2H	chr7	129830732	129952960	-	protein_coding	1.63846	1.8531	-0.214635	0.0416154	1
Tregs	ZMYND8	chr20	47209214	47356889	-	protein_coding	2.01048	2.23783	-0.227351	0.0418132	1
Tregs	STAT3	chr17	42313324	42388568	-	protein_coding	1.86426	2.14804	-0.283786	0.0424248	1
Tregs	ZDHHC21	chr9	14611071	14693471	-	protein_coding	1.43887	1.73918	-0.300311	0.0424457	1
Tregs	PRKCQ	chr10	6427143	6580301	-	protein_coding	1.94595	2.16299	-0.217048	0.0424641	1
Tregs	THADA	chr2	43230836	43596046	-	protein_coding	2.26729	2.46699	-0.199697	0.0425415	1
Tregs	GNAS	chr20	58839718	58911192	+	protein_coding	0.835304	1.09666	-0.261351	0.0434208	1
Tregs	UGP2	chr2	63840940	63891562	+	protein_coding	1.05311	1.3016	-0.248485	0.0443127	1
Tregs	AC118549.1	chr1	77562416	77683419	-	protein_coding	1.99964	1.68489	0.314747	0.0443732	1
Tregs	TXNDC11	chr16	11679080	11742878	-	protein_coding	1.50567	1.74285	-0.237178	0.0445895	1
Tregs	DDX24	chr14	94048287	94081212	-	protein_coding	1.42433	1.64508	-0.220747	0.0446415	1
Tregs	NCOA2	chr8	70109782	70403808	-	protein_coding	1.35534	1.71086	-0.355523	0.0448125	1
Tregs	CPB2-AS1	chr13	46052497	46161379	+	lncRNA	1.9904	2.20132	-0.210917	0.0448416	1
Tregs	LINC00513	chr7	130853720	130930682	+	lncRNA	2.16048	2.43223	-0.27175	0.0450969	1
Tregs	ZNF789	chr7	99472890	99503650	+	protein_coding	1.46066	1.68589	-0.225229	0.0454179	1
Tregs	WDR37	chr10	1049538	1132384	+	protein_coding	1.34082	1.60569	-0.264868	0.0455588	1
Tregs	CHD9	chr16	53055033	53329150	+	protein_coding	1.18851	1.52747	-0.338962	0.0458774	1
Tregs	CLEC16A	chr16	10944564	11182186	+	protein_coding	1.37855	1.60048	-0.221926	0.0461257	1
Tregs	METTL16	chr17	2405562	2511891	-	protein_coding	1.4772	1.79835	-0.321155	0.0466928	1
Tregs	AL136456.1	chr1	193473224	194198708	+	lncRNA	3.10975	3.57431	-0.464558	0.0467755	1
Tregs	PPM1B	chr2	44167969	44244384	+	protein_coding	1.60369	1.85751	-0.253823	0.0470551	1
Tregs	SP140	chr2	230203110	230313215	+	protein_coding	1.9622	2.16638	-0.204188	0.0471151	1
Tregs	PABPC1	chr8	100685816	100722809	-	protein_coding	0.898019	1.19023	-0.292209	0.0472476	1
Tregs	ZMYM2	chr13	19958670	20091829	+	protein_coding	1.87365	2.11711	-0.243456	0.047307	1
Tregs	MAP3K2	chr2	127298730	127388465	-	protein_coding	1.50265	1.71431	-0.211654	0.0477884	1
Tregs	PEX14	chr1	10472288	10630758	+	protein_coding	1.24953	1.52553	-0.275998	0.0481974	1
Tregs	EPC1	chr10	32267751	32378798	-	protein_coding	1.49374	1.77762	-0.283877	0.048304	1
Tregs	CHFR	chr12	132822187	132956304	-	protein_coding	1.30019	1.58524	-0.285045	0.048382	1
Tregs	RAB8B	chr15	63189560	63267776	+	protein_coding	1.32833	1.68665	-0.358319	0.0486626	1
Tregs	MGMT	chr10	129467190	129770983	+	protein_coding	1.41786	1.68567	-0.267802	0.0487018	1
Tregs	MACF1	chr1	39081316	39487177	+	protein_coding	1.77568	2.05246	-0.276782	0.0491314	1
Tregs	LINC02099	chr8	29748309	29798492	+	lncRNA	2.10245	2.33111	-0.228662	0.0495132	1
Tregs	ABHD15-AS1	chr17	29560547	29707090	+	lncRNA	1.25622	1.56354	-0.307321	0.049867	1
Tregs	MAPKAPK2	chr1	206684944	206734283	+	protein_coding	1.22249	1.46052	-0.238038	0.0504514	1
Tregs	PTEN	chr10	87863625	87971930	+	protein_coding	1.64091	1.89816	-0.257245	0.0507141	1
Tregs	ANKRD36C	chr2	95836919	95991831	-	protein_coding	1.30786	1.60022	-0.292359	0.0512935	1
Tregs	PHF3	chr6	63635820	63779336	+	protein_coding	1.77975	1.99673	-0.216975	0.051456	1
Tregs	EIF5	chr14	103333544	103345025	+	protein_coding	0.94012	1.18743	-0.247309	0.0514719	1
Tregs	STK10	chr5	172042079	172188224	-	protein_coding	1.68592	1.99348	-0.307559	0.0515965	1
Tregs	COG5	chr7	107201555	107564514	-	protein_coding	1.81791	2.08002	-0.262113	0.0518194	1
Tregs	AF165147.1	chr21	28328738	28674848	-	lncRNA	1.77889	2.07973	-0.300842	0.0519731	1
Tregs	ATG5	chr6	106045423	106325791	-	protein_coding	1.92672	2.17192	-0.245201	0.0522102	1
Tregs	PDZD8	chr10	117277274	117375440	-	protein_coding	1.56541	1.7562	-0.190782	0.0522927	1
Tregs	LINC01943	chr2	87439523	87459044	-	lncRNA	1.34843	1.58696	-0.238529	0.0526888	1
Tregs	PATL2	chr15	44665732	44711316	-	protein_coding	1.27235	1.50793	-0.235577	0.0529496	1
Tregs	MECP2	chrX	154021573	154137103	-	protein_coding	1.5117	1.81023	-0.298534	0.0530287	1
Tregs	ANAPC16	chr10	72216000	72235860	+	protein_coding	1.79371	2.00459	-0.210882	0.0531274	1
Tregs	TBC1D1	chr4	37891084	38139175	+	protein_coding	1.65346	1.92789	-0.274433	0.0532437	1
Tregs	SUCLG2	chr3	67360460	67654614	-	protein_coding	1.65771	1.90285	-0.245146	0.0538263	1
Tregs	TBC1D14	chr4	6909242	7033118	+	protein_coding	1.14731	1.39387	-0.246563	0.0539951	1
Tregs	EXT1	chr8	117794490	118111853	-	protein_coding	1.4767	1.73709	-0.260389	0.0542989	1
Tregs	SLC9A8	chr20	49812713	49892242	+	protein_coding	1.60741	1.83351	-0.226108	0.0543692	1
Tregs	IL10RA	chr11	117986348	118003037	+	protein_coding	1.64353	1.91365	-0.270117	0.0544301	1
Tregs	MRTFA	chr22	40410281	40636719	-	protein_coding	1.54761	1.74121	-0.193597	0.0544505	1
Tregs	LINC02328	chr14	85911438	86161500	+	lncRNA	1.61479	1.84969	-0.234895	0.0551094	1
Tregs	ABCG1	chr21	42199689	42297244	+	protein_coding	1.23626	1.47228	-0.236026	0.0551259	1
Tregs	RASAL3	chr19	15451624	15464544	-	protein_coding	1.39071	1.6146	-0.223896	0.055218	1
Tregs	SUMF1	chr3	3700814	4467273	-	protein_coding	1.29507	1.52211	-0.227039	0.055336	1
Tregs	SMAP1	chr6	70667776	70862011	+	protein_coding	1.22364	1.45837	-0.23473	0.0554869	1
Tregs	TBC1D4	chr13	75283503	75482169	-	protein_coding	1.88763	2.12375	-0.236123	0.0558602	1
Tregs	AC013652.1	chr15	38865322	39427195	-	lncRNA	2.21661	2.5104	-0.293787	0.0562444	1
Tregs	NR2C2	chr3	14947584	15053600	+	protein_coding	1.60026	1.90166	-0.301398	0.0564077	1
Tregs	CEMIP2	chr9	71683366	71816690	-	protein_coding	1.93684	2.18154	-0.244694	0.0566684	1
Tregs	PTGES3	chr12	56663341	56688408	-	protein_coding	0.917154	1.12921	-0.212053	0.056715	1
Tregs	CDKAL1	chr6	20534457	21232404	+	protein_coding	1.68397	1.93631	-0.252334	0.0567717	1
Tregs	TRAF3	chr14	102777476	102911500	+	protein_coding	2.25971	2.49224	-0.232529	0.056881	1
Tregs	ARL15	chr5	53883942	54310582	-	protein_coding	2.12141	2.32827	-0.206855	0.0578903	1
Tregs	GABPB1	chr15	50275392	50355408	-	protein_coding	1.56022	1.76894	-0.208721	0.0579367	1
Tregs	BCL2	chr18	63123346	63320128	-	protein_coding	2.41311	2.59872	-0.185612	0.0579982	1
Tregs	SEC14L1	chr17	77088749	77217101	+	protein_coding	1.40804	1.63215	-0.224109	0.0580307	1
Tregs	SCAPER	chr15	76347904	76905444	-	protein_coding	1.3624	1.67574	-0.313343	0.0583219	1
Tregs	SIPA1L3	chr19	37907208	38208369	+	protein_coding	1.35952	1.67164	-0.312115	0.0584145	1
Tregs	TBL1XR1	chr3	177019340	177228000	-	protein_coding	1.24153	1.56017	-0.31864	0.0584992	1
Tregs	AUH	chr9	91213815	91361913	-	protein_coding	1.55837	1.76205	-0.203683	0.0585342	1
Tregs	ZAP70	chr2	97713560	97739862	+	protein_coding	1.50102	1.78787	-0.286848	0.0585795	1
Tregs	RAPGEF1	chr9	131576770	131740074	-	protein_coding	2.18849	2.42302	-0.234533	0.0590751	1
Tregs	CCDC7	chr10	32446140	32882874	+	protein_coding	1.56378	1.93356	-0.369778	0.0593478	1
Tregs	RNF213-AS1	chr17	80351828	80415168	-	lncRNA	2.21561	2.47439	-0.258785	0.0593678	1
Tregs	MYO1F	chr19	8520778	8577577	-	protein_coding	1.858	2.04788	-0.18988	0.0597919	1
Tregs	MED13L	chr12	115953872	116277719	-	protein_coding	1.43517	1.70405	-0.268888	0.0601086	1
Tregs	WTAP	chr6	159725585	159756319	+	protein_coding	1.24771	1.4539	-0.206191	0.0611106	1
Tregs	RNF4	chr4	2462220	2625320	+	protein_coding	1.28323	1.52442	-0.241184	0.0618264	1
Tregs	DYNC1H1	chr14	101964573	102056443	+	protein_coding	1.37651	1.69245	-0.315947	0.0618638	1
Tregs	FLI1	chr11	128686535	128813267	+	protein_coding	1.63452	1.90524	-0.270714	0.0619788	1
Tregs	GRIK1	chr21	29536933	29940033	-	protein_coding	2.28331	2.51989	-0.236575	0.0621503	1
Tregs	CADM1	chr11	115169218	115504957	-	protein_coding	1.95809	2.22013	-0.262039	0.062243	1
Tregs	MTMR3	chr22	29883155	30030866	+	protein_coding	1.38116	1.59486	-0.2137	0.0626707	1
Tregs	LINC00342	chr2	95807052	95835003	-	lncRNA	1.42055	1.67025	-0.249704	0.0627136	1
Tregs	MSH3	chr5	80654652	80876815	+	protein_coding	1.46962	1.81145	-0.341833	0.062715	1
Tregs	DDX58	chr9	32455302	32526208	-	protein_coding	1.60449	1.83145	-0.226964	0.0628719	1
Tregs	XPO4	chr13	20777329	20903048	-	protein_coding	1.39671	1.73661	-0.339899	0.0632832	1
Tregs	ATAD2	chr8	123319850	123416350	-	protein_coding	1.20733	1.42248	-0.215146	0.0634004	1
Tregs	ANTXR2	chr4	79901146	80125454	-	protein_coding	1.69754	1.41271	0.28484	0.0636085	1
Tregs	LCK	chr1	32251239	32286165	+	protein_coding	1.34617	1.61914	-0.272969	0.0637144	1
Tregs	OGDH	chr7	44606572	44709066	+	protein_coding	1.53427	1.80302	-0.268754	0.0647199	1
Tregs	ZCCHC7	chr9	37120539	37358149	+	protein_coding	1.7659	2.0131	-0.247206	0.0657349	1
Tregs	PSEN1	chr14	73136418	73223691	+	protein_coding	1.64532	1.86956	-0.224236	0.0661572	1
Tregs	GALNT10	chr5	154190730	154420984	+	protein_coding	1.31453	1.51944	-0.204909	0.0662774	1
Tregs	EIF2AK2	chr2	37099210	37157065	-	protein_coding	1.14191	1.44741	-0.305495	0.0669862	1
Tregs	CSGALNACT2	chr10	43138445	43185302	+	protein_coding	1.25277	1.43924	-0.186477	0.0673074	1
Tregs	ZBTB1	chr14	64503712	64533690	+	protein_coding	1.26604	1.47719	-0.211146	0.0678515	1
Tregs	SIPA1L1	chr14	71320449	71741229	+	protein_coding	1.53308	1.80339	-0.270309	0.0681242	1
Tregs	PDE4B	chr1	65792514	66374579	+	protein_coding	1.51509	1.85434	-0.339248	0.06813	1
Tregs	BICDL1	chr12	119989869	120094494	+	protein_coding	1.66713	1.90858	-0.24145	0.068397	1
Tregs	SFI1	chr22	31488688	31618588	+	protein_coding	1.44529	1.64598	-0.200689	0.0685966	1
Tregs	RAB1A	chr2	65070696	65130331	-	protein_coding	1.06037	1.2955	-0.235134	0.0686168	1
Tregs	L3MBTL3	chr6	130013699	130141451	+	protein_coding	1.34405	1.54685	-0.202798	0.0694082	1
Tregs	BTAF1	chr10	91923770	92030325	+	protein_coding	1.30937	1.50978	-0.20041	0.0696208	1
Tregs	LRBA	chr4	150264435	151015727	-	protein_coding	2.22256	2.39922	-0.176655	0.0697916	1
Tregs	VAV1	chr19	6772708	6857366	+	protein_coding	1.25249	1.58462	-0.332123	0.0700921	1
Tregs	SRSF10	chr1	23964347	23980927	-	protein_coding	1.34211	1.5699	-0.227792	0.0702488	1
Tregs	GMDS	chr6	1623806	2245605	-	protein_coding	1.85341	2.08717	-0.233758	0.0703583	1
Tregs	VWA8	chr13	41566835	41961120	-	protein_coding	1.37532	1.60494	-0.229618	0.070578	1
Tregs	SESN1	chr6	108986437	109094819	-	protein_coding	1.64662	1.85086	-0.204241	0.0713425	1
Tregs	LINC01588	chr14	49927571	50105043	-	lncRNA	1.42943	1.65349	-0.224068	0.0715338	1
Tregs	ITPR1	chr3	4493345	4847840	+	protein_coding	2.01919	2.22009	-0.200901	0.0716345	1
Tregs	TMC6	chr17	78110458	78132407	-	protein_coding	1.36169	1.62594	-0.264253	0.0719254	1
Tregs	CYTH1	chr17	78674048	78782297	-	protein_coding	2.13937	2.32942	-0.190052	0.072132	1
Tregs	C5orf56	chr5	132410636	132488702	+	lncRNA	1.73701	1.97887	-0.241852	0.0723246	1
Tregs	HLCS	chr21	36750888	36990236	-	protein_coding	1.35368	1.6749	-0.321225	0.0725139	1
Tregs	RPAP2	chr1	92299059	92402056	+	protein_coding	1.421	1.67008	-0.249081	0.0734794	1
Tregs	ADAMTSL4-AS1	chr1	150560202	150574552	-	lncRNA	1.09936	1.31989	-0.220528	0.0735703	1
Tregs	ARHGEF3	chr3	56727418	57079329	-	protein_coding	1.95799	2.09721	-0.139219	0.0738843	1
Tregs	RC3H2	chr9	122844556	122905359	-	protein_coding	1.2807	1.47229	-0.191598	0.0738925	1
Tregs	STX8	chr17	9250471	9576591	-	protein_coding	1.56516	1.8171	-0.251946	0.0743912	1
Tregs	KAT2B	chr3	20040446	20154404	+	protein_coding	1.93414	2.1741	-0.239959	0.0746581	1
Tregs	NR3C1	chr5	143277931	143435512	-	protein_coding	1.71372	1.90828	-0.194563	0.0747359	1
Tregs	ACTN4	chr19	38647649	38731589	+	protein_coding	1.78936	2.00508	-0.215722	0.0747584	1
Tregs	DGKZ	chr11	46332905	46380554	+	protein_coding	1.46721	1.69399	-0.226783	0.0750707	1
Tregs	PSPC1	chr13	19674752	19783019	-	protein_coding	1.58222	1.82535	-0.24313	0.0756073	1
Tregs	TAP1	chr6	32845209	32853978	-	protein_coding	1.54266	1.7664	-0.22374	0.075979	1
Tregs	SLC9A9	chr3	143265222	143848485	-	protein_coding	2.21589	2.3892	-0.17331	0.0760454	1
Tregs	TNPO1	chr5	72816312	72916733	+	protein_coding	1.34248	1.53274	-0.190251	0.0776389	1
Tregs	Z82215.1	chr22	36335421	36343530	+	lncRNA	1.62034	1.85435	-0.234005	0.0778351	1
Tregs	ZSWIM6	chr5	61332258	61546172	+	protein_coding	1.74375	1.9852	-0.241451	0.0781904	1
Tregs	TNRC6A	chr16	24610209	24827632	+	protein_coding	1.96578	2.11589	-0.150106	0.0786023	1
Tregs	CAPN7	chr3	15206152	15252916	+	protein_coding	1.09407	1.27597	-0.181899	0.0795211	1
Tregs	ABLIM1	chr10	114431113	114768061	-	protein_coding	1.8121	2.11643	-0.304331	0.0796558	1
Tregs	GOLGA8B	chr15	34525207	34588503	-	protein_coding	1.89251	2.06364	-0.17113	0.0797155	1
Tregs	TRPS1	chr8	115408496	115809673	-	protein_coding	2.22413	2.43328	-0.209155	0.0799682	1
Tregs	JAK3	chr19	17824780	17848071	-	protein_coding	1.40682	1.70684	-0.300019	0.0800067	1
Tregs	CPEB3	chr10	92046692	92291078	-	protein_coding	1.9972	2.18487	-0.187676	0.0801528	1
Tregs	ARHGAP30	chr1	161046946	161069970	-	protein_coding	1.68245	1.90661	-0.224167	0.0808045	1
Tregs	AP002762.2	chr11	122751147	122851617	-	lncRNA	1.59122	1.87777	-0.286548	0.0810867	1
Tregs	TBCD	chr17	82752065	82945914	+	protein_coding	1.31183	1.52658	-0.214746	0.0814428	1
Tregs	RESF1	chr12	31959370	31993107	+	protein_coding	2.20016	2.4958	-0.295631	0.0819166	1
Tregs	WDR44	chrX	118346073	118449961	+	protein_coding	1.5133	1.72497	-0.21167	0.0829945	1
Tregs	TBK1	chr12	64452092	64502114	+	protein_coding	1.53232	1.78947	-0.257144	0.0837725	1
Tregs	DOCK10	chr2	224765090	225042445	-	protein_coding	1.65652	1.86179	-0.205279	0.0837777	1
Tregs	XRN1	chr3	142306607	142448062	-	protein_coding	1.74497	1.9685	-0.22353	0.0838695	1
Tregs	ATXN1	chr6	16299112	16761491	-	protein_coding	1.91684	2.17541	-0.258574	0.0841289	1
Tregs	AKAP13	chr15	85380571	85749358	+	protein_coding	1.82846	2.05509	-0.22663	0.0844287	1
Tregs	CDC73	chr1	193121958	193254815	+	protein_coding	1.46491	1.7179	-0.252988	0.0844949	1
Tregs	HK1	chr10	69269984	69401884	+	protein_coding	1.47674	1.66294	-0.186194	0.0848196	1
Tregs	LRCH1	chr13	46553168	46753040	+	protein_coding	1.66814	1.83833	-0.17019	0.0850164	1
Tregs	LMBR1	chr7	156668946	156893216	-	protein_coding	1.87984	2.04351	-0.163664	0.0850546	1
Tregs	TRAF1	chr9	120902393	120929173	-	protein_coding	1.49402	1.68601	-0.191987	0.0850649	1
Tregs	AP2A2	chr11	924894	1012245	+	protein_coding	1.11306	1.31527	-0.202202	0.0851234	1
Tregs	FCMR	chr1	206903317	206923247	-	protein_coding	1.65998	1.93799	-0.278016	0.0851649	1
Tregs	ATM	chr11	108222484	108369102	+	protein_coding	1.82958	2.09188	-0.262292	0.0854396	1
Tregs	PARN	chr16	14435700	14632728	-	protein_coding	1.37464	1.61917	-0.244531	0.0855356	1
Tregs	TENT4A	chr5	6713432	6757044	+	protein_coding	1.25223	1.46575	-0.213519	0.0859401	1
Tregs	EPSTI1	chr13	42886388	42992271	-	protein_coding	2.16893	2.39571	-0.226787	0.086338	1
Tregs	C22orf34	chr22	49414524	49657542	-	lncRNA	1.52126	1.77482	-0.253552	0.0864888	1
Tregs	FAM126B	chr2	200973718	201071671	-	protein_coding	1.33411	1.5327	-0.198596	0.0866278	1
Tregs	RABGEF1	chr7	66682164	66811464	+	protein_coding	1.49736	1.70699	-0.209629	0.0868181	1
Tregs	KIF13B	chr8	29067278	29263124	-	protein_coding	1.31617	1.48856	-0.172394	0.0872173	1
Tregs	CLYBL	chr13	99606669	99897134	+	protein_coding	1.17624	1.39646	-0.220223	0.0873297	1
Tregs	TRAF5	chr1	211326615	211374946	+	protein_coding	1.21605	1.46889	-0.252844	0.0873364	1
Tregs	ODF2L	chr1	86346824	86396342	-	protein_coding	1.59591	1.79392	-0.19801	0.087378	1
Tregs	PTPN7	chr1	202147013	202161588	-	protein_coding	1.27974	1.56738	-0.287641	0.0875071	1
Tregs	SEC31A	chr4	82818509	82901166	-	protein_coding	1.6244	1.85284	-0.228446	0.0878964	1
Tregs	GCC2	chr2	108448561	108509415	+	protein_coding	1.43982	1.7089	-0.269086	0.088678	1
Tregs	PI4KA	chr22	20707691	20859417	-	protein_coding	1.81655	2.01956	-0.203012	0.0889497	1
Tregs	MNAT1	chr14	60734742	60969965	+	protein_coding	1.38124	1.59117	-0.209932	0.0891627	1
Tregs	SPPL3	chr12	120762510	120904358	-	protein_coding	1.53047	1.69206	-0.161597	0.089287	1
Tregs	STK17B	chr2	196133583	196176503	-	protein_coding	1.8039	2.03086	-0.226954	0.0893738	1
Tregs	AC009554.1	chr15	61834682	61935738	+	lncRNA	1.3871	1.6627	-0.275596	0.0894366	1
Tregs	MTFR1	chr8	65644734	65771261	+	protein_coding	1.9375	2.12933	-0.191828	0.0894829	1
Tregs	AC068282.1	chr2	127294212	127375075	+	lncRNA	1.69445	1.91671	-0.222253	0.0899591	1
Tregs	PRDM1	chr6	105993463	106109939	+	protein_coding	1.80459	1.99889	-0.1943	0.0900968	1
Tregs	SPATA13	chr13	23979805	24307074	+	protein_coding	1.43882	1.73468	-0.295865	0.091073	1
Tregs	TRIM5	chr11	5663195	5938619	-	protein_coding	1.55816	1.77381	-0.215656	0.0912301	1
Tregs	PPP1CB	chr2	28751640	28802940	+	protein_coding	0.994423	1.18981	-0.195384	0.0914953	1
Tregs	CAMK4	chr5	111223653	111494886	+	protein_coding	1.92179	2.16167	-0.239888	0.0915218	1
Tregs	METTL15	chr11	28108248	28527041	+	protein_coding	1.7837	2.0389	-0.2552	0.0918228	1
Tregs	SLC25A12	chr2	171783405	171999859	-	protein_coding	1.31756	1.56136	-0.243794	0.0919872	1
Tregs	TMEM123	chr11	102396332	102470384	-	protein_coding	1.51028	1.29918	0.211099	0.0921383	1
Tregs	UBE4B	chr1	10032832	10181239	+	protein_coding	1.64228	1.88463	-0.24235	0.0925478	1
Tregs	EPS15	chr1	51354263	51519266	-	protein_coding	1.56557	1.77667	-0.2111	0.0926729	1
Tregs	USP15	chr12	62260338	62417431	+	protein_coding	2.41998	2.23592	0.18406	0.0928758	1
Tregs	SLC44A2	chr19	10602457	10644557	+	protein_coding	1.63875	1.86326	-0.224507	0.0929659	1
Tregs	OSBPL3	chr7	24796540	24981634	-	protein_coding	1.79776	2.02541	-0.227647	0.0934292	1
Tregs	HCLS1	chr3	121631399	121660927	-	protein_coding	1.36475	1.62697	-0.262224	0.0950725	1
Tregs	EMB	chr5	50396192	50443248	-	protein_coding	1.63097	1.85379	-0.222818	0.096283	1
Tregs	CARD8	chr19	48180770	48255946	-	protein_coding	1.81996	1.99146	-0.171495	0.0965177	1
Tregs	PCED1B	chr12	47079603	47236662	+	protein_coding	2.47006	2.35441	0.115656	0.0968637	1
Tregs	ANXA11	chr10	80150889	80205572	-	protein_coding	1.42521	1.60928	-0.184073	0.0968891	1
Tregs	PBXIP1	chr1	154944076	154956123	-	protein_coding	1.13819	1.36113	-0.222936	0.0976736	1
Tregs	PHACTR4	chr1	28369582	28500364	+	protein_coding	1.79858	1.97441	-0.175838	0.0980233	1
Tregs	FBXW7	chr4	152320544	152536092	-	protein_coding	1.72223	1.90419	-0.181963	0.0994539	1
Tregs	COTL1	chr16	84565596	84618078	-	protein_coding	1.36304	1.54948	-0.186438	0.0995665	1
Tregs	PELI1	chr2	64092652	64144420	-	protein_coding	1.55649	1.81997	-0.26348	0.0999036	1
Tregs	ERCC5	chr13	102807146	102876001	+	protein_coding	1.50861	1.7001	-0.191488	0.100405	1
Tregs	ATP11A	chr13	112690329	112887168	+	protein_coding	1.54421	1.70969	-0.165474	0.101266	1
Tregs	BABAM2	chr2	27889941	28338901	+	protein_coding	1.94593	2.14748	-0.201545	0.102024	1
Tregs	GABPB1-AS1	chr15	50354959	50372202	+	lncRNA	1.24135	1.44627	-0.204929	0.102531	1
Tregs	NT5DC1	chr6	116100851	116249497	+	protein_coding	1.54403	1.71794	-0.173909	0.103528	1
Tregs	TET2	chr4	105145875	105279816	+	protein_coding	1.43647	1.68486	-0.248388	0.103886	1
Tregs	PIK3CD	chr1	9651731	9729114	+	protein_coding	1.53239	1.36279	0.169594	0.103909	1
Tregs	CAMTA1	chr1	6785454	7769706	+	protein_coding	1.21012	1.4198	-0.209678	0.104088	1
Tregs	TSG101	chr11	18468336	18526951	-	protein_coding	1.4427	1.67473	-0.232022	0.104115	1
Tregs	RASGRP1	chr15	38488103	38565575	-	protein_coding	1.62141	1.85948	-0.238071	0.104751	1
Tregs	DIAPH1	chr5	141515016	141619055	-	protein_coding	1.22073	1.38124	-0.16051	0.105031	1
Tregs	IPCEF1	chr6	154154496	154356792	-	protein_coding	1.87962	2.14934	-0.269723	0.105257	1
Tregs	BCL11B	chr14	99169287	99272197	-	protein_coding	2.2212	2.39401	-0.172812	0.105577	1
Tregs	INKA2	chr1	111680630	111755824	-	protein_coding	1.78822	1.9882	-0.199987	0.10567	1
Tregs	FAM53B	chr10	124619292	124744378	-	protein_coding	2.18536	2.38774	-0.20238	0.106529	1
Tregs	KDM3B	chr5	138352685	138437028	+	protein_coding	1.71009	1.90598	-0.195893	0.107156	1
Tregs	HIPK1	chr1	113929324	113977869	+	protein_coding	1.26655	1.50774	-0.241187	0.107815	1
Tregs	TBL1X	chrX	9463295	9741037	+	protein_coding	1.44696	1.64901	-0.202048	0.108138	1
Tregs	LYPLA1	chr8	54046367	54102017	-	protein_coding	1.20531	1.40213	-0.196821	0.108314	1
Tregs	TRAPPC9	chr8	139727725	140458579	-	protein_coding	1.63842	1.86953	-0.231103	0.108424	1
Tregs	CERS4	chr19	8206736	8262421	+	protein_coding	2.01129	2.1854	-0.174103	0.109646	1
Tregs	ZNF236	chr18	76822607	76970727	+	protein_coding	1.32444	1.51336	-0.188921	0.109783	1
Tregs	CSDE1	chr1	114716913	114758676	-	protein_coding	1.004	1.17124	-0.167235	0.110127	1
Tregs	HECA	chr6	139135080	139180802	+	protein_coding	1.35226	1.52727	-0.175014	0.110488	1
Tregs	CCNH	chr5	87318416	87412930	-	protein_coding	1.99097	2.17808	-0.187112	0.11049	1
Tregs	SBNO1	chr12	123289109	123364847	-	protein_coding	1.32088	1.54882	-0.227932	0.11115	1
Tregs	MED27	chr9	131852928	132079867	-	protein_coding	1.30596	1.48586	-0.179898	0.11207	1
Tregs	JAK2	chr9	4984390	5128183	+	protein_coding	1.9217	2.09032	-0.168617	0.11213	1
Tregs	LINC00299	chr2	7988683	8488090	-	lncRNA	1.56902	1.85496	-0.285938	0.112249	1
Tregs	RAPGEF6	chr5	131423921	131635236	-	protein_coding	2.19036	2.33137	-0.141012	0.112586	1
Tregs	SRP54	chr14	34981957	35029567	+	protein_coding	1.49196	1.66434	-0.172379	0.113418	1
Tregs	RNF19A	chr8	100257060	100336218	-	protein_coding	2.14914	2.27257	-0.123431	0.113851	1
Tregs	DOP1A	chr6	83067666	83171350	+	protein_coding	1.61725	1.80435	-0.187099	0.114781	1
Tregs	ELMO1	chr7	36854361	37449249	-	protein_coding	1.53835	1.77442	-0.236071	0.115815	1
Tregs	AFF1	chr4	86935002	87141054	+	protein_coding	1.72436	1.8939	-0.16954	0.115826	1
Tregs	LNPEP	chr5	96935394	97037513	+	protein_coding	1.52821	1.73265	-0.20444	0.116097	1
Tregs	SMAD3	chr15	67063763	67195169	+	protein_coding	1.64835	1.87076	-0.222409	0.116267	1
Tregs	AC023509.6	chr12	53531752	53621218	+	lncRNA	1.78102	2.06089	-0.279872	0.116483	1
Tregs	N4BP1	chr16	48538726	48620148	-	protein_coding	1.08231	1.36017	-0.277859	0.117759	1
Tregs	YEATS2	chr3	183697797	183812624	+	protein_coding	1.58708	1.78476	-0.197677	0.118191	1
Tregs	TGFBR2	chr3	30606502	30694142	+	protein_coding	1.66915	1.85979	-0.190635	0.11839	1
Tregs	ADAM10	chr15	58588809	58749791	-	protein_coding	1.56498	1.80139	-0.236408	0.118516	1
Tregs	VRK2	chr2	57907629	58159920	+	protein_coding	1.4835	1.77837	-0.294871	0.118971	1
Tregs	IQCB1	chr3	121769761	121835079	-	protein_coding	1.49288	1.65675	-0.163864	0.120575	1
Tregs	SENP5	chr3	196867856	196934714	+	protein_coding	1.34115	1.52389	-0.182734	0.12075	1
Tregs	RNF38	chr9	36336396	36487548	-	protein_coding	1.80457	1.98716	-0.182587	0.120765	1
Tregs	FCHSD2	chr11	72836745	73142318	-	protein_coding	1.56743	1.76957	-0.202139	0.121619	1
Tregs	ATP13A3	chr3	194402672	194498364	-	protein_coding	1.49512	1.71522	-0.220102	0.122729	1
Tregs	SLC6A6	chr3	14402576	14489349	+	protein_coding	1.17983	1.38239	-0.202555	0.122997	1
Tregs	MBP	chr18	76978827	77133683	-	protein_coding	2.20344	2.34533	-0.141891	0.12338	1
Tregs	MOB3A	chr19	2071036	2096673	-	protein_coding	1.4974	1.67851	-0.181111	0.12362	1
Tregs	CDR2	chr16	22345936	22437165	-	protein_coding	1.7157	1.87927	-0.163569	0.123812	1
Tregs	AAK1	chr2	69457997	69674349	-	protein_coding	2.22805	2.39723	-0.16918	0.124489	1
Tregs	ZDHHC14	chr6	157381133	157678157	+	protein_coding	1.86661	2.05199	-0.185377	0.124757	1
Tregs	ARNTL	chr11	13276652	13387266	+	protein_coding	1.81909	1.99254	-0.173454	0.125017	1
Tregs	NNT	chr5	43602692	43707405	+	protein_coding	0.925333	1.13933	-0.213999	0.125063	1
Tregs	MTMR1	chrX	150692971	150765108	+	protein_coding	1.15729	1.32591	-0.168619	0.125564	1
Tregs	LY75	chr2	159803355	159904756	-	protein_coding	1.60676	1.81386	-0.207101	0.126408	1
Tregs	ESYT2	chr7	158730995	158830253	-	protein_coding	1.55926	1.77571	-0.216452	0.126438	1
Tregs	RHOA	chr3	49359145	49412998	-	protein_coding	1.122	1.32921	-0.207205	0.12752	1
Tregs	PPP1R2	chr3	195514428	195543386	-	protein_coding	1.66388	1.8152	-0.151323	0.127924	1
Tregs	GARS-DT	chr7	30516309	30595286	-	lncRNA	1.69232	1.88308	-0.190761	0.128405	1
Tregs	RAD50	chr5	132556019	132646349	+	protein_coding	1.44937	1.61729	-0.167923	0.12871	1
Tregs	FAR2	chr12	29149103	29340980	+	protein_coding	1.26067	1.49365	-0.232984	0.12898	1
Tregs	JARID2	chr6	15246069	15522042	+	protein_coding	1.26935	1.58067	-0.311317	0.130584	1
Tregs	TRAF3IP2-AS1	chr6	111483511	111598302	+	lncRNA	1.32606	1.50074	-0.174682	0.130729	1
Tregs	LINC01578	chr15	92819540	92899701	+	lncRNA	1.1733	1.36362	-0.190322	0.13098	1
Tregs	YME1L1	chr10	27110112	27155266	-	protein_coding	1.44955	1.62029	-0.17074	0.131349	1
Tregs	TRMT11	chr6	125986479	126203817	+	protein_coding	1.52014	1.68186	-0.161723	0.131419	1
Tregs	LRRC8D	chr1	89821014	89936611	+	protein_coding	1.31383	1.51749	-0.203655	0.131486	1
Tregs	NFKB1	chr4	102501331	102617302	+	protein_coding	1.75444	1.91182	-0.157376	0.13257	1
Tregs	TCF20	chr22	42160013	42343616	-	protein_coding	1.38692	1.54579	-0.15887	0.132799	1
Tregs	RAB7A	chr3	128726122	128814796	+	protein_coding	1.60084	1.80681	-0.205968	0.133336	1
Tregs	ZXDC	chr3	126437601	126475891	-	protein_coding	1.32636	1.5223	-0.195939	0.133349	1
Tregs	AC093865.1	chr2	212581357	213021545	-	lncRNA	1.83127	2.03715	-0.205884	0.135404	1
Tregs	AP000787.1	chr11	95150539	95234391	+	lncRNA	1.78838	2.01049	-0.22211	0.135417	1
Tregs	SH3KBP1	chrX	19533977	19887600	-	protein_coding	1.8996	2.10584	-0.206236	0.135613	1
Tregs	ST3GAL1	chr8	133454848	133571940	-	protein_coding	1.38417	1.59339	-0.209223	0.136614	1
Tregs	KDM6A	chrX	44873177	45112602	+	protein_coding	1.39373	1.66369	-0.269953	0.137357	1
Tregs	DISC1	chr1	231626815	232041272	+	protein_coding	1.40364	1.64971	-0.246071	0.137712	1
Tregs	KLHL24	chr3	183635610	183684519	+	protein_coding	1.72552	1.92325	-0.197731	0.138162	1
Tregs	FNBP1	chr9	129887187	130043194	-	protein_coding	1.89892	2.08554	-0.186622	0.138517	1
Tregs	RALY	chr20	33993646	34108308	+	protein_coding	1.28005	1.48243	-0.202387	0.138551	1
Tregs	MAX	chr14	65006174	65102695	-	protein_coding	1.42419	1.64055	-0.216361	0.1387	1
Tregs	CBFB	chr16	67028984	67101058	+	protein_coding	1.66688	1.81957	-0.152696	0.139773	1
Tregs	SMC4	chr3	160399274	160434954	+	protein_coding	1.29883	1.46551	-0.166677	0.140575	1
Tregs	WHRN	chr9	114402080	114505473	-	protein_coding	1.39917	1.54194	-0.142767	0.141145	1
Tregs	FOXP1	chr3	70952817	71583993	-	protein_coding	1.83684	2.01365	-0.176817	0.141471	1
Tregs	AC022210.2	chr2	84926019	84966685	+	lncRNA	1.5302	1.7225	-0.1923	0.141722	1
Tregs	CD247	chr1	167430640	167518610	-	protein_coding	2.20596	2.36147	-0.15551	0.141896	1
Tregs	VOPP1	chr7	55436056	55572988	-	protein_coding	1.79953	1.95713	-0.157601	0.143317	1
Tregs	PAM	chr5	102753981	103031105	+	protein_coding	1.84213	2.03928	-0.197152	0.143647	1
Tregs	MCF2L2	chr3	183178043	183428778	-	protein_coding	1.49823	1.69786	-0.199639	0.144554	1
Tregs	MGAT5	chr2	134119983	134454621	+	protein_coding	1.69399	1.91402	-0.220034	0.144703	1
Tregs	CREB3L2	chr7	137874979	138002086	-	protein_coding	1.85324	2.05928	-0.206049	0.145422	1
Tregs	ARHGEF6	chrX	136665547	136780932	-	protein_coding	1.72932	1.54461	0.184715	0.145434	1
Tregs	ABI1	chr10	26746593	26861087	-	protein_coding	1.74593	1.89821	-0.152287	0.146077	1
Tregs	XPO1	chr2	61477849	61538626	-	protein_coding	1.88234	2.05454	-0.172204	0.146928	1
Tregs	HIPK2	chr7	139561570	139777998	-	protein_coding	1.45412	1.7076	-0.253482	0.14717	1
Tregs	GBF1	chr10	102245532	102382899	+	protein_coding	1.73147	1.89469	-0.163218	0.147328	1
Tregs	CASTOR3	chr7	100200653	100272232	-	protein_coding	1.38134	1.62309	-0.241751	0.147689	1
Tregs	CUX1	chr7	101815904	102283958	+	protein_coding	1.75978	1.9525	-0.192716	0.148993	1
Tregs	KDM5B	chr1	202724495	202809470	-	protein_coding	1.40494	1.64732	-0.242374	0.14926	1
Tregs	STAG1	chr3	136336236	136752403	-	protein_coding	1.7534	1.9456	-0.192202	0.150319	1
Tregs	PSMA1	chr11	14504874	14643635	-	protein_coding	1.82639	1.99214	-0.165752	0.150574	1
Tregs	TM9SF2	chr13	99446311	99564048	+	protein_coding	1.56923	1.71573	-0.146504	0.150679	1
Tregs	PCGF5	chr10	91163012	91284337	+	protein_coding	1.54984	1.69238	-0.142544	0.152165	1
Tregs	CWC27	chr5	64768930	65018750	+	protein_coding	1.9648	1.75313	0.211666	0.152666	1
Tregs	AC074032.1	chr12	50112197	50165618	+	lncRNA	1.78703	1.97469	-0.187656	0.15291	1
Tregs	RABGAP1L	chr1	174159410	174995308	+	protein_coding	2.2311	2.45029	-0.219191	0.153444	1
Tregs	DPYD	chr1	97077743	97995000	-	protein_coding	1.54012	1.77509	-0.234972	0.154854	1
Tregs	LCP1	chr13	46125920	46211871	-	protein_coding	1.62674	1.79695	-0.170211	0.154878	1
Tregs	MARCH3	chr5	126867714	127030558	-	protein_coding	1.36455	1.65919	-0.294648	0.155038	1
Tregs	SCLT1	chr4	128864921	129093600	-	protein_coding	1.77067	1.93875	-0.168082	0.155597	1
Tregs	ERICH1	chr8	614746	738106	-	protein_coding	1.61613	1.80475	-0.188619	0.155753	1
Tregs	GNB1	chr1	1785285	1891117	-	protein_coding	1.38568	1.61399	-0.228311	0.155869	1
Tregs	BIRC3	chr11	102317450	102339403	+	protein_coding	1.42145	1.65662	-0.235175	0.159556	1
Tregs	ANKRD10	chr13	110878540	110915069	-	protein_coding	1.51536	1.7326	-0.217239	0.159664	1
Tregs	AL121985.1	chr1	160670778	160699761	+	lncRNA	1.4526	1.63208	-0.179479	0.160021	1
Tregs	DGLUCY	chr14	91060333	91225632	+	protein_coding	1.85871	1.99211	-0.133402	0.161022	1
Tregs	CHIC2	chr4	54009789	54064605	-	protein_coding	1.42183	1.60748	-0.18565	0.161353	1
Tregs	SH3BGRL	chrX	81202102	81298547	+	protein_coding	1.51998	1.73574	-0.215753	0.162317	1
Tregs	ZHX2	chr8	122781655	122974510	+	protein_coding	1.78471	1.97801	-0.193297	0.163054	1
Tregs	ARHGAP4	chrX	153907367	153934999	-	protein_coding	1.33841	1.49986	-0.16145	0.163749	1
Tregs	R3HDM1	chr2	135531455	135725270	+	protein_coding	1.74734	1.9249	-0.177562	0.164069	1
Tregs	APBB1IP	chr10	26438341	26567803	+	protein_coding	1.86769	2.02436	-0.156676	0.164467	1
Tregs	SLAMF1	chr1	160608106	160647295	-	protein_coding	1.9654	2.15779	-0.192398	0.164868	1
Tregs	CD58	chr1	116514534	116571039	-	protein_coding	1.7659	1.93217	-0.166267	0.165289	1
Tregs	ANKRD13C	chr1	70258999	70354734	-	protein_coding	1.35397	1.53839	-0.184427	0.166252	1
Tregs	MOB1B	chr4	70902326	71022449	+	protein_coding	1.12651	1.34291	-0.216397	0.16752	1
Tregs	CCND2	chr12	4273762	4305353	+	protein_coding	1.46547	1.61558	-0.150104	0.167841	1
Tregs	DDHD1	chr14	53036745	53153282	-	protein_coding	1.77326	1.95482	-0.181564	0.170368	1
Tregs	PTPRC	chr1	198638457	198757476	+	protein_coding	2.84029	3.0159	-0.175613	0.170661	1
Tregs	CNOT6L	chr4	77713387	77819615	-	protein_coding	1.5005	1.75596	-0.255463	0.171126	1
Tregs	RGS1	chr1	192575763	192580024	+	protein_coding	1.54974	1.76509	-0.215341	0.171434	1
Tregs	PIK3C2A	chr11	17077730	17207983	-	protein_coding	1.46944	1.62554	-0.156097	0.171632	1
Tregs	TMC8	chr17	78130770	78142968	+	protein_coding	1.96625	2.16754	-0.201291	0.171704	1
Tregs	ZNF131	chr5	43065176	43192021	+	protein_coding	1.71948	1.90812	-0.188638	0.171705	1
Tregs	BCAS3	chr17	60677453	61392838	+	protein_coding	2.38514	2.25341	0.131723	0.172289	1
Tregs	TBC1D5	chr3	17157162	18444817	-	protein_coding	2.17603	2.29145	-0.115423	0.172859	1
Tregs	HERC3	chr4	88592434	88708541	+	protein_coding	1.63622	1.80095	-0.164729	0.172879	1
Tregs	SIN3A	chr15	75369379	75455842	-	protein_coding	1.30554	1.43986	-0.134315	0.172986	1
Tregs	UMAD1	chr7	7640711	7968020	+	protein_coding	1.70103	1.9214	-0.22037	0.173682	1
Tregs	FOXO1	chr13	40469953	40666641	-	protein_coding	2.11157	2.27103	-0.159457	0.173685	1
Tregs	ANKRD28	chr3	15667236	15859771	-	protein_coding	1.50698	1.65269	-0.145709	0.173831	1
Tregs	B2M	chr15	44711487	44718877	+	protein_coding	3.68226	3.36258	0.319689	0.17593	1
Tregs	TRIM38	chr6	25962802	25991231	+	protein_coding	1.46833	1.66104	-0.192707	0.176853	1
Tregs	E2F3	chr6	20401879	20493714	+	protein_coding	1.41515	1.55974	-0.14459	0.176904	1
Tregs	PBX3	chr9	125747345	125967377	+	protein_coding	2.32828	2.13633	0.191949	0.17758	1
Tregs	SPECC1L	chr22	24270817	24417739	+	protein_coding	1.56854	1.72347	-0.154929	0.178417	1
Tregs	MOSMO	chr16	22007638	22087534	+	protein_coding	1.94726	2.10513	-0.157876	0.179009	1
Tregs	PTBP3	chr9	112217716	112333667	-	protein_coding	1.75659	1.93753	-0.180939	0.179107	1
Tregs	YPEL2	chr17	59331655	59401729	+	protein_coding	1.52239	1.68917	-0.166779	0.179497	1
Tregs	PIK3C3	chr18	41955234	42087830	+	protein_coding	1.1746	1.34394	-0.169347	0.181099	1
Tregs	TTC7A	chr2	46916157	47076137	+	protein_coding	1.50347	1.68915	-0.18568	0.18121	1
Tregs	PPP1R21	chr2	48440598	48515391	+	protein_coding	1.54878	1.69758	-0.148798	0.181523	1
Tregs	TPK1	chr7	144451941	144836395	-	protein_coding	1.69499	1.87562	-0.180626	0.181889	1
Tregs	SKAP1	chr17	48133442	48430275	-	protein_coding	3.54385	3.42596	0.11789	0.182434	1
Tregs	XPC	chr3	14145147	14178783	-	protein_coding	1.28837	1.47858	-0.190212	0.182443	1
Tregs	CYLD	chr16	50742050	50801935	+	protein_coding	1.90761	2.06443	-0.15682	0.183299	1
Tregs	ZDHHC20	chr13	21372573	21459370	-	protein_coding	1.18373	1.39674	-0.213009	0.183928	1
Tregs	MIATNB	chr22	26672747	26780893	+	lncRNA	1.38515	1.52258	-0.137421	0.184096	1
Tregs	AC079781.5	chr7	97851688	97972985	-	lncRNA	1.5776	1.76979	-0.192192	0.185709	1
Tregs	ARHGEF12	chr11	120336413	120489937	+	protein_coding	1.64522	1.81539	-0.170177	0.186118	1
Tregs	ZC3H12D	chr6	149446795	149485014	-	protein_coding	1.55313	1.78338	-0.23025	0.186263	1
Tregs	MYCBP2-AS1	chr13	77026767	77129717	+	lncRNA	1.55339	1.69574	-0.142349	0.18712	1
Tregs	SOS1	chr2	38981396	39124345	-	protein_coding	2.08565	2.20905	-0.123403	0.187968	1
Tregs	PDE3B	chr11	14643804	14872044	+	protein_coding	2.68159	2.86265	-0.18106	0.188218	1
Tregs	CSTF3	chr11	33077188	33162371	-	protein_coding	1.55597	1.71962	-0.163643	0.188348	1
Tregs	UBA2	chr19	34428352	34471251	+	protein_coding	1.40855	1.55278	-0.144231	0.188361	1
Tregs	EVL	chr14	99971449	100144236	+	protein_coding	1.7918	1.96373	-0.171936	0.188677	1
Tregs	SERINC5	chr5	80111651	80256048	-	protein_coding	1.42724	1.63707	-0.209835	0.188753	1
Tregs	SMC3	chr10	110567691	110604636	+	protein_coding	1.24718	1.40588	-0.158697	0.189849	1
Tregs	FAM135A	chr6	70412941	70561174	+	protein_coding	1.7225	1.87968	-0.15717	0.191687	1
Tregs	LRRFIP1	chr2	237627587	237813682	+	protein_coding	1.64833	1.85475	-0.206416	0.191733	1
Tregs	XAF1	chr17	6755447	6775647	+	protein_coding	1.3863	1.63847	-0.252168	0.191815	1
Tregs	TLK1	chr2	170990823	171231314	-	protein_coding	2.25772	2.11451	0.143208	0.192025	1
Tregs	DIAPH2	chrX	96684663	97604997	+	protein_coding	1.58835	1.79676	-0.208409	0.192187	1
Tregs	NSD2	chr4	1871393	1982207	+	protein_coding	1.48374	1.60531	-0.121565	0.192748	1
Tregs	GNG2	chr14	51826195	51979342	+	protein_coding	1.76335	1.90621	-0.142854	0.194031	1
Tregs	PITPNC1	chr17	67377281	67697261	+	protein_coding	1.72319	1.94882	-0.225632	0.194757	1
Tregs	SUB1	chr5	32531633	32604079	+	protein_coding	1.32996	1.49507	-0.165107	0.194905	1
Tregs	COX10-AS1	chr17	13755574	14069495	-	lncRNA	1.55391	1.75452	-0.200612	0.195209	1
Tregs	PATJ	chr1	61742406	62178675	+	protein_coding	1.20086	1.39767	-0.196805	0.195956	1
Tregs	DHRSX	chrX	2219506	2502805	-	protein_coding	1.50263	1.64864	-0.146009	0.196138	1
Tregs	KLHL20	chr1	173714941	173786692	+	protein_coding	1.59907	1.79162	-0.192556	0.19639	1
Tregs	RCSD1	chr1	167630093	167708696	+	protein_coding	1.47005	1.66259	-0.19254	0.196546	1
Tregs	KPNB1	chr17	47649476	47685505	+	protein_coding	1.25914	1.38946	-0.130319	0.196567	1
Tregs	VAV3	chr1	107571161	107965180	-	protein_coding	2.32938	2.49419	-0.164818	0.196768	1
Tregs	ICA1	chr7	8113184	8262687	-	protein_coding	1.90444	2.07023	-0.165793	0.196933	1
Tregs	HERPUD2	chr7	35632659	35695571	-	protein_coding	1.59101	1.73248	-0.141473	0.198141	1
Tregs	WWP2	chr16	69762306	69941741	+	protein_coding	1.74181	1.91763	-0.17582	0.198578	1
Tregs	HERPUD1	chr16	56932142	56944864	+	protein_coding	1.21997	1.35585	-0.135879	0.198734	1
Tregs	AC087854.1	chr8	22481588	22553444	-	lncRNA	1.86539	2.0382	-0.172808	0.19891	1
Tregs	GOSR2	chr17	46923075	46975524	+	protein_coding	1.39365	1.54249	-0.148839	0.199629	1
Tregs	CAMK1D	chr10	12349482	12835545	+	protein_coding	1.7333	1.95808	-0.22478	0.200449	1
Tregs	NRF1	chr7	129611720	129757082	+	protein_coding	1.47969	1.68687	-0.207183	0.200866	1
Tregs	AOPEP	chr9	94726701	95087218	+	protein_coding	1.88887	2.06072	-0.171851	0.201013	1
Tregs	AC023424.3	chr4	152448275	152513788	+	lncRNA	2.58127	2.71349	-0.132219	0.201463	1
Tregs	SND1	chr7	127652194	128092609	+	protein_coding	1.58677	1.7669	-0.180133	0.202207	1
Tregs	RAB11FIP1	chr8	37858618	37899497	-	protein_coding	1.39564	1.52009	-0.124449	0.203815	1
Tregs	MAP2K4	chr17	12020829	12143830	+	protein_coding	1.43963	1.58532	-0.145687	0.204135	1
Tregs	BAZ1A	chr14	34752731	34875647	-	protein_coding	1.67969	1.84356	-0.163871	0.204669	1
Tregs	CYTOR	chr2	87454781	87636740	+	lncRNA	1.81813	1.95145	-0.133323	0.20487	1
Tregs	AL137856.1	chr1	113812379	113870159	+	lncRNA	1.86038	2.02552	-0.165137	0.205914	1
Tregs	ABCC1	chr16	15949577	16143074	+	protein_coding	2.05178	2.19236	-0.140584	0.205933	1
Tregs	PHACTR2	chr6	143536845	143831185	+	protein_coding	2.68242	2.51997	0.162445	0.20626	1
Tregs	CEP120	chr5	123344885	123423592	-	protein_coding	1.66088	1.80869	-0.147817	0.206716	1
Tregs	ATP2B4	chr1	203626561	203744081	+	protein_coding	1.99802	1.84628	0.151742	0.207699	1
Tregs	NLRC3	chr16	3539033	3577403	-	protein_coding	1.68106	1.83531	-0.154253	0.207743	1
Tregs	MAML2	chr11	95976598	96343195	-	protein_coding	1.3413	1.56156	-0.220262	0.208444	1
Tregs	LINC01619	chr12	91984976	92142914	-	lncRNA	1.84444	2.09737	-0.25293	0.208991	1
Tregs	DTNB	chr2	25377198	25673647	-	protein_coding	1.82537	1.94558	-0.120211	0.209542	1
Tregs	TRAF3IP3	chr1	209756032	209782320	+	protein_coding	1.43299	1.66816	-0.235176	0.209974	1
Tregs	STXBP5	chr6	147204425	147390476	+	protein_coding	1.45177	1.60385	-0.152084	0.210506	1
Tregs	RANBP9	chr6	13621498	13711835	-	protein_coding	1.78975	1.95836	-0.168608	0.211845	1
Tregs	SORL1	chr11	121452314	121633763	+	protein_coding	1.66444	1.80035	-0.135904	0.212544	1
Tregs	CD96	chr3	111292719	111665750	+	protein_coding	1.65582	1.93789	-0.28207	0.214948	1
Tregs	NSUN6	chr10	18545561	18659285	-	protein_coding	1.82135	2.02979	-0.208444	0.21698	1
Tregs	NFATC2IP	chr16	28950807	28967097	+	protein_coding	1.79626	1.96738	-0.171119	0.217592	1
Tregs	MORF4L1	chr15	78810487	78898139	+	protein_coding	1.22703	1.37794	-0.150911	0.217755	1
Tregs	GOLPH3	chr5	32124716	32174319	-	protein_coding	1.24289	1.36962	-0.126725	0.218147	1
Tregs	MLLT3	chr9	20341669	20622518	-	protein_coding	1.4505	1.6358	-0.185304	0.219905	1
Tregs	TANK	chr2	161136908	161236230	+	protein_coding	1.82459	1.96083	-0.136237	0.222367	1
Tregs	MAP3K1	chr5	56815549	56896152	+	protein_coding	1.74978	1.58889	0.160889	0.223125	1
Tregs	MYO9B	chr19	17075781	17214537	+	protein_coding	1.71367	1.87511	-0.161443	0.223599	1
Tregs	MYO5A	chr15	52307283	52529050	-	protein_coding	0.97056	1.1361	-0.165536	0.22387	1
Tregs	ZC3HAV1	chr7	139043515	139109720	-	protein_coding	1.56766	1.73374	-0.16608	0.225682	1
Tregs	KIF2A	chr5	62306162	62537249	+	protein_coding	1.65764	1.84741	-0.189773	0.225826	1
Tregs	PRKCH	chr14	61187559	61550976	+	protein_coding	2.95839	3.05334	-0.0949533	0.227047	1
Tregs	ENTPD1-AS1	chr10	95732976	96090250	-	lncRNA	3.23084	3.05775	0.173084	0.227375	1
Tregs	ETNK1	chr12	22625075	22690665	+	protein_coding	1.50075	1.67269	-0.171942	0.229659	1
Tregs	UBE2R2	chr9	33817160	33920399	+	protein_coding	1.6475	1.79455	-0.147043	0.231457	1
Tregs	MANBA	chr4	102630770	102760994	-	protein_coding	1.35203	1.50253	-0.150498	0.23216	1
Tregs	ZNF800	chr7	127346790	127431924	-	protein_coding	1.22226	1.36795	-0.145688	0.232335	1
Tregs	BRWD3	chrX	80669503	80809877	-	protein_coding	1.27541	1.44267	-0.167262	0.232511	1
Tregs	SAMD9L	chr7	93130056	93148385	-	protein_coding	1.79371	1.64635	0.147359	0.232939	1
Tregs	AFTPH	chr2	64524305	64593005	+	protein_coding	1.35161	1.48708	-0.135466	0.232986	1
Tregs	PARP12	chr7	140023744	140063721	-	protein_coding	1.16633	1.33149	-0.165162	0.234026	1
Tregs	XRRA1	chr11	74807739	74949200	-	protein_coding	1.92088	2.09168	-0.170806	0.235727	1
Tregs	AC009093.2	chr16	29139661	29216706	+	lncRNA	1.32367	1.46516	-0.141493	0.235869	1
Tregs	TFRC	chr3	196027183	196082096	-	protein_coding	1.71039	1.574	0.136394	0.235982	1
Tregs	RNGTT	chr6	88609897	88963618	-	protein_coding	2.0307	2.14859	-0.117885	0.236063	1
Tregs	SMC6	chr2	17663812	17800242	-	protein_coding	1.5378	1.39956	0.138243	0.236299	1
Tregs	RAD21	chr8	116845935	116874866	-	protein_coding	1.16424	1.27669	-0.112445	0.236448	1
Tregs	LINC01004	chr7	104950315	105013044	-	lncRNA	1.54381	1.68208	-0.138267	0.236472	1
Tregs	GBP5	chr1	89258950	89272804	-	protein_coding	1.81679	2.05108	-0.234298	0.236683	1
Tregs	ENSA	chr1	150600851	150629612	-	protein_coding	1.47919	1.59502	-0.115833	0.237357	1
Tregs	YWHAZ	chr8	100916523	100953388	-	protein_coding	0.966616	1.12032	-0.153706	0.238077	1
Tregs	RANBP2	chr2	108719482	108785809	+	protein_coding	1.10724	1.24824	-0.141001	0.238146	1
Tregs	GPHN	chr14	66507407	67181803	+	protein_coding	1.95478	2.10154	-0.14676	0.238308	1
Tregs	ANO6	chr12	45215987	45440404	+	protein_coding	1.99438	2.1179	-0.123512	0.238529	1
Tregs	NSMCE2	chr8	125091679	125367120	+	protein_coding	2.30984	2.19404	0.115803	0.238581	1
Tregs	MAN2A1	chr5	109689366	109869625	+	protein_coding	1.59474	1.72368	-0.128941	0.2386	1
Tregs	FOXN2	chr2	48314637	48379295	+	protein_coding	1.26139	1.3851	-0.123708	0.24038	1
Tregs	HIBCH	chr2	190189735	190344193	-	protein_coding	1.61615	1.74703	-0.130877	0.240739	1
Tregs	PIGN	chr18	61905255	62187118	-	protein_coding	1.37684	1.5281	-0.151263	0.242484	1
Tregs	OSBPL8	chr12	76351797	76559809	-	protein_coding	2.24169	2.41091	-0.16922	0.243968	1
Tregs	CENPC	chr4	67468762	67545503	-	protein_coding	1.26057	1.42475	-0.164176	0.245955	1
Tregs	EPB41	chr1	28887091	29120046	+	protein_coding	1.99464	2.15671	-0.162063	0.24669	1
Tregs	CAMKMT	chr2	44361947	44772592	+	protein_coding	2.13817	1.95292	0.185251	0.248454	1
Tregs	BTBD9	chr6	38168451	38640148	-	protein_coding	1.9907	2.14253	-0.15183	0.250546	1
Tregs	ASXL1	chr20	32358330	32439319	+	protein_coding	1.61368	1.78039	-0.16671	0.251905	1
Tregs	KIF1B	chr1	10210805	10381603	+	protein_coding	1.45845	1.64898	-0.190532	0.252002	1
Tregs	MARK2	chr11	63838928	63911019	+	protein_coding	1.66476	1.77825	-0.113499	0.252041	1
Tregs	SCFD2	chr4	52872982	53366066	-	protein_coding	1.84674	2.0034	-0.156653	0.252672	1
Tregs	CKLF	chr16	66552563	66566251	+	protein_coding	1.74796	1.90585	-0.157884	0.25562	1
Tregs	KCNAB2	chr1	5990927	6101193	+	protein_coding	1.95832	2.10757	-0.149248	0.255629	1
Tregs	USP3	chr15	63504511	63594640	+	protein_coding	1.39486	1.57008	-0.175224	0.256425	1
Tregs	FYB1	chr5	39105252	39274528	-	protein_coding	2.37175	2.49663	-0.124884	0.257478	1
Tregs	SPIDR	chr8	47260878	47736306	+	protein_coding	1.73775	1.87909	-0.141342	0.25834	1
Tregs	ZFAND6	chr15	80059568	80138393	+	protein_coding	1.24006	1.378	-0.137945	0.260037	1
Tregs	MBNL1	chr3	152243828	152465780	+	protein_coding	3.22527	3.36308	-0.137809	0.260234	1
Tregs	ENTPD1	chr10	95711779	95877266	+	protein_coding	2.12043	2.30504	-0.184603	0.26047	1
Tregs	ELK3	chr12	96194375	96269824	+	protein_coding	1.57901	1.7405	-0.161495	0.2605	1
Tregs	CERT1	chr5	75356345	75512138	-	protein_coding	1.88505	1.99388	-0.108824	0.262248	1
Tregs	SIDT1	chr3	113532296	113629578	+	protein_coding	1.30433	1.47012	-0.165789	0.263143	1
Tregs	PPP3R1	chr2	68178857	68256237	-	protein_coding	1.28338	1.4226	-0.139216	0.264056	1
Tregs	ITFG1	chr16	47154387	47464149	-	protein_coding	2.43746	2.30495	0.132517	0.2644	1
Tregs	AEBP2	chr12	19404045	19720801	+	protein_coding	1.25142	1.37582	-0.124397	0.264897	1
Tregs	SPTAN1	chr9	128552558	128633662	+	protein_coding	1.6209	1.74666	-0.125761	0.265959	1
Tregs	LRRFIP2	chr3	37052626	37183689	-	protein_coding	1.45536	1.57618	-0.120813	0.266864	1
Tregs	TMPO	chr12	98515512	98550379	+	protein_coding	1.41738	1.56099	-0.143614	0.267497	1
Tregs	NUTM2B-AS1	chr10	79661394	79826594	-	lncRNA	1.8609	1.99992	-0.139021	0.26826	1
Tregs	CWF19L2	chr11	107326345	107457844	-	protein_coding	1.68361	1.82157	-0.137959	0.268752	1
Tregs	ARHGEF7	chr13	111114559	111305737	+	protein_coding	1.40339	1.51151	-0.108123	0.269186	1
Tregs	ETS1	chr11	128458761	128587558	-	protein_coding	2.49244	2.5982	-0.105768	0.270032	1
Tregs	CCDC91	chr12	28133249	28581511	+	protein_coding	2.5421	2.41704	0.125067	0.270157	1
Tregs	GCNT1	chr9	76419850	76651203	+	protein_coding	2.01244	2.13572	-0.123271	0.274539	1
Tregs	AC007384.1	chr7	104940943	105000713	+	lncRNA	1.45921	1.6381	-0.178894	0.274914	1
Tregs	ARID1A	chr1	26693236	26782104	+	protein_coding	2.00755	2.18101	-0.17346	0.275246	1
Tregs	ABHD18	chr4	127965306	128039927	+	protein_coding	1.55688	1.70046	-0.143574	0.276763	1
Tregs	VCP	chr9	35056064	35072627	-	protein_coding	1.94022	1.82421	0.116008	0.277341	1
Tregs	CREB1	chr2	207529737	207605988	+	protein_coding	1.91107	2.04338	-0.132313	0.277991	1
Tregs	CD84	chr1	160541095	160579516	-	protein_coding	1.81861	1.93879	-0.12018	0.278582	1
Tregs	CLIP1	chr12	122271432	122422632	-	protein_coding	2.07974	2.21647	-0.136725	0.279489	1
Tregs	PCMTD1	chr8	51817575	51899186	-	protein_coding	1.77534	1.89966	-0.124319	0.280172	1
Tregs	UVRAG	chr11	75815210	76144232	+	protein_coding	1.77996	1.90759	-0.127632	0.280285	1
Tregs	STAT1	chr2	190964358	191020960	-	protein_coding	2.2077	2.3472	-0.139501	0.281383	1
Tregs	ASAP1	chr8	130052104	130443674	-	protein_coding	1.71471	1.61243	0.102281	0.282337	1
Tregs	SNHG14	chr15	24978583	25420336	+	lncRNA	2.33453	2.44367	-0.109139	0.282436	1
Tregs	EXOC6	chr10	92826831	93059493	+	protein_coding	1.48734	1.62497	-0.137637	0.28292	1
Tregs	TASOR2	chr10	5684838	5763740	+	protein_coding	1.78398	1.91885	-0.134868	0.28436	1
Tregs	ANKH	chr5	14704800	14871778	-	protein_coding	1.84346	1.97867	-0.135205	0.284995	1
Tregs	ALG13	chrX	111665811	111760649	+	protein_coding	1.57552	1.72554	-0.150019	0.285269	1
Tregs	MGA	chr15	41621224	41773081	+	protein_coding	1.47272	1.61514	-0.142419	0.288396	1
Tregs	RAB11A	chr15	65726054	65891989	+	protein_coding	2.05171	2.20343	-0.151713	0.28855	1
Tregs	RILPL2	chr12	123410683	123436717	-	protein_coding	1.71236	1.84757	-0.135207	0.291021	1
Tregs	ZNF518A	chr10	96129715	96205288	+	protein_coding	1.32083	1.45402	-0.133194	0.292106	1
Tregs	GLB1	chr3	32996609	33097202	-	protein_coding	1.22743	1.36641	-0.138972	0.292188	1
Tregs	SECISBP2	chr9	89318500	89359663	+	protein_coding	1.81853	1.97264	-0.154111	0.293806	1
Tregs	HECTD1	chr14	31100112	31207804	-	protein_coding	1.40456	1.58766	-0.183097	0.293974	1
Tregs	IVNS1ABP	chr1	185296388	185317273	-	protein_coding	1.26515	1.3805	-0.115347	0.296017	1
Tregs	PTPRJ	chr11	47980558	48170841	+	protein_coding	2.69007	2.83976	-0.149691	0.296559	1
Tregs	AC090772.2	chr18	24076794	24099320	-	lncRNA	1.51103	1.64761	-0.136576	0.297061	1
Tregs	USP32	chr17	60177327	60422470	-	protein_coding	1.44919	1.57574	-0.126547	0.29736	1
Tregs	MFSD6	chr2	190408355	190509205	+	protein_coding	1.68679	1.82142	-0.134628	0.298171	1
Tregs	CTNNB1	chr3	41194741	41260096	+	protein_coding	1.15929	1.27824	-0.118944	0.298312	1
Tregs	DOCK2	chr5	169637268	170083382	+	protein_coding	2.07331	2.20143	-0.128115	0.298805	1
Tregs	SEPTIN9	chr17	77280569	77500596	+	protein_coding	1.4418	1.60473	-0.162938	0.299225	1
Tregs	ATXN2	chr12	111443485	111599676	-	protein_coding	2.00343	1.86685	0.136573	0.300438	1
Tregs	KLHL2	chr4	165207561	165323156	+	protein_coding	1.62677	1.76071	-0.133936	0.300596	1
Tregs	MCU	chr10	72692131	72887694	+	protein_coding	1.6553	1.77239	-0.117093	0.301623	1
Tregs	ZFYVE28	chr4	2269582	2418663	-	protein_coding	1.82137	1.96596	-0.144589	0.302097	1
Tregs	RFX7	chr15	56087280	56243266	-	protein_coding	1.6393	1.80017	-0.160877	0.304876	1
Tregs	DIPK1A	chr1	92832737	92961522	-	protein_coding	1.57168	1.67683	-0.105149	0.305538	1
Tregs	MSL2	chr3	136148917	136197241	-	protein_coding	1.44828	1.56603	-0.117746	0.306725	1
Tregs	STAM2	chr2	152116801	152175763	-	protein_coding	1.52228	1.6489	-0.126613	0.307359	1
Tregs	MED15	chr22	20495913	20587632	+	protein_coding	1.70715	1.83813	-0.130982	0.308455	1
Tregs	PIKFYVE	chr2	208266255	208358746	+	protein_coding	1.33474	1.4755	-0.140755	0.31192	1
Tregs	MCUB	chr4	109560209	109688719	+	protein_coding	1.82356	1.97617	-0.152611	0.311951	1
Tregs	ITPR2	chr12	26335352	26833194	-	protein_coding	1.81823	1.93484	-0.116614	0.312277	1
Tregs	SUCO	chr1	172532349	172611833	+	protein_coding	1.15601	1.26621	-0.110206	0.312712	1
Tregs	HP1BP3	chr1	20742679	20787323	-	protein_coding	2.16808	2.29429	-0.126213	0.314544	1
Tregs	KAT6B	chr10	74824927	75032624	+	protein_coding	1.89456	2.01834	-0.123783	0.315169	1
Tregs	MAN1A1	chr6	119177205	119349761	-	protein_coding	1.75944	1.88308	-0.123643	0.318595	1
Tregs	RERE	chr1	8352397	8848921	-	protein_coding	1.57261	1.71696	-0.144352	0.319708	1
Tregs	STX12	chr1	27773219	27824443	+	protein_coding	1.43299	1.52872	-0.0957298	0.32097	1
Tregs	ROCK2	chr2	11179759	11348330	-	protein_coding	1.64372	1.77646	-0.132735	0.321226	1
Tregs	MAPK6	chr15	51952106	52067375	+	protein_coding	1.64251	1.74913	-0.106619	0.321629	1
Tregs	ADCY7	chr16	50246137	50318135	+	protein_coding	1.26156	1.35558	-0.0940159	0.322019	1
Tregs	MTR	chr1	236795292	236921278	+	protein_coding	1.42659	1.57397	-0.147382	0.32275	1
Tregs	VMP1	chr17	59707192	59842255	+	protein_coding	2.24091	2.12287	0.118036	0.325681	1
Tregs	SLMAP	chr3	57755450	57930003	+	protein_coding	2.00076	2.11279	-0.11203	0.326245	1
Tregs	SMURF1	chr7	99027438	99144100	-	protein_coding	1.56021	1.45693	0.103276	0.326861	1
Tregs	RIC1	chr9	5629025	5776557	+	protein_coding	1.3877	1.5419	-0.154205	0.327249	1
Tregs	PSTPIP1	chr15	76993359	77037475	+	protein_coding	1.27631	1.37916	-0.102851	0.328602	1
Tregs	SLFN5	chr17	35243071	35273655	+	protein_coding	1.45077	1.6323	-0.181531	0.328847	1
Tregs	DCP2	chr5	112976702	113022195	+	protein_coding	1.54436	1.67651	-0.132149	0.329201	1
Tregs	TAF1	chrX	71366239	71532374	+	protein_coding	1.48784	1.58716	-0.0993202	0.329211	1
Tregs	STAMBPL1	chr10	88879734	88975153	+	protein_coding	1.94776	2.03622	-0.0884565	0.329633	1
Tregs	BORCS5	chr12	12357078	12471233	+	protein_coding	1.43292	1.52772	-0.0947981	0.330625	1
Tregs	AC009313.1	chr2	161096231	161160224	-	lncRNA	1.84774	1.95517	-0.107428	0.331654	1
Tregs	FMNL1	chr17	45221444	45247319	+	protein_coding	1.56618	1.7058	-0.139617	0.331995	1
Tregs	RHBDD1	chr2	226835581	226999215	+	protein_coding	1.48142	1.62978	-0.148357	0.332114	1
Tregs	EXOC2	chr6	485154	693139	-	protein_coding	1.59297	1.71828	-0.125313	0.332346	1
Tregs	MORC3	chr21	36320189	36386148	+	protein_coding	2.08031	1.96926	0.111053	0.332608	1
Tregs	HLA-B	chr6	31269491	31357188	-	protein_coding	3.29561	3.11378	0.181829	0.332913	1
Tregs	RREB1	chr6	7107597	7251980	+	protein_coding	1.47287	1.57032	-0.0974523	0.333827	1
Tregs	CAB39	chr2	230712842	230821075	+	protein_coding	2.10762	2.21865	-0.11103	0.333976	1
Tregs	WWP1	chr8	86342547	86478420	+	protein_coding	1.87184	1.97996	-0.108125	0.334404	1
Tregs	CASC4	chr15	44288719	44415758	+	protein_coding	1.71042	1.82245	-0.112032	0.334497	1
Tregs	DCAF5	chr14	69050881	69153150	-	protein_coding	1.8865	1.99092	-0.104421	0.335256	1
Tregs	DUSP16	chr12	12473282	12562863	-	protein_coding	2.37233	2.4744	-0.102076	0.33586	1
Tregs	CYP20A1	chr2	203238940	203305611	+	protein_coding	1.57269	1.46029	0.1124	0.336089	1
Tregs	MCL1	chr1	150574551	150579738	-	protein_coding	1.16791	1.2855	-0.117592	0.336198	1
Tregs	CEP85L	chr6	118460772	118710075	-	protein_coding	1.7468	1.86976	-0.12296	0.33695	1
Tregs	DDX5	chr17	64498254	64508199	-	protein_coding	1.74743	1.87915	-0.131726	0.338903	1
Tregs	WDFY2	chr13	51584455	51767709	+	protein_coding	1.16814	1.2683	-0.10016	0.342126	1
Tregs	TFCP2	chr12	51093656	51173135	-	protein_coding	1.90978	2.00191	-0.0921302	0.34284	1
Tregs	ARHGAP15	chr2	143091362	143768352	+	protein_coding	2.63857	2.72284	-0.0842733	0.343268	1
Tregs	UBAC2	chr13	99200774	99386504	+	protein_coding	1.57677	1.73937	-0.162604	0.343851	1
Tregs	FOXJ3	chr1	42176539	42335877	-	protein_coding	1.54362	1.70245	-0.15883	0.346426	1
Tregs	MBD2	chr18	54151606	54224669	-	protein_coding	1.68708	1.79898	-0.1119	0.348722	1
Tregs	HOOK3	chr8	42896946	43030535	+	protein_coding	1.48991	1.58678	-0.0968743	0.349614	1
Tregs	SPATA5	chr4	122923078	123319433	+	protein_coding	1.76233	1.65523	0.107091	0.350897	1
Tregs	ARPC1B	chr7	99374249	99394816	+	protein_coding	1.72163	1.8386	-0.116968	0.351355	1
Tregs	SREBF2	chr22	41833079	41907307	+	protein_coding	1.51151	1.61921	-0.107698	0.353894	1
Tregs	TENT2	chr5	79612120	79686648	+	protein_coding	1.51062	1.63302	-0.122396	0.354557	1
Tregs	RNF149	chr2	101271219	101308701	-	protein_coding	1.68622	1.80375	-0.117534	0.354585	1
Tregs	SGO1-AS1	chr3	20174244	21145967	+	lncRNA	1.46266	1.58247	-0.119814	0.356073	1
Tregs	SEC63	chr6	107867756	107958208	-	protein_coding	1.33738	1.43136	-0.0939869	0.358381	1
Tregs	GLS	chr2	190880827	190965552	+	protein_coding	2.43315	2.34636	0.0867874	0.359563	1
Tregs	PCNX1	chr14	70907405	71115382	+	protein_coding	2.0849	2.19394	-0.109041	0.360539	1
Tregs	LYST	chr1	235661041	235883640	-	protein_coding	2.33873	2.45991	-0.121179	0.360603	1
Tregs	GNPTAB	chr12	101745499	101830959	-	protein_coding	1.79059	1.92748	-0.136892	0.360644	1
Tregs	MCPH1	chr8	6406596	6648508	+	protein_coding	1.73219	1.59912	0.133077	0.360805	1
Tregs	REV3L	chr6	111299028	111483715	-	protein_coding	2.00941	2.10599	-0.0965856	0.361307	1
Tregs	ZC3H8	chr2	112211529	112255136	-	protein_coding	1.37638	1.50124	-0.124868	0.361468	1
Tregs	RPS6KA3	chrX	20149911	20267519	-	protein_coding	2.06195	2.1526	-0.090645	0.362227	1
Tregs	STK17A	chr7	43582758	43650713	+	protein_coding	1.76801	1.86931	-0.101305	0.363656	1
Tregs	TOX	chr8	58805412	59119147	-	protein_coding	2.59225	2.69334	-0.101096	0.365041	1
Tregs	OPTN	chr10	13099449	13138308	+	protein_coding	1.73141	1.84781	-0.116393	0.365219	1
Tregs	ZNF609	chr15	64460742	64686068	+	protein_coding	1.41545	1.50512	-0.0896693	0.366348	1
Tregs	GTDC1	chr2	143938068	144332568	-	protein_coding	1.98111	1.87849	0.102622	0.366425	1
Tregs	ST8SIA4	chr5	100806933	100903282	-	protein_coding	1.70376	1.82742	-0.123664	0.367318	1
Tregs	TAPBP	chr6	33299694	33314387	-	protein_coding	1.84591	1.95016	-0.104258	0.369322	1
Tregs	SLC38A1	chr12	46183063	46270017	-	protein_coding	2.15876	2.24583	-0.0870703	0.369351	1
Tregs	HDAC4	chr2	239048168	239401654	-	protein_coding	1.73476	1.84472	-0.109963	0.373813	1
Tregs	RORA	chr15	60488284	61229302	-	protein_coding	2.12637	2.24801	-0.121638	0.374913	1
Tregs	RAD51B	chr14	67819779	68730218	+	protein_coding	2.10448	2.22868	-0.124204	0.375805	1
Tregs	STRN3	chr14	30893799	31026401	-	protein_coding	1.53475	1.66356	-0.12881	0.376953	1
Tregs	MTDH	chr8	97644184	97730260	+	protein_coding	1.14955	1.06234	0.0872048	0.378255	1
Tregs	CRLF3	chr17	30769388	30824692	-	protein_coding	1.75862	1.649	0.109626	0.379333	1
Tregs	MIA2	chr14	39230231	39388513	+	protein_coding	1.71554	1.60175	0.113797	0.380085	1
Tregs	HLA-F	chr6	29722775	29738528	+	protein_coding	1.96788	2.06004	-0.0921553	0.381013	1
Tregs	STRN	chr2	36837698	36966536	-	protein_coding	1.51362	1.61051	-0.0968899	0.381737	1
Tregs	UBE2E1	chr3	23805955	23891640	+	protein_coding	1.79735	1.90976	-0.112417	0.382312	1
Tregs	SP110	chr2	230167293	230225729	-	protein_coding	1.85485	1.95736	-0.102509	0.382368	1
Tregs	PDE4D	chr5	58969038	60522120	-	protein_coding	1.91136	2.05167	-0.140305	0.382979	1
Tregs	AKT3	chr1	243488233	243851079	-	protein_coding	1.46572	1.35265	0.113072	0.383074	1
Tregs	DENND4C	chr9	19230435	19373545	+	protein_coding	1.48368	1.61897	-0.135284	0.383648	1
Tregs	UBE2G1	chr17	4269259	4366628	-	protein_coding	1.64438	1.75449	-0.110111	0.38486	1
Tregs	BATF	chr14	75522455	75547004	+	protein_coding	1.89394	2.00107	-0.107132	0.386546	1
Tregs	MAGED1	chrX	51803007	51902357	+	protein_coding	1.53835	1.65876	-0.120408	0.38803	1
Tregs	AC053513.1	chr12	22409237	22618868	+	lncRNA	1.47666	1.58667	-0.110013	0.388438	1
Tregs	GPCPD1	chr20	5544399	5611006	-	protein_coding	1.77605	1.8744	-0.0983456	0.389329	1
Tregs	RAB12	chr18	8609437	8639382	+	protein_coding	1.47273	1.58244	-0.10971	0.389354	1
Tregs	USP3-AS1	chr15	63544247	63601589	-	lncRNA	1.51002	1.60546	-0.0954422	0.3902	1
Tregs	ADAT2	chr6	143422832	143450695	-	protein_coding	1.48099	1.56738	-0.0863955	0.390731	1
Tregs	SMARCA2	chr9	1980290	2193624	+	protein_coding	1.87974	1.97613	-0.0963933	0.393241	1
Tregs	CEP192	chr18	12991362	13125052	+	protein_coding	1.42183	1.52249	-0.10066	0.393892	1
Tregs	ARHGAP18	chr6	129576132	129710177	-	protein_coding	1.47128	1.55146	-0.0801853	0.397452	1
Tregs	NIN	chr14	50719763	50831121	-	protein_coding	1.83095	1.91689	-0.0859368	0.399505	1
Tregs	AP001011.1	chr18	2688564	2833065	-	lncRNA	2.80106	2.89601	-0.0949542	0.40044	1
Tregs	CASP4	chr11	104942866	104969366	-	protein_coding	1.77312	1.67912	0.0939934	0.400469	1
Tregs	SGMS1	chr10	50305586	50625163	-	protein_coding	1.69104	1.79485	-0.103812	0.401032	1
Tregs	FAF1	chr1	50437028	50960267	-	protein_coding	1.81002	1.9108	-0.100782	0.402983	1
Tregs	MKLN1	chr7	131110096	131496632	+	protein_coding	2.16679	2.06338	0.103413	0.403104	1
Tregs	B4GALT5	chr20	49632945	49713878	-	protein_coding	1.53559	1.65455	-0.118969	0.403146	1
Tregs	CDC14A	chr1	100345001	100520277	+	protein_coding	1.29345	1.39255	-0.0991003	0.403268	1
Tregs	ASB3	chr2	53532672	53860160	-	protein_coding	1.97078	2.08492	-0.114139	0.405757	1
Tregs	SCFD1	chr14	30622311	30735850	+	protein_coding	1.7481	1.64993	0.0981679	0.40711	1
Tregs	PARP15	chr3	122577628	122639047	+	protein_coding	1.5702	1.6787	-0.108495	0.407561	1
Tregs	TNFRSF1B	chr1	12166991	12209228	+	protein_coding	1.68207	1.80077	-0.118695	0.408507	1
Tregs	N4BP2L1	chr13	32400723	32428311	-	protein_coding	1.72482	1.82694	-0.102114	0.410582	1
Tregs	NAA50	chr3	113716458	113746300	-	protein_coding	1.49439	1.64617	-0.151771	0.411117	1
Tregs	DGKH	chr13	42040036	42256578	+	protein_coding	2.41675	2.49879	-0.082044	0.411224	1
Tregs	PTPN2	chr18	12785478	12929643	-	protein_coding	1.74833	1.86997	-0.121644	0.411988	1
Tregs	ZNF644	chr1	90915298	91022272	-	protein_coding	1.83851	1.94095	-0.102444	0.413097	1
Tregs	FBXO28	chr1	224114111	224162047	+	protein_coding	1.61159	1.48513	0.126459	0.41376	1
Tregs	CFLAR-AS1	chr2	201140278	201157823	-	lncRNA	1.91805	2.03671	-0.118655	0.414021	1
Tregs	TTC13	chr1	230906243	230978875	-	protein_coding	1.35224	1.45408	-0.101843	0.416035	1
Tregs	FOXN3	chr14	89124871	89619149	-	protein_coding	2.51841	2.59129	-0.0728798	0.416616	1
Tregs	MLLT10	chr10	21524646	21743630	+	protein_coding	1.71921	1.81709	-0.0978775	0.41683	1
Tregs	MTF2	chr1	93079235	93139079	+	protein_coding	1.46084	1.5555	-0.0946603	0.417648	1
Tregs	CDK14	chr7	90466424	91210590	+	protein_coding	1.61819	1.70519	-0.0870001	0.417683	1
Tregs	GNA12	chr7	2728105	2844308	-	protein_coding	1.53832	1.6463	-0.107981	0.41779	1
Tregs	JAK1	chr1	64833229	65067754	-	protein_coding	2.14968	2.07677	0.0729032	0.418168	1
Tregs	MAP3K5	chr6	136557046	136792477	-	protein_coding	1.86585	2.01322	-0.147374	0.419533	1
Tregs	IKZF2	chr2	212999691	213152427	-	protein_coding	2.60777	2.52175	0.0860252	0.419627	1
Tregs	GSK3B	chr3	119821323	120094417	-	protein_coding	2.0924	2.17692	-0.0845204	0.420415	1
Tregs	HERC4	chr10	67921899	68075348	-	protein_coding	2.02414	1.89436	0.129772	0.421011	1
Tregs	FYCO1	chr3	45917899	45995824	-	protein_coding	1.69339	1.8177	-0.124302	0.421286	1
Tregs	PIK3IP1-AS1	chr22	31292499	31338021	+	lncRNA	1.73887	1.87997	-0.141105	0.421395	1
Tregs	IL4R	chr16	27313668	27364778	+	protein_coding	1.32884	1.42726	-0.0984283	0.421785	1
Tregs	LONP2	chr16	48244300	48363122	+	protein_coding	1.61024	1.73516	-0.124922	0.422031	1
Tregs	KLHL5	chr4	39045039	39126857	+	protein_coding	1.31275	1.40331	-0.0905575	0.424506	1
Tregs	RASA1	chr5	87267883	87391931	+	protein_coding	1.65619	1.77358	-0.117392	0.425826	1
Tregs	RIF1	chr2	151409883	151508013	+	protein_coding	1.35381	1.4403	-0.0864843	0.427152	1
Tregs	UBA6	chr4	67612652	67701155	-	protein_coding	1.40829	1.50047	-0.0921727	0.428122	1
Tregs	ERCC6L2	chr9	95871264	96121154	+	protein_coding	1.42501	1.53686	-0.111859	0.428343	1
Tregs	ZMYND11	chr10	134465	254637	+	protein_coding	1.32309	1.42732	-0.104228	0.428494	1
Tregs	BTRC	chr10	101354033	101557321	+	protein_coding	1.7056	1.78974	-0.0841386	0.428527	1
Tregs	DCAF6	chr1	167935783	168075843	+	protein_coding	1.6017	1.69763	-0.0959318	0.429324	1
Tregs	XKR6	chr8	10896045	11201833	-	protein_coding	1.85397	1.94877	-0.0947994	0.429723	1
Tregs	GNAQ	chr9	77716097	78031811	-	protein_coding	1.4279	1.31772	0.110178	0.430129	1
Tregs	FAM107B	chr10	14518557	14774897	-	protein_coding	1.6242	1.71848	-0.0942757	0.431096	1
Tregs	PDE7A	chr8	65717510	65842322	-	protein_coding	1.94856	2.06403	-0.115476	0.431326	1
Tregs	SGPP1	chr14	63684216	63728065	-	protein_coding	1.36183	1.4588	-0.0969608	0.43324	1
Tregs	CDK17	chr12	96278261	96400480	-	protein_coding	1.22539	1.34363	-0.118239	0.43407	1
Tregs	PLEKHA2	chr8	38901235	38973912	+	protein_coding	1.86189	1.96543	-0.10354	0.434867	1
Tregs	MAN1A2	chr1	117367449	117528872	+	protein_coding	1.96755	2.06544	-0.0978878	0.435505	1
Tregs	TAF3	chr10	7818505	8016631	+	protein_coding	1.80891	1.70739	0.101515	0.436646	1
Tregs	RAP1GDS1	chr4	98261384	98443861	+	protein_coding	2.57371	2.48756	0.0861512	0.438899	1
Tregs	RALGAPA2	chr20	20389530	20712644	-	protein_coding	1.17901	1.27122	-0.0922157	0.438926	1
Tregs	CCDC14	chr3	123897305	123961408	-	protein_coding	1.66868	1.75368	-0.0850011	0.438943	1
Tregs	IL2RA	chr10	6010689	6062370	-	protein_coding	1.48399	1.56062	-0.0766324	0.440369	1
Tregs	TRIM56	chr7	101085481	101097967	+	protein_coding	1.89085	1.9847	-0.0938545	0.440505	1
Tregs	HUWE1	chrX	53532096	53686728	-	protein_coding	1.52364	1.62582	-0.10219	0.443388	1
Tregs	SP3	chr2	173880850	173965702	-	protein_coding	1.68147	1.60368	0.077796	0.444442	1
Tregs	SMCHD1	chr18	2655738	2805017	+	protein_coding	2.53806	2.62621	-0.0881521	0.446291	1
Tregs	CHST11	chr12	104455295	104762014	+	protein_coding	2.53432	2.60654	-0.0722224	0.446391	1
Tregs	PAG1	chr8	80967810	81112068	-	protein_coding	0.738651	0.626959	0.111693	0.446597	1
Tregs	KIAA2026	chr9	5881596	6008482	-	protein_coding	1.25224	1.34157	-0.0893354	0.447649	1
Tregs	AC016831.7	chr7	130791264	131110161	-	lncRNA	1.53356	1.64847	-0.114907	0.447814	1
Tregs	FBXL17	chr5	107859035	108382098	-	protein_coding	1.89374	1.97773	-0.0839926	0.449167	1
Tregs	GPRIN3	chr4	89236383	89307800	-	protein_coding	2.13006	2.24187	-0.111808	0.449748	1
Tregs	ANKRD36	chr2	97113218	97264434	+	protein_coding	1.66765	1.75018	-0.0825383	0.454102	1
Tregs	WNK1	chr12	752579	911452	+	protein_coding	1.84305	1.93468	-0.0916293	0.454191	1
Tregs	CD44	chr11	35138870	35232402	+	protein_coding	1.70556	1.58425	0.121312	0.454478	1
Tregs	PSMB9	chr6	32844136	32859851	+	protein_coding	1.80838	1.91375	-0.105368	0.456481	1
Tregs	SPOP	chr17	49598884	49678163	-	protein_coding	1.36815	1.45767	-0.0895133	0.462767	1
Tregs	EIF4G3	chr1	20806292	21176888	-	protein_coding	2.14723	2.23175	-0.0845188	0.465312	1
Tregs	CCM2	chr7	44999475	45076469	+	protein_coding	2.04634	2.13557	-0.0892226	0.466965	1
Tregs	CBFA2T2	chr20	33490075	33650036	+	protein_coding	1.99559	2.08792	-0.0923276	0.467977	1
Tregs	CAMK2D	chr4	113451032	113761927	-	protein_coding	1.73154	1.83186	-0.100323	0.471612	1
Tregs	LAPTM5	chr1	30732469	30757774	-	protein_coding	1.53202	1.6363	-0.104285	0.47218	1
Tregs	WDR7	chr18	56651343	57036606	+	protein_coding	1.97259	2.04867	-0.0760753	0.472488	1
Tregs	SLF2	chr10	100912963	100965134	+	protein_coding	1.67491	1.7673	-0.0923901	0.473354	1
Tregs	FTX	chrX	73940435	74293574	-	lncRNA	2.09794	2.17655	-0.0786116	0.473693	1
Tregs	DIP2B	chr12	50504985	50748657	+	protein_coding	1.30897	1.42439	-0.115429	0.474665	1
Tregs	PCCA	chr13	100089015	100530437	+	protein_coding	1.79022	1.8782	-0.0879829	0.478596	1
Tregs	VPS13A	chr9	77177445	77421537	+	protein_coding	1.88837	1.96304	-0.0746668	0.478885	1
Tregs	CCDC141	chr2	178829757	179050086	-	protein_coding	1.47981	1.33705	0.142762	0.480761	1
Tregs	UBE2B	chr5	134371469	134392108	+	protein_coding	1.1629	1.25243	-0.089528	0.482405	1
Tregs	RPRD2	chr1	150363091	150476566	+	protein_coding	2.20962	2.13449	0.0751283	0.48383	1
Tregs	CASP8	chr2	201233443	201287711	+	protein_coding	1.9199	2.01537	-0.0954755	0.485764	1
Tregs	ZEB1	chr10	31318495	31529814	+	protein_coding	2.23519	2.17402	0.0611766	0.487684	1
Tregs	NDUFV2	chr18	9102630	9134345	+	protein_coding	1.07242	1.17719	-0.104774	0.487776	1
Tregs	CSNK1G1	chr15	64165525	64356173	-	protein_coding	1.78807	1.85888	-0.0708091	0.488665	1
Tregs	KLF12	chr13	73686089	73995056	-	protein_coding	2.3555	2.28451	0.0709849	0.489041	1
Tregs	DDX60	chr4	168216294	168318804	-	protein_coding	1.84836	1.74266	0.105705	0.490647	1
Tregs	KMT2A	chr11	118436490	118526832	+	protein_coding	1.88428	1.97061	-0.0863334	0.491672	1
Tregs	IMMP2L	chr7	110663051	111562517	-	protein_coding	2.60199	2.52402	0.0779773	0.491963	1
Tregs	HLA-C	chr6	31268749	31272130	-	protein_coding	1.90476	2.00435	-0.099594	0.49236	1
Tregs	AC005670.3	chr17	46983287	47100323	-	lncRNA	1.62373	1.70559	-0.081861	0.492477	1
Tregs	PHTF2	chr7	77798792	77957503	+	protein_coding	2.22961	2.15037	0.0792447	0.492952	1
Tregs	DYM	chr18	49041474	49461347	-	protein_coding	1.63206	1.72849	-0.0964269	0.493626	1
Tregs	IP6K1	chr3	49724294	49786542	-	protein_coding	1.61774	1.71139	-0.0936486	0.494702	1
Tregs	MIAT	chr22	26646411	26676475	+	lncRNA	1.36698	1.49313	-0.126154	0.494989	1
Tregs	LDLRAD4	chr18	13217498	13652755	+	protein_coding	2.43352	2.3572	0.0763152	0.495301	1
Tregs	CYBA	chr16	88643289	88651054	-	protein_coding	1.89771	1.97117	-0.0734617	0.49644	1
Tregs	SEC24B	chr4	109433772	109540896	+	protein_coding	1.54451	1.62354	-0.0790326	0.498105	1
Tregs	CTSC	chr11	88293592	88337761	-	protein_coding	1.38765	1.29061	0.097032	0.498425	1
Tregs	KIF5B	chr10	32009015	32056425	-	protein_coding	1.52196	1.59377	-0.0718124	0.500286	1
Tregs	ACTR3	chr2	113890063	113962596	+	protein_coding	1.3125	1.37833	-0.0658317	0.500563	1
Tregs	AC114760.2	chr2	196151263	196154881	+	lncRNA	1.41628	1.48127	-0.0649926	0.501008	1
Tregs	MIB1	chr18	21704957	21870957	+	protein_coding	1.18593	1.26027	-0.074335	0.501144	1
Tregs	STAM	chr10	17644151	17716824	+	protein_coding	1.82019	1.89701	-0.0768205	0.502135	1
Tregs	CLNK	chr4	10486395	10684768	-	protein_coding	2.08285	2.17544	-0.0925845	0.503699	1
Tregs	NUP153	chr6	17615035	17706834	-	protein_coding	1.53458	1.60023	-0.0656512	0.503981	1
Tregs	ERBIN	chr5	65926475	66082549	+	protein_coding	1.84823	1.74574	0.102495	0.504779	1
Tregs	SESN3	chr11	95165513	95232541	-	protein_coding	1.2629	1.36018	-0.097282	0.506877	1
Tregs	FANCL	chr2	58159243	58241372	-	protein_coding	1.54709	1.62938	-0.0822945	0.506904	1
Tregs	MTM1	chrX	150568619	150673322	+	protein_coding	1.77146	1.84437	-0.0729156	0.507075	1
Tregs	GOLGB1	chr3	121663199	121749767	-	protein_coding	1.65509	1.72463	-0.0695316	0.509687	1
Tregs	FAM172A	chr5	93617725	94111699	-	protein_coding	2.32745	2.38379	-0.0563377	0.510895	1
Tregs	STK38	chr6	36493892	36547479	-	protein_coding	1.51259	1.58791	-0.0753108	0.512335	1
Tregs	ITSN2	chr2	24202864	24360714	-	protein_coding	1.90949	1.97748	-0.0679887	0.513358	1
Tregs	R3HCC1L	chr10	98134624	98244897	+	protein_coding	1.72205	1.80839	-0.0863415	0.513569	1
Tregs	NEAT1	chr11	65422774	65445540	+	lncRNA	3.12404	3.23136	-0.107323	0.514108	1
Tregs	SYNE2	chr14	63852983	64226433	+	protein_coding	2.96565	3.02069	-0.0550438	0.514422	1
Tregs	WDPCP	chr2	63119559	63827843	-	protein_coding	1.4942	1.57322	-0.0790229	0.517066	1
Tregs	VEZT	chr12	95217746	95302799	+	protein_coding	1.63808	1.70684	-0.0687557	0.518809	1
Tregs	ZNF91	chr19	23304991	23395471	-	protein_coding	1.73267	1.79602	-0.063349	0.519695	1
Tregs	RCAN3	chr1	24502351	24541040	+	protein_coding	1.34159	1.42852	-0.0869293	0.520761	1
Tregs	CGGBP1	chr3	88051944	88149885	-	protein_coding	1.64661	1.72545	-0.0788341	0.521222	1
Tregs	MIGA1	chr1	77779624	77879539	+	protein_coding	1.59421	1.68002	-0.0858133	0.523363	1
Tregs	SEPTIN6	chrX	119615724	119693370	-	protein_coding	1.95867	1.88575	0.0729198	0.524697	1
Tregs	LEMD3	chr12	65169583	65248355	+	protein_coding	1.70015	1.636	0.0641518	0.526562	1
Tregs	TPM3	chr1	154155304	154194648	-	protein_coding	1.1304	1.2014	-0.0710019	0.530815	1
Tregs	INSYN2B	chr5	169861303	169980495	-	protein_coding	2.02618	2.10559	-0.0794067	0.531484	1
Tregs	EIF4E3	chr3	71675414	71754773	-	protein_coding	1.43107	1.49736	-0.0662895	0.533521	1
Tregs	DECR1	chr8	90001405	90053633	+	protein_coding	1.5942	1.68192	-0.0877163	0.534987	1
Tregs	AGO3	chr1	35930718	36072500	+	protein_coding	1.88704	1.95972	-0.0726784	0.536165	1
Tregs	SCAF4	chr21	31671000	31732118	-	protein_coding	1.46212	1.52937	-0.0672445	0.53736	1
Tregs	STIM2	chr4	26857601	27025381	+	protein_coding	2.0204	2.091	-0.070599	0.539476	1
Tregs	VPS54	chr2	63892146	64019428	-	protein_coding	1.83694	1.91349	-0.0765503	0.54044	1
Tregs	CHD1	chr5	98853985	98928957	-	protein_coding	2.00315	2.07183	-0.0686828	0.541539	1
Tregs	AHCTF1	chr1	246839098	246931967	-	protein_coding	1.3917	1.45767	-0.0659658	0.542334	1
Tregs	ST3GAL3	chr1	43705824	43931165	+	protein_coding	1.71434	1.81614	-0.1018	0.543016	1
Tregs	RAB6A	chr11	73675638	73761137	-	protein_coding	1.80268	1.73452	0.0681648	0.543513	1
Tregs	HLA-E	chr6	30489509	30494194	+	protein_coding	1.63499	1.73194	-0.0969455	0.544639	1
Tregs	YLPM1	chr14	74763316	74859435	+	protein_coding	1.65237	1.71339	-0.0610186	0.547278	1
Tregs	XIAP	chrX	123859724	123913979	+	protein_coding	1.71179	1.79047	-0.0786718	0.548058	1
Tregs	UGGT1	chr2	128091200	128195677	+	protein_coding	1.07216	1.1499	-0.0777346	0.54914	1
Tregs	FAAH2	chrX	57286706	57489196	+	protein_coding	1.54035	1.62817	-0.0878144	0.550684	1
Tregs	TULP4	chr6	158232236	158511828	+	protein_coding	1.41056	1.48017	-0.0696085	0.551569	1
Tregs	ORC2	chr2	200908977	200963680	-	protein_coding	1.71031	1.77753	-0.0672193	0.551956	1
Tregs	ANKIB1	chr7	92245974	92401383	+	protein_coding	1.91284	1.98899	-0.0761448	0.552211	1
Tregs	COA1	chr7	43608456	43729717	-	protein_coding	2.15711	2.07127	0.0858402	0.553933	1
Tregs	IL7	chr8	78675743	78805523	-	protein_coding	1.8017	1.89872	-0.0970144	0.554808	1
Tregs	MBD5	chr2	148021011	148516971	+	protein_coding	1.99817	2.0689	-0.0707244	0.557563	1
Tregs	RUNX1	chr21	34787801	36004667	-	protein_coding	2.28143	2.34915	-0.0677269	0.559259	1
Tregs	CBL	chr11	119206276	119313926	+	protein_coding	1.59363	1.66054	-0.0669159	0.559882	1
Tregs	BBX	chr3	107522936	107811339	+	protein_coding	2.28057	2.2181	0.0624782	0.565096	1
Tregs	ARID4A	chr14	58298504	58373887	+	protein_coding	1.7977	1.88045	-0.0827576	0.567522	1
Tregs	MAD1L1	chr7	1815793	2233243	-	protein_coding	1.43221	1.51854	-0.0863299	0.571829	1
Tregs	RNF13	chr3	149812708	149962139	+	protein_coding	1.69366	1.75878	-0.0651196	0.573509	1
Tregs	NMT2	chr10	15102584	15168693	-	protein_coding	1.80211	1.88182	-0.0797162	0.573992	1
Tregs	TSPOAP1-AS1	chr17	58324472	58415766	+	lncRNA	1.69999	1.77451	-0.0745147	0.574587	1
Tregs	MAP3K14	chr17	45263119	45317029	-	protein_coding	1.79259	1.8615	-0.0689167	0.575164	1
Tregs	CARD11	chr7	2906141	3043945	-	protein_coding	2.58154	2.52618	0.0553617	0.575619	1
Tregs	NUCKS1	chr1	205712822	205750182	-	protein_coding	1.36162	1.30177	0.0598558	0.578046	1
Tregs	AC131568.1	chr8	129953729	129964634	+	lncRNA	1.72686	1.78399	-0.0571379	0.578802	1
Tregs	DLGAP1	chr18	3496032	4455307	-	protein_coding	2.20542	2.32616	-0.120746	0.579441	1
Tregs	PRORP	chr14	35121846	35277622	+	protein_coding	1.3501	1.42388	-0.0737761	0.579629	1
Tregs	DENND4A	chr15	65658046	65792293	-	protein_coding	1.67061	1.72219	-0.051576	0.585448	1
Tregs	HLA-A	chr6	29941260	29945884	+	protein_coding	2.18415	2.06961	0.114546	0.587083	1
Tregs	LEF1	chr4	108047545	108168956	-	protein_coding	1.42825	1.36917	0.0590857	0.58985	1
Tregs	LCP2	chr5	170246233	170297818	-	protein_coding	1.79445	1.88009	-0.08564	0.591152	1
Tregs	SLC7A6	chr16	68264516	68301823	+	protein_coding	1.67399	1.75584	-0.0818541	0.59153	1
Tregs	PDSS2	chr6	107152562	107459564	-	protein_coding	1.84765	1.91336	-0.0657054	0.591861	1
Tregs	SPPL2A	chr15	50702266	50765709	-	protein_coding	1.37878	1.43057	-0.0517909	0.59517	1
Tregs	TAX1BP1	chr7	27739331	27844564	+	protein_coding	1.75439	1.69291	0.0614805	0.595851	1
Tregs	TOP1	chr20	41028822	41124487	+	protein_coding	1.33361	1.38915	-0.0555432	0.595981	1
Tregs	MFHAS1	chr8	8783354	8893630	-	protein_coding	1.74042	1.80246	-0.0620445	0.596035	1
Tregs	SMARCAD1	chr4	94207611	94291292	+	protein_coding	1.58028	1.64563	-0.0653465	0.597228	1
Tregs	ERP44	chr9	99979185	100099000	-	protein_coding	1.65202	1.71366	-0.0616443	0.598083	1
Tregs	RFX3-AS1	chr9	3526723	3691814	+	lncRNA	1.64534	1.74957	-0.104226	0.599273	1
Tregs	OTULIN	chr5	14664664	14699850	+	protein_coding	1.66459	1.61353	0.0510576	0.599911	1
Tregs	SLFN12L	chr17	35464249	35522379	-	protein_coding	2.08428	2.00783	0.0764571	0.603061	1
Tregs	TAOK3	chr12	118149801	118372907	-	protein_coding	2.05276	2.1066	-0.0538448	0.603067	1
Tregs	C11orf49	chr11	46936689	47164385	+	protein_coding	1.66203	1.71752	-0.0554923	0.604924	1
Tregs	PHIP	chr6	78934419	79078254	-	protein_coding	2.10601	2.04413	0.0618738	0.60521	1
Tregs	PRKACB	chr1	84078062	84238498	+	protein_coding	1.46328	1.5414	-0.0781211	0.60621	1
Tregs	TAB2	chr6	149218641	149411613	+	protein_coding	1.68336	1.76078	-0.0774224	0.606434	1
Tregs	ATF7	chr12	53507856	53626410	-	protein_coding	1.52757	1.60368	-0.0761047	0.607859	1
Tregs	LATS1	chr6	149658153	149718105	-	protein_coding	1.30405	1.36368	-0.0596312	0.611153	1
Tregs	ELOVL5	chr6	53267398	53349179	-	protein_coding	1.40157	1.48767	-0.0861001	0.616369	1
Tregs	MFSD4B	chr6	111259279	111445354	+	protein_coding	2.04665	2.10585	-0.0592033	0.617817	1
Tregs	COMMD10	chr5	116085016	116412762	+	protein_coding	1.77015	1.82513	-0.0549819	0.618037	1
Tregs	LIMS1	chr2	108534355	108687246	+	protein_coding	1.9071	1.84153	0.0655666	0.621273	1
Tregs	SNX14	chr6	85505496	85594156	-	protein_coding	1.81099	1.75817	0.0528257	0.623599	1
Tregs	GBP2	chr1	89106132	89150456	-	protein_coding	2.00799	2.08015	-0.072166	0.624264	1
Tregs	TTC39C	chr18	23992773	24135610	+	protein_coding	1.55042	1.63338	-0.0829653	0.626308	1
Tregs	DOCK11	chrX	118495898	118686163	+	protein_coding	2.10216	2.1646	-0.062441	0.631654	1
Tregs	RDX	chr11	109864295	110296712	-	protein_coding	1.76465	1.71172	0.0529327	0.636195	1
Tregs	POLR2B	chr4	56977722	57031158	+	protein_coding	1.53582	1.47378	0.0620377	0.63633	1
Tregs	SNED1	chr2	240998618	241095568	+	protein_coding	1.79535	1.86771	-0.0723607	0.6381	1
Tregs	MIR29B2CHG	chr1	207801518	207879115	-	lncRNA	1.75116	1.69559	0.0555709	0.63895	1
Tregs	RSRC1	chr3	158105855	158545730	+	protein_coding	1.2509	1.30901	-0.0581073	0.639115	1
Tregs	CAST	chr5	96525267	96779595	+	protein_coding	1.44436	1.49289	-0.0485331	0.639571	1
Tregs	GPR155	chr2	174431571	174487094	-	protein_coding	1.99691	2.05251	-0.0556008	0.639796	1
Tregs	NLRC5	chr16	56989485	57083531	+	protein_coding	1.72927	1.80319	-0.073927	0.641956	1
Tregs	MAP4K4	chr2	101696850	101894689	+	protein_coding	1.71605	1.76813	-0.0520832	0.642159	1
Tregs	FGD3	chr9	92947523	93036236	+	protein_coding	1.61477	1.65606	-0.0412868	0.643528	1
Tregs	SKAP1-AS1	chr17	48185938	48204529	+	lncRNA	1.86071	1.91584	-0.0551342	0.647353	1
Tregs	SGK3	chr8	66667552	66862022	+	protein_coding	1.48068	1.53322	-0.0525375	0.64871	1
Tregs	PPP3CB	chr10	73436428	73496024	-	protein_coding	1.6576	1.73194	-0.0743399	0.649147	1
Tregs	NEK7	chr1	198156994	198322420	+	protein_coding	1.97881	1.91473	0.0640788	0.650249	1
Tregs	AHR	chr7	16916359	17346152	+	protein_coding	1.72823	1.78575	-0.0575207	0.650893	1
Tregs	EML4	chr2	42169353	42332548	+	protein_coding	2.00416	1.94909	0.0550649	0.657408	1
Tregs	KLF6	chr10	3775996	3785281	-	protein_coding	1.86111	1.79554	0.0655639	0.657714	1
Tregs	ATF6	chr1	161766320	161964070	+	protein_coding	1.40735	1.46344	-0.0560975	0.659822	1
Tregs	EIF3A	chr10	119033670	119080823	-	protein_coding	1.18935	1.23268	-0.0433315	0.660099	1
Tregs	TPM4	chr19	16067021	16103002	+	protein_coding	1.61767	1.57002	0.0476474	0.663073	1
Tregs	GOLGA8A	chr15	34379068	34437466	-	protein_coding	1.44892	1.50532	-0.0564035	0.66388	1
Tregs	CLEC2D	chr12	9664969	9699553	+	protein_coding	2.27195	2.32287	-0.050916	0.664345	1
Tregs	PVT1	chr8	127794526	128187101	+	lncRNA	2.49701	2.44936	0.0476523	0.666382	1
Tregs	PCNX4	chr14	60091911	60169133	+	protein_coding	1.31968	1.36129	-0.0416095	0.666472	1
Tregs	GRK5	chr10	119207571	119459745	+	protein_coding	1.76438	1.81112	-0.0467407	0.669132	1
Tregs	POU2F1	chr1	167220876	167427345	+	protein_coding	1.73057	1.77258	-0.0420118	0.676635	1
Tregs	RNF213	chr17	80260866	80398786	+	protein_coding	2.53774	2.58118	-0.0434477	0.678415	1
Tregs	ST6GAL1	chr3	186930502	187078553	+	protein_coding	2.06763	2.00891	0.0587269	0.679107	1
Tregs	TRIM44	chr11	35662775	35818007	+	protein_coding	1.67984	1.63955	0.0402925	0.681247	1
Tregs	GALK2	chr15	49155656	49367869	+	protein_coding	1.64311	1.59737	0.0457377	0.683221	1
Tregs	PARP4	chr13	24420931	24512778	-	protein_coding	1.51774	1.56527	-0.0475289	0.683623	1
Tregs	NFE2L3	chr7	26152198	26187137	+	protein_coding	1.40555	1.45307	-0.0475117	0.685681	1
Tregs	SP4	chr7	21428043	21514822	+	protein_coding	1.41634	1.46959	-0.0532474	0.686084	1
Tregs	CLASP2	chr3	33496245	33718356	-	protein_coding	1.83082	1.88208	-0.0512599	0.686538	1
Tregs	ATP2B1	chr12	89588049	89709300	-	protein_coding	1.57714	1.63501	-0.0578768	0.687775	1
Tregs	ATP9B	chr18	79069285	79378287	+	protein_coding	1.73672	1.78624	-0.049518	0.688325	1
Tregs	ZBTB20	chr3	114314501	115147271	-	protein_coding	2.33286	2.36911	-0.0362494	0.688326	1
Tregs	BAZ2B	chr2	159318979	159616569	-	protein_coding	1.52734	1.58434	-0.0570035	0.688691	1
Tregs	LRRC8B	chr1	89524836	89597864	+	protein_coding	1.8431	1.89818	-0.055081	0.689503	1
Tregs	APC	chr5	112707498	112846239	+	protein_coding	1.69571	1.64754	0.0481764	0.691876	1
Tregs	ANKUB1	chr3	149761100	149968385	-	protein_coding	2.1592	2.12048	0.0387187	0.693386	1
Tregs	FNDC3B	chr3	172039578	172401669	+	protein_coding	2.20494	2.24774	-0.042805	0.693526	1
Tregs	CDC42SE2	chr5	131245493	131398447	+	protein_coding	2.5307	2.5745	-0.0437975	0.695011	1
Tregs	ZNF292	chr6	87152833	87265943	+	protein_coding	2.15447	2.12063	0.0338357	0.695632	1
Tregs	CD2	chr1	116754430	116769229	+	protein_coding	2.47508	2.43164	0.0434388	0.695686	1
Tregs	TMEM154	chr4	152618628	152680012	-	protein_coding	1.53082	1.48275	0.0480782	0.69657	1
Tregs	AKAP9	chr7	91940867	92110673	+	protein_coding	1.99358	1.93289	0.0606942	0.702933	1
Tregs	CUL5	chr11	108008898	108107761	+	protein_coding	1.59271	1.5444	0.0483133	0.70602	1
Tregs	RALGAPA1	chr14	35538352	35809304	-	protein_coding	1.67531	1.61746	0.0578558	0.708302	1
Tregs	PPP3CA	chr4	101023409	101348278	-	protein_coding	1.24635	1.31106	-0.0647049	0.711057	1
Tregs	XPO6	chr16	28097979	28211920	-	protein_coding	1.36121	1.32444	0.0367698	0.712017	1
Tregs	PIK3CA	chr3	179148114	179240093	+	protein_coding	1.76415	1.81754	-0.0533903	0.712633	1
Tregs	BBS9	chr7	33109557	33877180	+	protein_coding	1.7389	1.78551	-0.0466106	0.718374	1
Tregs	PRKDC	chr8	47773108	47960183	-	protein_coding	1.24918	1.21109	0.0380882	0.723359	1
Tregs	TUT7	chr9	86287733	86354454	-	protein_coding	1.79242	1.83308	-0.0406566	0.723428	1
Tregs	MAP2K5	chr15	67542703	67807117	+	protein_coding	1.66956	1.70623	-0.0366612	0.724117	1
Tregs	NFX1	chr9	33290512	33371157	+	protein_coding	1.63109	1.67515	-0.0440575	0.72418	1
Tregs	PICALM	chr11	85957175	86069882	-	protein_coding	2.03407	2.08734	-0.0532699	0.724954	1
Tregs	RPP38	chr10	15097180	15139818	+	protein_coding	1.79287	1.84037	-0.0474978	0.725966	1
Tregs	FBXL20	chr17	39252663	39402523	-	protein_coding	2.04893	2.08434	-0.0354037	0.727492	1
Tregs	PHLPP1	chr18	62715541	62980433	+	protein_coding	1.34634	1.39937	-0.0530312	0.727536	1
Tregs	MEF2D	chr1	156463727	156500779	-	protein_coding	2.04224	1.98992	0.0523248	0.728839	1
Tregs	GTF2F2	chr13	45120510	45284893	+	protein_coding	1.69099	1.72358	-0.0325909	0.729276	1
Tregs	RPS6KA5	chr14	90847861	91060641	-	protein_coding	1.59472	1.65086	-0.0561351	0.730552	1
Tregs	AC068587.4	chr8	12467693	12665588	-	lncRNA	1.56863	1.60857	-0.0399384	0.730902	1
Tregs	PARP14	chr3	122680839	122730840	+	protein_coding	1.68862	1.73613	-0.0475121	0.735632	1
Tregs	RAP1A	chr1	111542218	111716691	+	protein_coding	1.89653	1.93888	-0.0423418	0.736566	1
Tregs	SIK3	chr11	116843402	117098437	-	protein_coding	2.24384	2.27792	-0.0340797	0.737506	1
Tregs	SPOCK2	chr10	72059034	72089032	-	protein_coding	2.25847	2.29237	-0.0339076	0.739287	1
Tregs	INPP4B	chr4	142023160	142847432	-	protein_coding	2.35638	2.3133	0.0430847	0.740544	1
Tregs	KCMF1	chr2	84971093	85059472	+	protein_coding	1.6094	1.64081	-0.0314083	0.740651	1
Tregs	EXOC6B	chr2	72175984	72826041	-	protein_coding	1.18037	1.23082	-0.0504452	0.741806	1
Tregs	CNOT2	chr12	70242994	70354993	+	protein_coding	1.63851	1.67564	-0.0371279	0.742375	1
Tregs	PPP2R2A	chr8	26291508	26372680	+	protein_coding	1.97534	2.01845	-0.0431096	0.742472	1
Tregs	ERC1	chr12	990509	1495933	+	protein_coding	1.14178	1.17858	-0.036802	0.753725	1
Tregs	ARHGAP25	chr2	68679601	68826833	+	protein_coding	1.97586	2.0134	-0.0375374	0.754696	1
Tregs	PJA2	chr5	109334713	109409974	-	protein_coding	1.62061	1.65531	-0.0346994	0.759639	1
Tregs	HIVEP1	chr6	12008762	12164999	+	protein_coding	1.93313	1.88888	0.044252	0.762437	1
Tregs	CD47	chr3	108043091	108091862	-	protein_coding	1.69754	1.73751	-0.0399743	0.768968	1
Tregs	BMPR2	chr2	202376327	202567751	+	protein_coding	1.64001	1.68072	-0.0407076	0.771299	1
Tregs	RAB3GAP1	chr2	135052265	135176394	+	protein_coding	1.19004	1.15557	0.0344709	0.773929	1
Tregs	VTI1A	chr10	112446998	112818744	+	protein_coding	2.02028	2.05304	-0.0327639	0.774323	1
Tregs	RASA2	chr3	141487027	141615356	+	protein_coding	1.85007	1.89151	-0.0414455	0.774875	1
Tregs	IFNAR2	chr21	33229901	33265675	+	protein_coding	1.69542	1.73665	-0.0412383	0.776389	1
Tregs	EFR3A	chr8	131904093	132013642	+	protein_coding	1.62022	1.65358	-0.0333569	0.777098	1
Tregs	MICAL2	chr11	12094008	12359144	+	protein_coding	1.51034	1.47244	0.0379005	0.777233	1
Tregs	LINC01473	chr2	186032884	186422432	-	lncRNA	1.90608	1.93961	-0.0335374	0.782726	1
Tregs	DLEU2	chr13	49956670	50125720	-	lncRNA	2.26261	2.23231	0.0303045	0.786192	1
Tregs	NCOA1	chr2	24491914	24770702	+	protein_coding	2.20634	2.17652	0.0298166	0.786682	1
Tregs	ARID5B	chr10	61901684	62096944	+	protein_coding	2.32814	2.36373	-0.0355875	0.786756	1
Tregs	ARHGAP10	chr4	147732063	148072776	+	protein_coding	1.54888	1.51795	0.0309305	0.78729	1
Tregs	ABHD3	chr18	21650901	21704780	-	protein_coding	1.89574	1.92462	-0.0288769	0.788372	1
Tregs	KPNA1	chr3	122421902	122514945	-	protein_coding	1.42628	1.46124	-0.0349591	0.789151	1
Tregs	SUZ12	chr17	31937007	32001038	+	protein_coding	1.60137	1.64005	-0.038686	0.789744	1
Tregs	MICU2	chr13	21492691	21604181	-	protein_coding	1.54249	1.57434	-0.031844	0.789764	1
Tregs	MX1	chr21	41420304	41459214	+	protein_coding	1.4409	1.48211	-0.0412149	0.792398	1
Tregs	MINDY2	chr15	58771192	58861900	+	protein_coding	1.34862	1.37937	-0.0307582	0.792628	1
Tregs	PDS5B	chr13	32586452	32778019	+	protein_coding	1.83806	1.80229	0.0357692	0.792727	1
Tregs	SLC10A7	chr4	146253975	146521964	-	protein_coding	1.8942	1.86496	0.0292379	0.797136	1
Tregs	ZNF280D	chr15	56630181	56734086	-	protein_coding	1.26538	1.23779	0.0275944	0.797653	1
Tregs	KIAA0232	chr4	6781375	6884170	+	protein_coding	1.2347	1.19939	0.03531	0.797706	1
Tregs	RFFL	chr17	35005990	35089319	-	protein_coding	1.51784	1.54821	-0.0303723	0.799705	1
Tregs	C2CD5	chr12	22448583	22544546	-	protein_coding	1.3292	1.35004	-0.0208414	0.801303	1
Tregs	CIRBP	chr19	1259384	1274880	+	protein_coding	1.17929	1.20307	-0.0237764	0.804449	1
Tregs	MAP4	chr3	47850690	48089272	-	protein_coding	1.61277	1.65024	-0.0374682	0.805491	1
Tregs	AC008105.3	chr17	45190931	45222222	-	lncRNA	2.15659	2.19775	-0.0411603	0.806565	1
Tregs	PACS1	chr11	66070272	66244744	+	protein_coding	2.60898	2.62817	-0.0191888	0.807582	1
Tregs	CD6	chr11	60971680	61020377	+	protein_coding	1.6948	1.72413	-0.0293239	0.808464	1
Tregs	STARD9	chr15	42575606	42720998	+	protein_coding	1.51791	1.54725	-0.0293393	0.809647	1
Tregs	EIF3H	chr8	116642130	116766925	-	protein_coding	1.15246	1.12238	0.030078	0.810401	1
Tregs	DLEU1	chr13	50082169	50906856	+	lncRNA	2.15247	2.18373	-0.0312613	0.810596	1
Tregs	RASSF3	chr12	64507001	64697564	+	protein_coding	1.52102	1.54476	-0.0237408	0.812349	1
Tregs	MT-ND3	chrM	10059	10404	+	protein_coding	1.07805	1.03118	0.0468727	0.819537	1
Tregs	SHLD1	chr20	5750393	5864395	+	protein_coding	1.61057	1.58663	0.0239371	0.821136	1
Tregs	LCOR	chr10	96832282	96995959	+	protein_coding	1.46748	1.49574	-0.0282683	0.821511	1
Tregs	OXCT1	chr5	41730065	41870425	-	protein_coding	1.80992	1.78679	0.0231207	0.822421	1
Tregs	CHURC1	chr14	64914361	64944591	+	protein_coding	1.38723	1.41124	-0.0240043	0.82727	1
Tregs	RB1CC1	chr8	52622458	52745843	-	protein_coding	1.23417	1.26591	-0.0317472	0.828891	1
Tregs	KSR1	chr17	27456470	27626438	+	protein_coding	1.66217	1.63755	0.024619	0.829966	1
Tregs	INVS	chr9	100099243	100302175	+	protein_coding	2.035	2.01143	0.0235687	0.83062	1
Tregs	CTDSPL2	chr15	44427622	44529038	+	protein_coding	1.48062	1.50658	-0.025964	0.832186	1
Tregs	PTPN9	chr15	75463251	75579315	-	protein_coding	2.03476	2.00305	0.0317034	0.832417	1
Tregs	C20orf194	chr20	3249305	3407625	-	protein_coding	1.7224	1.70128	0.0211256	0.835327	1
Tregs	JPX	chrX	73944182	74070408	+	lncRNA	1.52548	1.55623	-0.0307497	0.836521	1
Tregs	ASCC3	chr6	100508194	100881372	-	protein_coding	1.83519	1.86654	-0.0313484	0.838426	1
Tregs	URI1	chr19	29923644	30016612	+	protein_coding	2.18741	2.21001	-0.0226049	0.838539	1
Tregs	CDK5RAP2	chr9	120388869	120580170	-	protein_coding	1.49632	1.52597	-0.0296501	0.839885	1
Tregs	LAYN	chr11	111540280	111561745	+	protein_coding	1.32987	1.30788	0.0219839	0.839906	1
Tregs	AC010894.3	chr2	174547141	174776720	+	lncRNA	2.30523	2.3253	-0.0200647	0.841483	1
Tregs	NFATC3	chr16	68084751	68229259	+	protein_coding	1.69722	1.72014	-0.0229199	0.843403	1
Tregs	CCDC18	chr1	93179919	93278730	+	protein_coding	2.19369	2.17206	0.0216245	0.844488	1
Tregs	RIPOR2	chr6	24804282	25042170	-	protein_coding	2.25098	2.2736	-0.0226268	0.848173	1
Tregs	FAM222B	chr17	28755978	28855232	-	protein_coding	1.91641	1.93606	-0.0196525	0.848649	1
Tregs	CTCF	chr16	67562467	67639177	+	protein_coding	1.55957	1.58313	-0.0235651	0.849443	1
Tregs	LPP	chr3	188153284	188890671	+	protein_coding	2.31938	2.30248	0.0169047	0.84987	1
Tregs	ACYP2	chr2	53970838	54305300	+	protein_coding	2.10846	2.08339	0.0250686	0.853402	1
Tregs	PLCL1	chr2	197804593	198572581	+	protein_coding	2.54329	2.52202	0.0212704	0.854671	1
Tregs	TTN	chr2	178525989	178830802	-	protein_coding	2.21101	2.18107	0.029937	0.855206	1
Tregs	REPS1	chr6	138903493	138988261	-	protein_coding	1.38303	1.40174	-0.0187046	0.856334	1
Tregs	FNDC3A	chr13	48975912	49209779	+	protein_coding	1.88335	1.90382	-0.0204632	0.858458	1
Tregs	ATE1	chr10	121740421	121928801	-	protein_coding	1.68874	1.67159	0.0171433	0.859149	1
Tregs	MICAL3	chr22	17787649	18024561	-	protein_coding	1.63271	1.65128	-0.0185655	0.871923	1
Tregs	PHF14	chr7	10973336	11169630	+	protein_coding	1.41978	1.43983	-0.020051	0.872853	1
Tregs	RFX3	chr9	3218297	3526004	-	protein_coding	1.87501	1.84974	0.025268	0.874614	1
Tregs	ARMH4	chr14	57999735	58298139	-	protein_coding	1.47926	1.49727	-0.0180148	0.876226	1
Tregs	NAP1L1	chr12	76036585	76084958	-	protein_coding	1.29913	1.31948	-0.0203451	0.877785	1
Tregs	DYRK1A	chr21	37365573	37526358	+	protein_coding	1.75609	1.73466	0.0214288	0.879274	1
Tregs	INPP5F	chr10	119726042	119829147	+	protein_coding	1.55659	1.5738	-0.017205	0.880753	1
Tregs	MAST4	chr5	66596361	67169595	+	protein_coding	1.60821	1.62603	-0.0178237	0.880863	1
Tregs	SHPRH	chr6	145864245	145964423	-	protein_coding	1.71255	1.69494	0.01761	0.882571	1
Tregs	PTBP2	chr1	96721665	96823738	+	protein_coding	1.83216	1.81195	0.0202039	0.884255	1
Tregs	MT-ATP6	chrM	8527	9207	+	protein_coding	0.806468	0.830828	-0.0243594	0.884905	1
Tregs	PTPN4	chr2	119759922	119984899	+	protein_coding	1.71563	1.73417	-0.0185389	0.887065	1
Tregs	COMMD1	chr2	61888724	62147247	+	protein_coding	2.11341	2.12856	-0.0151522	0.891449	1
Tregs	SUPT3H	chr6	44809317	45377953	-	protein_coding	1.50267	1.51901	-0.0163401	0.892577	1
Tregs	MEF2A	chr15	99565417	99716466	+	protein_coding	1.81504	1.83399	-0.0189414	0.893143	1
Tregs	RTKN2	chr10	62183035	62268844	-	protein_coding	1.62431	1.60856	0.0157463	0.893297	1
Tregs	WASHC3	chr12	102012840	102062149	-	protein_coding	1.24646	1.26314	-0.0166858	0.893503	1
Tregs	RAB27A	chr15	55202966	55319113	-	protein_coding	1.47604	1.46326	0.0127722	0.894142	1
Tregs	ITGB1	chr10	32900318	33005792	-	protein_coding	1.45342	1.46722	-0.0137996	0.894244	1
Tregs	ETV6	chr12	11649854	11895402	+	protein_coding	2.21858	2.19915	0.0194302	0.894682	1
Tregs	NSF	chr17	46590669	46757464	+	protein_coding	2.00405	1.98757	0.0164823	0.898698	1
Tregs	TIGIT	chr3	114276913	114310288	+	protein_coding	2.31838	2.30351	0.0148708	0.898941	1
Tregs	EIF5B	chr2	99337371	99401326	+	protein_coding	1.18178	1.19508	-0.0133052	0.900488	1
Tregs	AC017002.5	chr2	111468810	111637967	+	lncRNA	1.52235	1.5091	0.0132549	0.902988	1
Tregs	AC079793.1	chr2	143295421	143598002	-	lncRNA	2.59337	2.57947	0.0138923	0.90329	1
Tregs	KDM2B	chr12	121429096	121581023	-	protein_coding	1.91856	1.93439	-0.0158319	0.903727	1
Tregs	SEC13	chr3	10293131	10321112	-	protein_coding	1.39745	1.40966	-0.0122102	0.905574	1
Tregs	TMSB4X	chrX	12975110	12977227	+	protein_coding	1.79027	1.81688	-0.0266071	0.907022	1
Tregs	FYN	chr6	111660332	111873452	-	protein_coding	2.91515	2.90654	0.00861167	0.907171	1
Tregs	LMTK2	chr7	98106862	98209638	+	protein_coding	1.73532	1.72161	0.0137085	0.907199	1
Tregs	EPC2	chr2	148644440	148787569	+	protein_coding	1.71458	1.69889	0.0156892	0.912395	1
Tregs	PTP4A2	chr1	31906421	31944856	-	protein_coding	1.20707	1.22003	-0.012964	0.913947	1
Tregs	JAZF1	chr7	27830573	28180795	-	protein_coding	1.54799	1.56476	-0.0167635	0.916825	1
Tregs	LPXN	chr11	58526871	58578220	-	protein_coding	1.50205	1.51264	-0.010589	0.917483	1
Tregs	UBL3	chr13	29764371	29850617	-	protein_coding	1.20455	1.21804	-0.013491	0.92074	1
Tregs	GPBP1L1	chr1	45627304	45688113	-	protein_coding	1.72092	1.73617	-0.0152478	0.920962	1
Tregs	TNFAIP8	chr5	119268692	119399688	+	protein_coding	1.72793	1.74265	-0.0147244	0.921014	1
Tregs	CASK	chrX	41514934	41923645	-	protein_coding	2.28101	2.29053	-0.00952072	0.921064	1
Tregs	ZNF721	chr4	425815	499156	-	protein_coding	1.26395	1.25131	0.012637	0.923389	1
Tregs	TNIP1	chr5	151029945	151093577	-	protein_coding	1.5055	1.51647	-0.0109704	0.924389	1
Tregs	HDAC8	chrX	72329516	72573101	-	protein_coding	1.89658	1.91225	-0.0156765	0.926184	1
Tregs	MAF	chr16	79585843	79600737	-	protein_coding	1.72308	1.73516	-0.0120846	0.92704	1
Tregs	LMBRD1	chr6	69672757	69867236	-	protein_coding	1.68402	1.69294	-0.00892062	0.928846	1
Tregs	SEC11A	chr15	84669538	84716460	-	protein_coding	1.31094	1.31977	-0.008828	0.931529	1
Tregs	FARS2	chr6	5261044	5829192	+	protein_coding	1.97025	1.96007	0.0101847	0.932957	1
Tregs	NUTM2A-AS1	chr10	87201647	87342612	-	lncRNA	1.47754	1.46809	0.00944923	0.934361	1
Tregs	ZNF407	chr18	74597870	75065671	+	protein_coding	1.29436	1.28474	0.0096213	0.937088	1
Tregs	TMEM65	chr8	124306189	124372692	-	protein_coding	1.82097	1.83247	-0.0114996	0.937108	1
Tregs	SMYD3	chr1	245749342	246507312	-	protein_coding	2.46452	2.47342	-0.0088957	0.93726	1
Tregs	MINK1	chr17	4833340	4898061	+	protein_coding	1.51042	1.51897	-0.00854554	0.940933	1
Tregs	ATP2C1	chr3	130850595	131016712	+	protein_coding	1.56069	1.56853	-0.00783973	0.945668	1
Tregs	BACH1	chr21	29194071	29630751	+	protein_coding	2.53773	2.53062	0.00711567	0.952499	1
Tregs	HIVEP2	chr6	142751469	142956698	-	protein_coding	2.06822	2.06045	0.00777396	0.952659	1
Tregs	PARP9	chr3	122527924	122564577	-	protein_coding	1.91458	1.92051	-0.00592921	0.955172	1
Tregs	ATP8A1	chr4	42408373	42657105	-	protein_coding	1.55102	1.54532	0.00569907	0.955431	1
Tregs	Z94721.1	chr6	166969626	166999065	-	lncRNA	1.40474	1.41353	-0.00878786	0.956544	1
Tregs	BICD1	chr12	32106835	32383633	+	protein_coding	1.7006	1.69414	0.00645709	0.958555	1
Tregs	NUP210	chr3	13316235	13420322	-	protein_coding	1.72579	1.71969	0.00609767	0.958902	1
Tregs	NLRP1	chr17	5499427	5619424	-	protein_coding	2.12614	2.13121	-0.00507102	0.962476	1
Tregs	PPP1R12B	chr1	202348699	202592706	+	protein_coding	1.5626	1.56801	-0.00540934	0.963098	1
Tregs	PARG	chr10	49818279	49970203	-	protein_coding	1.55543	1.54989	0.00553779	0.963583	1
Tregs	MT-CO1	chrM	5904	7445	+	protein_coding	1.08319	1.07507	0.00812588	0.964828	1
Tregs	AHCYL2	chr7	129225023	129430211	+	protein_coding	1.77663	1.78441	-0.00778437	0.967914	1
Tregs	INTS6	chr13	51354077	51454264	-	protein_coding	1.49146	1.49606	-0.00460067	0.96951	1
Tregs	SPATS2L	chr2	200305881	200482264	+	protein_coding	1.57759	1.57411	0.00347473	0.974534	1
Tregs	ITGAL	chr16	30472719	30523185	+	protein_coding	2.10093	2.10525	-0.00431413	0.975279	1
Tregs	GLCCI1	chr7	7968796	8094272	+	protein_coding	2.351	2.35457	-0.00357292	0.975629	1
Tregs	NPC1	chr18	23506184	23586506	-	protein_coding	2.05605	2.05334	0.00271088	0.976121	1
Tregs	UXS1	chr2	106093303	106194339	-	protein_coding	1.63736	1.63328	0.00408045	0.976723	1
Tregs	ATG7	chr3	11272309	11557665	+	protein_coding	2.04052	2.04319	-0.00266942	0.979329	1
Tregs	BICRAL	chr6	42746958	42868560	+	protein_coding	2.09325	2.09711	-0.00385956	0.979557	1
Tregs	FXR1	chr3	180868141	180982753	+	protein_coding	1.01091	1.01337	-0.00245895	0.980292	1
Tregs	TIAM1	chr21	31118416	31559977	-	protein_coding	1.51242	1.50981	0.00261374	0.982863	1
Tregs	ATP2A2	chr12	110280756	110351093	+	protein_coding	1.55921	1.55708	0.00212978	0.983952	1
Tregs	KIAA1328	chr18	36829106	37232172	+	protein_coding	1.94353	1.94637	-0.00283946	0.98397	1
Tregs	SLC20A2	chr8	42416475	42541926	-	protein_coding	1.6599	1.66226	-0.00236527	0.984658	1
Tregs	ADD3	chr10	109996368	110135565	+	protein_coding	1.72459	1.72211	0.00248235	0.985007	1
Tregs	HERC6	chr4	88378739	88443111	+	protein_coding	1.19485	1.19258	0.00226851	0.985432	1
Tregs	PSIP1	chr9	15464066	15510995	-	protein_coding	1.5993	1.59697	0.00233249	0.986489	1
Tregs	TNRC6C	chr17	77959240	78108835	+	protein_coding	1.27355	1.27521	-0.00166086	0.987235	1
Tregs	PHKB	chr16	47461123	47701523	+	protein_coding	2.04791	2.04928	-0.00136866	0.990275	1
Tregs	LDAH	chr2	20684014	20823130	-	protein_coding	2.12029	2.12104	-0.00075309	0.993127	1
Tregs	ENOSF1	chr18	670318	712662	-	protein_coding	1.4678	1.46717	0.000624063	0.996834	1
Tregs	ACAP2	chr3	195274745	195443044	-	protein_coding	1.83958	1.83908	0.000499313	0.997197	1
Tregs	MDM2	chr12	68808177	68850686	+	protein_coding	1.4754	1.47509	0.000319889	0.997356	1

## Sheet: Stromal cells
cellType	gene	chr	start	end	strand	biotype	mean_MBM	mean_ECM	log2FC	p	p_adj
Stromal cells	MEG3	chr14	100779410	100861031	+	lncRNA	1.43641	2.19441	-0.758003	2.41368e-10	1.03547e-06
Stromal cells	FKBP5	chr6	35573585	35728583	-	protein_coding	1.53458	2.21859	-0.684005	4.22229e-08	0.000181094
Stromal cells	NFIA	chr1	60865259	61462788	+	protein_coding	1.64579	2.20079	-0.555001	5.00034e-08	0.000214414
Stromal cells	ELL2	chr5	95885098	95961851	-	protein_coding	1.07965	1.72734	-0.647691	3.10024e-07	0.00132907
Stromal cells	PRKG1	chr10	50990888	52298423	+	protein_coding	3.29444	2.3833	0.911145	3.66084e-07	0.00156903
Stromal cells	HIVEP3	chr1	41506365	42035925	-	protein_coding	0.943216	1.60995	-0.66673	6.60908e-07	0.00283199
Stromal cells	FN1	chr2	215360440	215436073	-	protein_coding	2.07051	2.70834	-0.637828	7.06703e-07	0.00302752
Stromal cells	PCSK5	chr9	75890644	76362339	+	protein_coding	1.21049	1.86814	-0.657651	9.42362e-07	0.00403614
Stromal cells	EFHD1	chr2	232606057	232682780	+	protein_coding	0.627458	1.45949	-0.832037	9.68508e-07	0.00414715
Stromal cells	CNTN4	chr3	2098813	3057959	+	protein_coding	0.876975	1.52065	-0.643678	9.9725e-07	0.00426923
Stromal cells	PLCB1	chr20	8077251	8968360	+	protein_coding	1.05082	1.67442	-0.623593	1.49314e-06	0.00639064
Stromal cells	AC092120.3	chr16	89430988	89453678	+	lncRNA	0.876008	1.44991	-0.573902	2.52504e-06	0.0108047
Stromal cells	TNFRSF21	chr6	47231532	47309905	-	protein_coding	0.78088	1.48002	-0.699136	3.01283e-06	0.0128889
Stromal cells	AC006160.1	chr4	17586267	17614585	-	lncRNA	0.928323	1.53929	-0.610964	3.39531e-06	0.0145218
Stromal cells	FARP2	chr2	241356285	241494841	+	protein_coding	0.992325	1.50992	-0.51759	3.40347e-06	0.0145532
Stromal cells	BX284613.2	chr1	170748573	171251857	-	lncRNA	1.11263	1.83407	-0.721442	3.47728e-06	0.0148654
Stromal cells	MEG8	chr14	100894770	101038859	+	lncRNA	1.60143	2.09151	-0.490083	3.58336e-06	0.0153153
Stromal cells	TTC39B	chr9	15163622	15307360	-	protein_coding	0.768594	1.35026	-0.58167	3.85528e-06	0.0164736
Stromal cells	AHDC1	chr1	27534035	27604431	-	protein_coding	0.79076	1.2993	-0.508545	4.48674e-06	0.0191674
Stromal cells	AGO4	chr1	35808016	35857890	+	protein_coding	1.00196	1.51746	-0.5155	4.61144e-06	0.0196955
Stromal cells	RBMS1	chr2	160272151	160493807	-	protein_coding	1.74502	2.26958	-0.524552	4.97057e-06	0.0212243
Stromal cells	P4HA2	chr5	132191838	132295315	-	protein_coding	0.799495	1.34269	-0.543198	5.79372e-06	0.0247334
Stromal cells	OMD	chr9	92414245	92424461	-	protein_coding	0.775462	1.34407	-0.568608	6.34263e-06	0.0270704
Stromal cells	PAG1	chr8	80967810	81112068	-	protein_coding	0.616476	1.16141	-0.54493	6.53645e-06	0.027891
Stromal cells	MTSS1	chr8	124550790	124728429	-	protein_coding	0.893371	1.6062	-0.712829	8.20712e-06	0.0350116
Stromal cells	CC2D2B	chr10	95907603	96032684	+	protein_coding	0.736394	1.28222	-0.54583	9.5606e-06	0.040776
Stromal cells	UEVLD	chr11	18529609	18588747	-	protein_coding	0.605916	1.1873	-0.581379	9.60845e-06	0.0409704
Stromal cells	PDIA6	chr2	10783391	10837977	-	protein_coding	0.945835	1.44672	-0.500888	1.0047e-05	0.0428302
Stromal cells	RIC8B	chr12	106774621	106889316	+	protein_coding	0.9153	1.44194	-0.526639	1.04477e-05	0.0445283
Stromal cells	SFRP4	chr7	37905932	38025695	-	protein_coding	0.968557	1.84293	-0.874371	1.07383e-05	0.045756
Stromal cells	CHD3	chr17	7884796	7912760	+	protein_coding	0.882915	1.36994	-0.487029	1.09734e-05	0.0467465
Stromal cells	ITPRIP	chr10	104309698	104338465	-	protein_coding	0.816275	1.40672	-0.590444	1.1034e-05	0.046994
Stromal cells	GRM8	chr7	126438598	127253294	-	protein_coding	0.697605	1.41168	-0.714078	1.12138e-05	0.0477484
Stromal cells	ZFHX3	chr16	72782885	73891871	-	protein_coding	0.932353	1.37755	-0.4452	1.129e-05	0.0480616
Stromal cells	KIAA1755	chr20	38210503	38260772	-	protein_coding	0.740381	1.34381	-0.603433	1.13574e-05	0.0483373
Stromal cells	ATF3	chr1	212565334	212620777	+	protein_coding	1.1955	1.84106	-0.645565	1.14537e-05	0.0487356
Stromal cells	ARFGAP1	chr20	63272785	63289790	+	protein_coding	0.696465	1.25184	-0.555372	1.17812e-05	0.0501173
Stromal cells	ACTR10	chr14	58200080	58235636	+	protein_coding	0.801568	1.32549	-0.52392	1.17945e-05	0.050162
Stromal cells	THUMPD2	chr2	39736060	39779267	-	protein_coding	0.698276	1.23844	-0.540164	1.33373e-05	0.05671
Stromal cells	KIF1B	chr1	10210805	10381603	+	protein_coding	1.01046	1.51747	-0.507005	1.36868e-05	0.0581824
Stromal cells	WARS	chr14	100333790	100376805	-	protein_coding	0.885575	1.5124	-0.62683	1.55128e-05	0.0659296
Stromal cells	TTBK2	chr15	42738730	42920809	-	protein_coding	0.834826	1.35728	-0.522455	1.55144e-05	0.0659296
Stromal cells	SPRY1	chr4	123396795	123403760	+	protein_coding	0.829035	1.51782	-0.688787	1.60332e-05	0.0681089
Stromal cells	FSTL1	chr3	120392293	120450993	-	protein_coding	1.39723	1.84414	-0.446919	1.63539e-05	0.0694551
Stromal cells	PHLPP1	chr18	62715541	62980433	+	protein_coding	0.848067	1.30491	-0.456847	1.78261e-05	0.0756898
Stromal cells	AL445250.1	chr6	57961438	58438364	+	lncRNA	0.770586	1.32165	-0.551061	1.78568e-05	0.0758023
Stromal cells	SSH2	chr17	29625938	29930276	-	protein_coding	1.33964	1.74213	-0.402497	1.79436e-05	0.0761528
Stromal cells	MED15	chr22	20495913	20587632	+	protein_coding	0.880725	1.3046	-0.423878	1.82089e-05	0.0772603
Stromal cells	SAMD5	chr6	147508690	147737547	+	protein_coding	0.753815	1.43158	-0.677766	1.87581e-05	0.0795719
Stromal cells	SGPL1	chr10	70815948	70881184	+	protein_coding	0.893508	1.38782	-0.494309	1.89133e-05	0.0802114
Stromal cells	TMEM44	chr3	194587673	194633689	-	protein_coding	0.811292	1.33401	-0.522721	2.23369e-05	0.0947086
Stromal cells	GALNT18	chr11	11270877	11622005	-	protein_coding	0.696463	1.36948	-0.673021	2.26154e-05	0.0958668
Stromal cells	NR1D2	chr3	23945286	23980617	+	protein_coding	1.04159	1.63179	-0.5902	2.33475e-05	0.0989469
Stromal cells	IL1RAPL1	chrX	28587446	29956718	+	protein_coding	0.945008	1.62874	-0.683735	2.34891e-05	0.0995233
Stromal cells	SORBS2	chr4	185585444	185956652	-	protein_coding	0.651826	1.28933	-0.6375	2.45147e-05	0.103844
Stromal cells	SERPINE1	chr7	101127089	101139266	+	protein_coding	3.03222	3.69121	-0.658996	2.62926e-05	0.111349
Stromal cells	WASHC4	chr12	105107324	105169134	+	protein_coding	0.982307	1.40272	-0.420411	2.65795e-05	0.112537
Stromal cells	IDE	chr10	92451684	92574093	-	protein_coding	0.831519	1.31714	-0.485622	2.70205e-05	0.114378
Stromal cells	AKAP12	chr6	151239967	151358559	+	protein_coding	1.13363	1.61992	-0.486295	2.80921e-05	0.118886
Stromal cells	CCP110	chr16	19523811	19553408	+	protein_coding	0.575526	1.22461	-0.649082	2.91225e-05	0.123217
Stromal cells	ZBTB46-AS1	chr20	63808076	63816521	+	lncRNA	0.817747	1.38302	-0.565271	3.0383e-05	0.12852
Stromal cells	EVA1C	chr21	32412006	32515397	+	protein_coding	0.725957	1.29105	-0.565097	3.06421e-05	0.129585
Stromal cells	IGFBP5	chr2	216672105	216695549	-	protein_coding	1.18304	1.71404	-0.53101	3.30366e-05	0.139679
Stromal cells	MFSD14A	chr1	100038095	100083377	+	protein_coding	0.835346	1.35749	-0.522141	3.34147e-05	0.141244
Stromal cells	ZNF277	chr7	112206695	112343934	+	protein_coding	0.804408	1.33308	-0.528673	3.36321e-05	0.142129
Stromal cells	NR4A1	chr12	52022832	52059507	+	protein_coding	1.9749	2.605	-0.630096	3.45828e-05	0.146112
Stromal cells	COL4A4	chr2	227002711	227164453	-	protein_coding	0.783724	1.52957	-0.745846	3.50509e-05	0.148055
Stromal cells	CALCRL	chr2	187341964	187448460	-	protein_coding	0.826485	1.39197	-0.565482	3.51448e-05	0.148417
Stromal cells	DNAJC5	chr20	63895126	63936031	+	protein_coding	0.730513	1.18098	-0.450467	3.60146e-05	0.152054
Stromal cells	NR6A1	chr9	124517275	124771311	-	protein_coding	1.03574	1.49075	-0.455002	3.70652e-05	0.156452
Stromal cells	CFH	chr1	196651878	196747504	+	protein_coding	1.5163	1.95544	-0.439143	3.74442e-05	0.158015
Stromal cells	IGFBP2	chr2	216632828	216664436	+	protein_coding	0.734615	1.33049	-0.595879	3.80916e-05	0.160708
Stromal cells	IRF1	chr5	132481609	132490777	-	protein_coding	0.932934	1.46505	-0.532117	3.82456e-05	0.16132
Stromal cells	PER3	chr1	7784320	7845177	+	protein_coding	0.897561	1.49532	-0.597763	3.82827e-05	0.161438
Stromal cells	CMTM8	chr3	32238679	32370321	+	protein_coding	0.822438	1.35441	-0.53197	3.82927e-05	0.161442
Stromal cells	AZI2	chr3	28315003	28349050	-	protein_coding	0.82538	1.34814	-0.522759	3.88655e-05	0.163818
Stromal cells	ELOA-AS1	chr1	23706901	23778296	-	lncRNA	0.784508	1.27653	-0.492024	3.958e-05	0.16679
Stromal cells	GLIPR2	chr9	36136536	36163913	+	protein_coding	0.865456	1.40545	-0.539996	4.11547e-05	0.173385
Stromal cells	USP42	chr7	6104884	6161564	+	protein_coding	0.817477	1.28763	-0.470154	4.14728e-05	0.174683
Stromal cells	TMEM87B	chr2	112055269	112119318	+	protein_coding	0.970444	1.41453	-0.444089	4.18655e-05	0.176296
Stromal cells	P4HA3	chr11	74235801	74311640	-	protein_coding	0.951458	1.51592	-0.564464	4.19806e-05	0.176739
Stromal cells	PDE5A	chr4	119494397	119628804	-	protein_coding	0.999327	1.44037	-0.441044	4.28158e-05	0.180212
Stromal cells	AL157871.4	chr14	100333790	100354061	+	lncRNA	0.787859	1.4141	-0.626242	4.30194e-05	0.181026
Stromal cells	OGN	chr9	92383268	92404696	-	protein_coding	0.78188	1.30369	-0.521813	4.58132e-05	0.192736
Stromal cells	F3	chr1	94529173	94541759	-	protein_coding	1.20715	1.7739	-0.566748	4.62596e-05	0.194568
Stromal cells	KLHL18	chr3	47282917	47346816	+	protein_coding	0.679187	1.17133	-0.492145	4.74839e-05	0.19967
Stromal cells	CADPS2	chr7	122318411	122886759	-	protein_coding	1.01964	1.47506	-0.45542	4.87031e-05	0.204748
Stromal cells	DROSHA	chr5	31400497	31532196	-	protein_coding	0.84831	1.31015	-0.461839	4.8997e-05	0.205935
Stromal cells	ARL13B	chr3	93980139	94055678	+	protein_coding	0.662917	1.22443	-0.561517	4.92415e-05	0.206913
Stromal cells	DHDDS	chr1	26432282	26471306	+	protein_coding	0.63868	1.14396	-0.505279	4.97943e-05	0.209186
Stromal cells	XPR1	chr1	180632022	180890279	+	protein_coding	1.08279	1.49048	-0.407698	5.01809e-05	0.21076
Stromal cells	KIAA1958	chr9	112486847	112669397	+	protein_coding	0.825307	1.35795	-0.532646	5.1561e-05	0.216505
Stromal cells	TNS2	chr12	53046969	53064372	+	protein_coding	0.821517	1.2885	-0.466987	5.25801e-05	0.220731
Stromal cells	PSMD1	chr2	231056864	231172827	+	protein_coding	0.904276	1.38963	-0.485355	5.33166e-05	0.22377
Stromal cells	PDE8B	chr5	77210449	77429807	+	protein_coding	0.637002	1.21086	-0.573862	5.36428e-05	0.225085
Stromal cells	MSL2	chr3	136148917	136197241	-	protein_coding	0.664408	1.20847	-0.54406	5.49279e-05	0.230422
Stromal cells	GGT7	chr20	34844720	34872856	-	protein_coding	0.622865	1.19318	-0.570311	5.52818e-05	0.231852
Stromal cells	RESF1	chr12	31959370	31993107	+	protein_coding	0.739126	1.23755	-0.498424	5.60169e-05	0.234879
Stromal cells	ZEB1	chr10	31318495	31529814	+	protein_coding	1.53351	1.96488	-0.431378	5.69744e-05	0.238837
Stromal cells	PLOD3	chr7	101205977	101218420	-	protein_coding	0.923928	1.42421	-0.500286	5.83342e-05	0.244479
Stromal cells	USP53	chr4	119212587	119295517	+	protein_coding	0.922228	1.47879	-0.556564	6.02896e-05	0.252613
Stromal cells	SSH1	chr12	108778191	108857590	-	protein_coding	0.916608	1.35917	-0.442566	6.07153e-05	0.254336
Stromal cells	USP11	chrX	47232690	47248328	+	protein_coding	0.713566	1.22438	-0.510809	6.09791e-05	0.255381
Stromal cells	VASP	chr19	45506579	45526983	+	protein_coding	0.781311	1.25316	-0.471848	6.10179e-05	0.255482
Stromal cells	SP110	chr2	230167293	230225729	-	protein_coding	0.771552	1.20875	-0.437203	6.22422e-05	0.260546
Stromal cells	TMED5	chr1	93149742	93180516	-	protein_coding	0.727052	1.2491	-0.522049	6.26238e-05	0.262081
Stromal cells	THSD4	chr15	71096952	71783383	+	protein_coding	0.92633	1.50156	-0.575234	6.2633e-05	0.262081
Stromal cells	CHIC2	chr4	54009789	54064605	-	protein_coding	0.975616	1.42407	-0.448456	6.48379e-05	0.271217
Stromal cells	UGP2	chr2	63840940	63891562	+	protein_coding	1.16318	1.61552	-0.452337	6.64731e-05	0.277991
Stromal cells	WASL	chr7	123681943	123749003	-	protein_coding	0.833004	1.2848	-0.451792	6.68078e-05	0.279323
Stromal cells	MFSD11	chr17	76735865	76781449	+	protein_coding	0.802781	1.29349	-0.490709	6.6933e-05	0.27978
Stromal cells	DEPP1	chr10	44970981	44978809	-	protein_coding	0.628952	1.27756	-0.64861	6.91098e-05	0.28881
Stromal cells	ZBTB20-AS1	chr3	114351771	114388978	+	lncRNA	0.675284	1.27958	-0.604298	6.95444e-05	0.290557
Stromal cells	RAB11FIP2	chr10	118004916	118046941	-	protein_coding	0.735989	1.30971	-0.57372	6.97392e-05	0.291301
Stromal cells	ANKRD33B	chr5	10564070	10657816	+	protein_coding	0.750897	1.2785	-0.527605	7.04222e-05	0.294083
Stromal cells	HSD17B4	chr5	119452473	119637199	+	protein_coding	1.05298	1.4735	-0.42052	7.10262e-05	0.296535
Stromal cells	NR2F1	chr5	93583222	93594611	+	protein_coding	0.63436	1.16415	-0.529786	7.13305e-05	0.297734
Stromal cells	RND3	chr2	150468195	150539011	-	protein_coding	1.11383	1.59248	-0.478651	7.24911e-05	0.302505
Stromal cells	PRKCA-AS1	chr17	66398069	66416854	-	lncRNA	0.927426	1.48874	-0.56131	7.30627e-05	0.304818
Stromal cells	OSBPL5	chr11	3087107	3166739	-	protein_coding	0.948477	1.3845	-0.436021	7.40062e-05	0.30868
Stromal cells	AP000787.1	chr11	95150539	95234391	+	lncRNA	0.828732	1.37064	-0.541906	7.45609e-05	0.310919
Stromal cells	DOCK4	chr7	111726110	112206411	-	protein_coding	1.04205	1.53679	-0.49474	7.50971e-05	0.31308
Stromal cells	FBN1	chr15	48408306	48645849	-	protein_coding	1.6073	2.01247	-0.405163	7.52534e-05	0.313656
Stromal cells	FAM53B	chr10	124619292	124744378	-	protein_coding	0.635725	1.10533	-0.469606	7.60953e-05	0.317089
Stromal cells	TET1	chr10	68560337	68694487	+	protein_coding	0.785991	1.33369	-0.547699	7.76398e-05	0.323447
Stromal cells	AP002495.1	chr11	71865509	71928654	-	protein_coding	0.750175	1.29777	-0.547597	7.97264e-05	0.33206
Stromal cells	FOS	chr14	75278826	75282230	+	protein_coding	1.56256	2.03422	-0.47166	7.98342e-05	0.33243
Stromal cells	ZC3H7A	chr16	11750586	11797258	-	protein_coding	0.913714	1.3022	-0.388489	8.04838e-05	0.335054
Stromal cells	ZBTB8A	chr1	32539427	32605941	+	protein_coding	0.938853	1.38826	-0.449406	8.55716e-05	0.356149
Stromal cells	NAPA	chr19	47487637	47515091	-	protein_coding	0.673835	1.1958	-0.521967	8.69824e-05	0.361934
Stromal cells	DCP2	chr5	112976702	113022195	+	protein_coding	0.712873	1.23662	-0.523743	8.71806e-05	0.362671
Stromal cells	ADGRL3	chr4	61201258	62078335	+	protein_coding	0.650561	1.39611	-0.745545	8.75671e-05	0.364192
Stromal cells	TMEM62	chr15	43123279	43185144	+	protein_coding	0.514845	1.0583	-0.543459	8.77308e-05	0.364785
Stromal cells	PCBP3	chr21	45643694	45942454	+	protein_coding	1.07313	1.54644	-0.473312	8.86103e-05	0.368353
Stromal cells	LAMC3	chr9	131009174	131094473	+	protein_coding	0.872698	1.47294	-0.600243	8.90038e-05	0.3699
Stromal cells	AC104827.1	chr4	86117912	86219926	+	lncRNA	0.6657	1.33192	-0.666221	9.02418e-05	0.374955
Stromal cells	USP40	chr2	233475520	233566782	-	protein_coding	0.811366	1.25537	-0.444006	9.25529e-05	0.384465
Stromal cells	LRIG3	chr12	58872149	58920522	-	protein_coding	0.918687	1.47756	-0.558872	9.28309e-05	0.385527
Stromal cells	ASPN	chr9	92456205	92482506	-	protein_coding	1.13125	1.61923	-0.487976	9.58223e-05	0.397854
Stromal cells	CCDC200	chr17	43216941	43305397	-	protein_coding	0.704703	1.1854	-0.480694	9.60557e-05	0.398727
Stromal cells	ADGRD1	chr12	130953907	131141469	+	protein_coding	0.880138	1.41039	-0.530257	9.78379e-05	0.406027
Stromal cells	ANXA7	chr10	73375101	73414076	-	protein_coding	0.733064	1.26528	-0.532212	9.81143e-05	0.407076
Stromal cells	ME2	chr18	50879080	50954257	+	protein_coding	0.902221	1.45017	-0.547947	9.87037e-05	0.409423
Stromal cells	EPSTI1	chr13	42886388	42992271	-	protein_coding	1.13856	1.66113	-0.522573	9.96444e-05	0.413225
Stromal cells	GTPBP2	chr6	43605316	43629264	-	protein_coding	0.609503	1.18974	-0.580233	0.000101344	0.420174
Stromal cells	PSMD14	chr2	161308425	161411717	+	protein_coding	0.735626	1.24134	-0.505712	0.000101619	0.421212
Stromal cells	RBBP4	chr1	32651142	32686211	+	protein_coding	0.804591	1.2765	-0.471911	0.000102992	0.426797
Stromal cells	AC109587.1	chr3	69013941	69056622	+	lncRNA	0.631828	1.21771	-0.585884	0.00010324	0.427721
Stromal cells	AC018682.1	chr2	46568256	46580238	-	lncRNA	1.23462	1.7113	-0.476674	0.000103334	0.42801
Stromal cells	SLC35B3	chr6	8411463	8435611	-	protein_coding	0.847471	1.29458	-0.447107	0.000104403	0.432332
Stromal cells	MPP5	chr14	67241342	67336061	+	protein_coding	0.721141	1.25753	-0.536393	0.00010483	0.433996
Stromal cells	ARSG	chr17	68259182	68422731	+	protein_coding	0.824329	1.29133	-0.467	0.000105121	0.435097
Stromal cells	SGPP1	chr14	63684216	63728065	-	protein_coding	0.722331	1.23985	-0.517523	0.000107126	0.443289
Stromal cells	SMOC2	chr6	168441151	168673445	+	protein_coding	0.7906	1.44394	-0.653345	0.000107134	0.443289
Stromal cells	AKAP7	chr6	131135467	131283535	+	protein_coding	0.784439	1.28241	-0.497974	0.000108518	0.448829
Stromal cells	CMTM4	chr16	66614750	66696707	-	protein_coding	0.671658	1.16636	-0.494701	0.000108544	0.448829
Stromal cells	AMMECR1	chrX	110194186	110440233	-	protein_coding	0.902184	1.44591	-0.543726	0.000111468	0.460808
Stromal cells	C2CD5	chr12	22448583	22544546	-	protein_coding	0.814123	1.29125	-0.477129	0.000111695	0.461636
Stromal cells	PTPN21	chr14	88465778	88555007	-	protein_coding	0.942904	1.44801	-0.505105	0.000113096	0.467314
Stromal cells	MZF1	chr19	58561931	58573575	-	protein_coding	0.756047	1.3	-0.543955	0.000113728	0.46981
Stromal cells	GORASP2	chr2	170928464	170967130	+	protein_coding	0.650358	1.13482	-0.484459	0.000114718	0.473783
Stromal cells	AC108058.1	chr2	105363038	105378839	+	lncRNA	0.728553	1.25437	-0.525817	0.000114744	0.473783
Stromal cells	SLC1A3	chr5	36606355	36688334	+	protein_coding	0.633534	1.18011	-0.546573	0.000116481	0.480833
Stromal cells	EPHA3	chr3	89107621	89482134	+	protein_coding	0.844518	1.49433	-0.64981	0.000117887	0.486518
Stromal cells	CLPTM1L	chr5	1317752	1345099	-	protein_coding	0.768986	1.26056	-0.491575	0.000118553	0.489149
Stromal cells	RAB27A	chr15	55202966	55319113	-	protein_coding	0.982994	1.39532	-0.412323	0.000118588	0.489175
Stromal cells	ECD	chr10	73130155	73169055	-	protein_coding	0.860996	1.32205	-0.46105	0.000119215	0.491645
Stromal cells	ZNF337-AS1	chr20	25624045	25689032	+	lncRNA	0.7827	1.30802	-0.525318	0.000120099	0.495169
Stromal cells	WHAMM	chr15	82809628	82836108	+	protein_coding	0.783195	1.23641	-0.453214	0.000122011	0.502929
Stromal cells	JAK1	chr1	64833229	65067754	-	protein_coding	1.64604	2.01377	-0.367737	0.000122422	0.504499
Stromal cells	PPA1	chr10	70202835	70233911	-	protein_coding	0.842665	1.32401	-0.481349	0.00012267	0.505401
Stromal cells	XKR6	chr8	10896045	11201833	-	protein_coding	0.660177	1.22168	-0.5615	0.000122677	0.505401
Stromal cells	SMC5	chr9	70258978	70354873	+	protein_coding	1.23765	1.65492	-0.417269	0.000123678	0.509307
Stromal cells	RHOB	chr2	20447074	20449440	+	protein_coding	0.618241	1.23546	-0.617221	0.000123826	0.509792
Stromal cells	PRKRA	chr2	178431414	178451512	-	protein_coding	0.703507	1.22852	-0.525014	0.000124374	0.511924
Stromal cells	PVT1	chr8	127794526	128187101	+	lncRNA	1.32147	1.71342	-0.391943	0.000125633	0.516981
Stromal cells	RAPGEF6	chr5	131423921	131635236	-	protein_coding	1.04404	1.44384	-0.399796	0.000126195	0.519167
Stromal cells	TIAM1	chr21	31118416	31559977	-	protein_coding	0.859092	1.35928	-0.50019	0.000127814	0.5257
Stromal cells	ABCA8	chr17	68867289	68955392	-	protein_coding	0.910059	1.46538	-0.555318	0.000128182	0.527085
Stromal cells	PLSCR1	chr3	146515180	146544856	-	protein_coding	0.736286	1.21681	-0.480522	0.000129235	0.531287
Stromal cells	SARS	chr1	109213918	109238182	+	protein_coding	0.736441	1.25584	-0.519401	0.000129322	0.531514
Stromal cells	JADE1	chr4	128809700	128875224	+	protein_coding	0.830266	1.35507	-0.524809	0.000129531	0.532244
Stromal cells	GNG12-AS1	chr1	67832303	68202987	+	lncRNA	1.11706	1.58404	-0.466972	0.000129632	0.532528
Stromal cells	ERCC6	chr10	49454470	49539538	-	protein_coding	0.64195	1.20568	-0.563731	0.000130767	0.537061
Stromal cells	IFI44L	chr1	78619922	78646145	+	protein_coding	0.948767	1.42943	-0.48066	0.000131335	0.53926
Stromal cells	SLC30A7	chr1	100896076	100981757	+	protein_coding	0.949127	1.37066	-0.42153	0.000131434	0.539538
Stromal cells	PSMA5	chr1	109399042	109426448	-	protein_coding	0.562261	1.03674	-0.474479	0.000131918	0.54139
Stromal cells	BCAP29	chr7	107579977	107629170	+	protein_coding	0.903499	1.3564	-0.452897	0.000133442	0.547512
Stromal cells	SLIRP	chr14	77708071	77761104	+	protein_coding	1.03531	1.44174	-0.406423	0.000135971	0.557754
Stromal cells	SPDYE2	chr7	102551232	102562308	+	protein_coding	0.634586	1.18241	-0.547828	0.000136278	0.558878
Stromal cells	CPXM1	chr20	2794074	2800627	-	protein_coding	0.902917	1.35044	-0.447518	0.000137961	0.565639
Stromal cells	UST	chr6	148747030	149076990	+	protein_coding	1.29516	1.81786	-0.522703	0.000138339	0.567052
Stromal cells	LINC02664	chr10	31187715	31261910	+	lncRNA	0.830942	1.38233	-0.551386	0.000139536	0.571817
Stromal cells	VAC14	chr16	70687439	70801160	-	protein_coding	0.711375	1.2086	-0.497223	0.000140566	0.575899
Stromal cells	ADAMTSL4-AS1	chr1	150560202	150574552	-	lncRNA	1.01598	1.46751	-0.451535	0.00014089	0.577087
Stromal cells	EMP2	chr16	10528422	10580632	-	protein_coding	0.998865	1.46322	-0.464352	0.000142153	0.582118
Stromal cells	ADAM9	chr8	38996869	39105261	+	protein_coding	0.941059	1.3646	-0.423545	0.000144321	0.590849
Stromal cells	PPP2R1B	chr11	111726908	111766389	-	protein_coding	0.691889	1.1377	-0.445814	0.00014978	0.613051
Stromal cells	MTHFD1L	chr6	150865549	151101887	+	protein_coding	1.27969	1.71508	-0.435395	0.000150613	0.616307
Stromal cells	PAPSS2	chr10	87659613	87747705	+	protein_coding	0.709404	1.2418	-0.532396	0.000156074	0.6385
Stromal cells	UNC13B	chr9	35161992	35405338	+	protein_coding	0.862396	1.31771	-0.455313	0.000156716	0.640968
Stromal cells	PREP	chr6	105273220	105454062	-	protein_coding	0.826901	1.33015	-0.503246	0.000158004	0.646079
Stromal cells	COL4A3	chr2	227164565	227314792	+	protein_coding	0.721219	1.24794	-0.526725	0.000159594	0.652419
Stromal cells	AP4S1	chr14	31025106	31130996	+	protein_coding	0.663903	1.20311	-0.53921	0.000161306	0.659258
Stromal cells	SNX3	chr6	108211222	108261246	-	protein_coding	0.819971	1.29208	-0.472113	0.000162214	0.662806
Stromal cells	SPOP	chr17	49598884	49678163	-	protein_coding	0.786908	1.23383	-0.446925	0.000163074	0.666155
Stromal cells	CDH6	chr5	31193686	31329146	+	protein_coding	1.53681	2.04995	-0.513145	0.000164224	0.670692
Stromal cells	RRAS2	chr11	14277922	14364506	-	protein_coding	0.897477	1.32053	-0.423054	0.000164299	0.670834
Stromal cells	ABLIM1	chr10	114431113	114768061	-	protein_coding	1.01408	1.55326	-0.539186	0.000164968	0.673401
Stromal cells	TEX2	chr17	64147227	64263301	-	protein_coding	0.745167	1.21963	-0.474463	0.000167781	0.684716
Stromal cells	ZNF133	chr20	18288283	18316996	+	protein_coding	0.693952	1.2083	-0.514343	0.000167793	0.684716
Stromal cells	CPEB3	chr10	92046692	92291078	-	protein_coding	0.967604	1.36675	-0.399145	0.000168066	0.685543
Stromal cells	PSMG2	chr18	12658043	12725740	+	protein_coding	0.67022	1.18712	-0.516896	0.00016968	0.691954
Stromal cells	PLEKHA8	chr7	30027404	30130483	+	protein_coding	0.911283	1.3144	-0.403116	0.000172399	0.702872
Stromal cells	TECPR2	chr14	102362941	102502477	+	protein_coding	0.770705	1.18981	-0.419105	0.000173048	0.705343
Stromal cells	PIAS2	chr18	46803218	46920160	-	protein_coding	0.754355	1.23119	-0.476833	0.000174062	0.709301
Stromal cells	CDC37L1	chr9	4679559	4708399	+	protein_coding	0.787883	1.21733	-0.429445	0.00017461	0.71136
Stromal cells	ULK2	chr17	19770829	19867936	-	protein_coding	0.795114	1.29464	-0.499527	0.0001755	0.71481
Stromal cells	SOAT1	chr1	179293714	179358680	+	protein_coding	0.922655	1.33978	-0.417127	0.000178659	0.727499
Stromal cells	NAA50	chr3	113716458	113746300	-	protein_coding	0.866995	1.29555	-0.42856	0.000179049	0.728908
Stromal cells	SLC2A9	chr4	9771153	10054936	-	protein_coding	0.687877	1.16973	-0.48185	0.000179867	0.732059
Stromal cells	FSIP1	chr15	39588357	39782841	-	protein_coding	1.0663	1.57354	-0.507241	0.000179961	0.73226
Stromal cells	PPA2	chr4	105369077	105474067	-	protein_coding	0.784213	1.23603	-0.451815	0.000185687	0.755374
Stromal cells	TM7SF3	chr12	26971579	27014434	-	protein_coding	0.601481	1.11698	-0.5155	0.000186535	0.758639
Stromal cells	MRPS28	chr8	79918717	80030289	-	protein_coding	0.670237	1.1575	-0.48726	0.00018658	0.758639
Stromal cells	CMC1	chr3	28241584	28325142	+	protein_coding	0.710901	1.24041	-0.529512	0.000187551	0.762397
Stromal cells	SAP30L-AS1	chr5	154325568	154445850	-	lncRNA	0.873083	1.35081	-0.477726	0.000189592	0.770504
Stromal cells	TSEN2	chr3	12484432	12539623	+	protein_coding	0.806542	1.27205	-0.465506	0.000190917	0.775694
Stromal cells	WSB1	chr17	27294076	27315926	+	protein_coding	1.46957	1.82817	-0.358596	0.000191598	0.77827
Stromal cells	RARB	chr3	25174332	25597932	+	protein_coding	0.767612	1.28203	-0.514422	0.000191687	0.778441
Stromal cells	G3BP2	chr4	75642782	75724525	-	protein_coding	0.759212	1.30486	-0.54565	0.000192969	0.783453
Stromal cells	MPHOSPH10	chr2	71130632	71150101	+	protein_coding	0.705068	1.14264	-0.437567	0.000193492	0.785383
Stromal cells	GLMN	chr1	92246402	92298987	-	protein_coding	0.750115	1.17732	-0.427209	0.000193518	0.785383
Stromal cells	NT5DC1	chr6	116100851	116249497	+	protein_coding	0.760892	1.23594	-0.475051	0.000197431	0.800976
Stromal cells	BMT2	chr7	112819147	112939875	-	protein_coding	0.819677	1.23909	-0.41941	0.00019774	0.802034
Stromal cells	SAV1	chr14	50632058	50668306	-	protein_coding	0.630454	1.17362	-0.543165	0.000198128	0.80341
Stromal cells	PCMT1	chr6	149749443	149811420	+	protein_coding	0.806786	1.242	-0.435218	0.000198589	0.80508
Stromal cells	RMDN2	chr2	37923187	38067142	+	protein_coding	0.740847	1.23065	-0.489802	0.000198761	0.805578
Stromal cells	SLC12A7	chr5	1050384	1112063	-	protein_coding	0.719137	1.23345	-0.514314	0.000201673	0.81718
Stromal cells	MIR100HG	chr11	122028325	122556721	-	lncRNA	0.845375	1.29346	-0.448084	0.000202667	0.821005
Stromal cells	IFITM3	chr11	319676	327537	-	protein_coding	1.02455	1.54152	-0.51697	0.000204218	0.827082
Stromal cells	MIR99AHG	chr21	15928296	16645467	+	lncRNA	1.59977	2.20566	-0.605894	0.000204837	0.829384
Stromal cells	TOR1AIP2	chr1	179839967	179877803	-	protein_coding	0.758949	1.20005	-0.441096	0.000205277	0.83096
Stromal cells	OVOL2	chr20	17956979	18059188	-	protein_coding	0.740591	1.22892	-0.488329	0.000206024	0.833779
Stromal cells	IPMK	chr10	58191517	58267894	-	protein_coding	0.835442	1.29569	-0.460251	0.000206323	0.834783
Stromal cells	RFTN2	chr2	197568224	197676045	-	protein_coding	0.729277	1.1915	-0.462223	0.000206748	0.836295
Stromal cells	ATG4C	chr1	62784132	62865516	+	protein_coding	0.880365	1.36312	-0.48276	0.000207179	0.837832
Stromal cells	AAGAB	chr15	67200667	67255195	-	protein_coding	0.853275	1.25693	-0.403653	0.000208576	0.843274
Stromal cells	AC025280.3	chr16	84817182	84856665	-	lncRNA	1.48019	2.02852	-0.548336	0.000211918	0.856573
Stromal cells	ERCC1	chr19	45407333	45478828	-	protein_coding	0.967689	1.3737	-0.406012	0.000212017	0.856761
Stromal cells	PSMB9	chr6	32844136	32859851	+	protein_coding	0.709015	1.17577	-0.466753	0.000213033	0.860652
Stromal cells	RNF214	chr11	117232625	117286454	+	protein_coding	0.851757	1.2767	-0.424941	0.000213865	0.863799
Stromal cells	HEXA	chr15	72340919	72376476	-	protein_coding	0.901622	1.31636	-0.414741	0.000213906	0.863799
Stromal cells	PEAR1	chr1	156893698	156916434	+	protein_coding	0.87968	1.3389	-0.459221	0.000214239	0.864884
Stromal cells	PI4KA	chr22	20707691	20859417	-	protein_coding	0.990553	1.38315	-0.392595	0.000214783	0.866866
Stromal cells	FBXO21	chr12	117141988	117190531	-	protein_coding	0.767713	1.28479	-0.517079	0.000216086	0.871908
Stromal cells	SOX4	chr6	21593751	21598619	+	protein_coding	0.813241	1.25994	-0.446701	0.000216622	0.873854
Stromal cells	HCFC2	chr12	104064531	104106524	+	protein_coding	0.689199	1.17964	-0.490444	0.000217369	0.87665
Stromal cells	FAR2	chr12	29149103	29340980	+	protein_coding	0.972056	1.38348	-0.411424	0.000224164	0.903828
Stromal cells	NVL	chr1	224227334	224330189	-	protein_coding	0.994635	1.45416	-0.459525	0.000226146	0.911593
Stromal cells	ZNF69	chr19	11887782	11914329	+	protein_coding	0.804635	1.29606	-0.491426	0.000229916	0.926563
Stromal cells	SHROOM3	chr4	76435229	76783253	+	protein_coding	0.745562	1.30967	-0.564111	0.00023277	0.937832
Stromal cells	LENG9	chr19	54461732	54463778	-	protein_coding	0.729374	1.24109	-0.511715	0.000234209	0.943394
Stromal cells	SAMD9L	chr7	93130056	93148385	-	protein_coding	1.01535	1.5227	-0.50735	0.000235688	0.949117
Stromal cells	TLE1	chr9	81583683	81689547	-	protein_coding	0.812034	1.22442	-0.412384	0.000235831	0.949455
Stromal cells	RPAP2	chr1	92299059	92402056	+	protein_coding	0.971187	1.38477	-0.413586	0.000236024	0.949998
Stromal cells	TRMT11	chr6	125986479	126203817	+	protein_coding	0.910259	1.3858	-0.475541	0.000237018	0.953761
Stromal cells	CLCN6	chr1	11806096	11848079	+	protein_coding	0.684706	1.18759	-0.50288	0.000237069	0.953761
Stromal cells	DNM3	chr1	171841498	172418466	+	protein_coding	1.05433	1.52811	-0.473783	0.00023709	0.953761
Stromal cells	AL136171.2	chr1	231767464	231847706	-	lncRNA	0.661829	1.14563	-0.483803	0.000238928	0.960728
Stromal cells	NUP50-DT	chr22	45133020	45163781	-	lncRNA	0.711866	1.21969	-0.507823	0.000239218	0.961655
Stromal cells	CHPT1	chr12	101696947	101744140	+	protein_coding	0.924183	1.40034	-0.476154	0.000241531	0.970712
Stromal cells	LINC01091	chr4	123539026	123962698	+	lncRNA	0.978482	1.54684	-0.568358	0.000242279	0.973477
Stromal cells	DST	chr6	56457987	56954649	-	protein_coding	1.87553	2.19639	-0.320862	0.000248064	0.996473
Stromal cells	ADAM22	chr7	87934143	88202889	+	protein_coding	0.714578	1.3225	-0.607917	0.000253524	1
Stromal cells	PML	chr15	73994673	74047827	+	protein_coding	0.964906	1.39574	-0.430837	0.000253544	1
Stromal cells	NOC3L	chr10	94333226	94362959	-	protein_coding	0.881235	1.32305	-0.441812	0.000254543	1
Stromal cells	SLC16A3	chr17	82228397	82261129	+	protein_coding	0.800163	1.27859	-0.478427	0.000257224	1
Stromal cells	MAP3K8	chr10	30434021	30461833	+	protein_coding	0.904456	1.37366	-0.469201	0.000258391	1
Stromal cells	FMNL2	chr2	152335174	152649826	+	protein_coding	1.38023	1.74735	-0.367118	0.000260176	1
Stromal cells	NAMPT	chr7	106248298	106286326	-	protein_coding	1.08016	1.58572	-0.505555	0.000264391	1
Stromal cells	PFKFB3	chr10	6144934	6254644	+	protein_coding	1.11802	1.52339	-0.405374	0.000266681	1
Stromal cells	EBF4	chr20	2692878	2760108	+	protein_coding	0.814367	1.31509	-0.500727	0.000268184	1
Stromal cells	LGALS3BP	chr17	78971238	78979947	-	protein_coding	0.917045	1.38225	-0.465208	0.00027458	1
Stromal cells	RYBP	chr3	72371825	72446621	-	protein_coding	0.957849	1.40637	-0.448524	0.000274966	1
Stromal cells	GSTO1	chr10	104235356	104267459	+	protein_coding	0.746513	1.31091	-0.564399	0.000275171	1
Stromal cells	CHST3	chr10	71964395	72013558	+	protein_coding	0.756838	1.24153	-0.484696	0.000277672	1
Stromal cells	C5orf56	chr5	132410636	132488702	+	lncRNA	0.932475	1.43355	-0.501079	0.000279988	1
Stromal cells	LINC01197	chr15	95186634	95327129	-	lncRNA	0.974022	1.45533	-0.481305	0.000280334	1
Stromal cells	SFXN1	chr5	175477062	175529742	+	protein_coding	0.885771	1.37982	-0.49405	0.000284943	1
Stromal cells	GALNT7	chr4	173168811	173323967	+	protein_coding	1.05075	1.47659	-0.42584	0.000288787	1
Stromal cells	MYO19	chr17	36495633	36543435	-	protein_coding	1.08778	1.48324	-0.395454	0.000290617	1
Stromal cells	AC068491.2	chr2	111265283	111279880	+	lncRNA	0.849203	1.3158	-0.466599	0.000291475	1
Stromal cells	ORAI2	chr7	102433106	102456825	+	protein_coding	0.824042	1.26947	-0.445427	0.000292779	1
Stromal cells	AC103876.1	chr15	83179182	83439445	+	lncRNA	0.854004	1.32813	-0.474127	0.000295429	1
Stromal cells	ZHX1	chr8	123248451	123275541	-	protein_coding	0.67257	1.1886	-0.516028	0.000295573	1
Stromal cells	COMMD10	chr5	116085016	116412762	+	protein_coding	1.21386	1.58538	-0.371522	0.000295738	1
Stromal cells	BRWD3	chrX	80669503	80809877	-	protein_coding	0.827015	1.24969	-0.422675	0.000295967	1
Stromal cells	AC080162.1	chr2	9501466	9512413	+	lncRNA	0.820962	1.30901	-0.488047	0.000296393	1
Stromal cells	MIPEP	chr13	23730189	23889400	-	protein_coding	0.758395	1.24916	-0.490767	0.000297713	1
Stromal cells	LIN54	chr4	82909973	83012926	-	protein_coding	0.736679	1.24906	-0.512378	0.000298397	1
Stromal cells	EIF4E	chr4	98871684	98930637	-	protein_coding	0.925652	1.33709	-0.411435	0.000300731	1
Stromal cells	CBX1	chr17	48070052	48101478	-	protein_coding	0.818567	1.286	-0.467432	0.000302794	1
Stromal cells	ALG9	chr11	111782195	111871581	-	protein_coding	0.957088	1.36873	-0.411645	0.000303144	1
Stromal cells	COTL1	chr16	84565596	84618078	-	protein_coding	0.705727	1.30571	-0.599988	0.000303576	1
Stromal cells	PIWIL4	chr11	94543840	94621421	+	protein_coding	0.823745	1.30437	-0.480621	0.000306269	1
Stromal cells	DDX21	chr10	68956170	68985068	+	protein_coding	0.97311	1.37921	-0.406097	0.000307443	1
Stromal cells	TUBGCP5	chr15	22983192	23039572	-	protein_coding	0.762621	1.21653	-0.453906	0.000308371	1
Stromal cells	ZIC1	chr3	147393422	147510293	+	protein_coding	0.796498	1.2892	-0.492701	0.000309977	1
Stromal cells	WDR36	chr5	111091716	111130502	+	protein_coding	0.678437	1.22098	-0.542548	0.000311236	1
Stromal cells	ABCA9-AS1	chr17	68944531	69042784	+	lncRNA	1.14411	1.69836	-0.554245	0.000315474	1
Stromal cells	PLEKHM3	chr2	207821288	208025527	-	protein_coding	0.721712	1.22871	-0.506993	0.000317884	1
Stromal cells	SMG5	chr1	156249224	156282825	-	protein_coding	0.785304	1.24122	-0.455915	0.000318065	1
Stromal cells	CCDC50	chr3	191329085	191398659	+	protein_coding	0.874622	1.26314	-0.388516	0.000318625	1
Stromal cells	WTIP	chr19	34481758	34512304	+	protein_coding	0.634465	1.08774	-0.45327	0.000318827	1
Stromal cells	SCPEP1	chr17	56978105	57006768	+	protein_coding	0.708246	1.20011	-0.491863	0.000320842	1
Stromal cells	EXOC2	chr6	485154	693139	-	protein_coding	0.878053	1.22914	-0.351087	0.000321114	1
Stromal cells	TNKS2	chr10	91798426	91865475	+	protein_coding	0.746332	1.14177	-0.395436	0.000324133	1
Stromal cells	SPATA22	chr17	3440019	3513852	-	protein_coding	0.920145	1.38748	-0.467337	0.000327778	1
Stromal cells	GLCCI1	chr7	7968796	8094272	+	protein_coding	0.891041	1.38149	-0.490452	0.000334343	1
Stromal cells	CSGALNACT2	chr10	43138445	43185302	+	protein_coding	0.837694	1.24326	-0.405562	0.000338888	1
Stromal cells	QKI	chr6	163414000	163578592	+	protein_coding	1.43817	1.77506	-0.336885	0.000341761	1
Stromal cells	STX7	chr6	132445867	132513198	-	protein_coding	0.570773	1.02778	-0.457008	0.000346202	1
Stromal cells	GNA11	chr19	3094362	3123999	+	protein_coding	0.845601	1.29365	-0.448053	0.00034651	1
Stromal cells	RBM3	chrX	48574449	48581162	+	protein_coding	0.748779	1.1257	-0.376924	0.000347684	1
Stromal cells	CPEB4	chr5	173888349	173961980	+	protein_coding	0.746616	1.17523	-0.428614	0.000347985	1
Stromal cells	FHL2	chr2	105357712	105438513	-	protein_coding	1.17496	1.63867	-0.463705	0.000352062	1
Stromal cells	PSMA7	chr20	62136733	62143440	-	protein_coding	0.54329	1.02903	-0.485737	0.000352208	1
Stromal cells	CCDC6	chr10	59788747	59906556	-	protein_coding	0.806468	1.26859	-0.462119	0.000353647	1
Stromal cells	NECTIN2	chr19	44846175	44889223	+	protein_coding	0.94791	1.29541	-0.347499	0.000355757	1
Stromal cells	ZDHHC14	chr6	157381133	157678157	+	protein_coding	1.16967	1.61084	-0.441168	0.000357992	1
Stromal cells	UBE4B	chr1	10032832	10181239	+	protein_coding	1.01111	1.40323	-0.392124	0.000359861	1
Stromal cells	ESCO1	chr18	21529284	21600884	-	protein_coding	0.875125	1.34522	-0.470097	0.00036083	1
Stromal cells	ZC3H7B	chr22	41301525	41360147	+	protein_coding	0.703297	1.16683	-0.463536	0.000362671	1
Stromal cells	RHOJ	chr14	63204114	63293508	+	protein_coding	0.878564	1.3048	-0.426231	0.000364855	1
Stromal cells	CCDC3	chr10	12896625	13099652	-	protein_coding	0.969743	1.42215	-0.452405	0.000365947	1
Stromal cells	NAP1L1	chr12	76036585	76084958	-	protein_coding	0.654136	1.08376	-0.429625	0.000367793	1
Stromal cells	MFSD14C	chr9	96887373	97013708	-	protein_coding	1.03437	1.43735	-0.402979	0.000370199	1
Stromal cells	MAP7D1	chr1	36155579	36180849	+	protein_coding	0.702397	1.1084	-0.406007	0.000372502	1
Stromal cells	ZNF326	chr1	89995110	90035533	+	protein_coding	0.6317	1.08123	-0.449534	0.00037282	1
Stromal cells	HK1	chr10	69269984	69401884	+	protein_coding	0.886702	1.31865	-0.431945	0.000374052	1
Stromal cells	NDEL1	chr17	8413131	8490411	+	protein_coding	0.808316	1.18965	-0.381334	0.000374209	1
Stromal cells	FGFR1OP2	chr12	26938470	26966650	+	protein_coding	0.646551	1.0843	-0.437752	0.000374769	1
Stromal cells	KIF13B	chr8	29067278	29263124	-	protein_coding	0.779366	1.20044	-0.421077	0.000376281	1
Stromal cells	ARNT	chr1	150809713	150876708	-	protein_coding	0.89708	1.27948	-0.382396	0.000378955	1
Stromal cells	CDC40	chr6	110180141	110254275	+	protein_coding	0.939689	1.3653	-0.425616	0.000379143	1
Stromal cells	ABLIM3	chr5	149141483	149260542	+	protein_coding	0.684493	1.24482	-0.560322	0.000380853	1
Stromal cells	PIGU	chr20	34560542	34698790	-	protein_coding	0.853101	1.36838	-0.515276	0.000381429	1
Stromal cells	ITGB1	chr10	32900318	33005792	-	protein_coding	1.49212	1.85433	-0.362214	0.000383412	1
Stromal cells	ZNF532	chr18	58862600	58986480	+	protein_coding	1.1004	1.43653	-0.336134	0.000383539	1
Stromal cells	ALKBH5	chr17	18183078	18209954	+	protein_coding	0.831719	1.31382	-0.482101	0.00038383	1
Stromal cells	UGCG	chr9	111896814	111935369	+	protein_coding	0.943619	1.36177	-0.418149	0.000387246	1
Stromal cells	MAPKAPK5	chr12	111842228	111902222	+	protein_coding	0.721947	1.20924	-0.487291	0.000389583	1
Stromal cells	MCFD2	chr2	46901870	46941855	-	protein_coding	0.7302	1.19768	-0.467481	0.000391184	1
Stromal cells	TMEM39A	chr3	119428949	119468830	-	protein_coding	0.804453	1.2636	-0.459144	0.000391967	1
Stromal cells	DOCK7	chr1	62454298	62688386	-	protein_coding	1.06022	1.44732	-0.387099	0.000394423	1
Stromal cells	MARCH5	chr10	92291167	92353964	+	protein_coding	0.856372	1.28764	-0.431267	0.000395959	1
Stromal cells	SHC1	chr1	154962298	154974395	-	protein_coding	0.756077	1.16401	-0.407935	0.00039672	1
Stromal cells	FBXL18	chr7	5431335	5513809	-	protein_coding	0.814287	1.33621	-0.521919	0.00039857	1
Stromal cells	TRIQK	chr8	92883532	93017673	-	protein_coding	0.69498	1.2293	-0.534323	0.000399385	1
Stromal cells	TGFBR2	chr3	30606502	30694142	+	protein_coding	1.22083	1.61358	-0.392754	0.000400907	1
Stromal cells	PLEKHA5	chr12	19129752	19376400	+	protein_coding	0.983246	1.39867	-0.41542	0.000407638	1
Stromal cells	PIK3C3	chr18	41955234	42087830	+	protein_coding	0.86265	1.26386	-0.401211	0.000409976	1
Stromal cells	NR3C2	chr4	148078762	148444698	-	protein_coding	0.748956	1.20848	-0.459526	0.000411381	1
Stromal cells	MTCH1	chr6	36968141	36986298	-	protein_coding	0.602785	1.03975	-0.436961	0.000413644	1
Stromal cells	WLS	chr1	68098473	68233120	-	protein_coding	1.05735	1.47724	-0.419886	0.000422163	1
Stromal cells	ZNF398	chr7	149126416	149183042	+	protein_coding	0.62959	1.11478	-0.48519	0.000424341	1
Stromal cells	DYM	chr18	49041474	49461347	-	protein_coding	0.999317	1.37506	-0.37574	0.000425211	1
Stromal cells	IFT74	chr9	26947039	27062930	+	protein_coding	0.807107	1.2162	-0.409089	0.000425752	1
Stromal cells	SEC11A	chr15	84669538	84716460	-	protein_coding	0.67739	1.17301	-0.495623	0.000428566	1
Stromal cells	AL139147.1	chr1	66665864	66677027	-	lncRNA	0.651274	1.16774	-0.516466	0.000428747	1
Stromal cells	ODF2L	chr1	86346824	86396342	-	protein_coding	1.02224	1.39546	-0.373226	0.000435105	1
Stromal cells	GNA13	chr17	65009289	65056740	-	protein_coding	0.768133	1.25934	-0.491206	0.000436222	1
Stromal cells	KLC4	chr6	43040777	43075095	+	protein_coding	0.682729	1.2043	-0.521575	0.000438617	1
Stromal cells	OMG	chr17	31272013	31297539	-	protein_coding	1.02013	1.44803	-0.4279	0.000439926	1
Stromal cells	PDSS2	chr6	107152562	107459564	-	protein_coding	0.735897	1.16511	-0.429213	0.000439995	1
Stromal cells	SETD3	chr14	99397748	99480889	-	protein_coding	0.939536	1.34721	-0.407671	0.000440814	1
Stromal cells	BIRC2	chr11	102347211	102378670	+	protein_coding	0.609012	1.00519	-0.396177	0.00044145	1
Stromal cells	WASHC2A	chr10	50067888	50133509	+	protein_coding	0.704515	1.14263	-0.438116	0.000443401	1
Stromal cells	SMIM13	chr6	11093834	11138733	+	protein_coding	0.721383	1.22778	-0.506399	0.00044413	1
Stromal cells	DRAM1	chr12	101877580	102012130	+	protein_coding	1.08248	1.47991	-0.397432	0.000447009	1
Stromal cells	SERPINB6	chr6	2948159	2972165	-	protein_coding	0.636662	1.07682	-0.440157	0.00044702	1
Stromal cells	SLC1A1	chr9	4490468	4587469	+	protein_coding	0.977855	1.42943	-0.451577	0.000454216	1
Stromal cells	SRSF7	chr2	38743599	38751494	-	protein_coding	1.0761	1.44218	-0.366084	0.000455113	1
Stromal cells	RAB35	chr12	120095099	120117502	-	protein_coding	0.622983	1.06063	-0.437645	0.000456182	1
Stromal cells	TAF4	chr20	61953469	62065810	-	protein_coding	0.863615	1.29738	-0.433762	0.000463766	1
Stromal cells	ANAPC10	chr4	144831908	145098541	-	protein_coding	0.796637	1.22846	-0.431821	0.000478151	1
Stromal cells	WARS2	chr1	119031216	119140671	-	protein_coding	0.838249	1.25802	-0.419768	0.000479848	1
Stromal cells	LINC01376	chr2	18986451	19348067	-	lncRNA	0.897113	1.32548	-0.428364	0.000481514	1
Stromal cells	ANKRD10	chr13	110878540	110915069	-	protein_coding	0.930754	1.31095	-0.380199	0.000483398	1
Stromal cells	SEC14L1	chr17	77088749	77217101	+	protein_coding	0.790138	1.20564	-0.4155	0.000483464	1
Stromal cells	LGALS1	chr22	37675636	37679802	+	protein_coding	1.24568	1.72422	-0.478544	0.00048417	1
Stromal cells	PILRB	chr7	100352176	100367733	+	protein_coding	0.816308	1.18477	-0.368461	0.000484381	1
Stromal cells	INKA2	chr1	111680630	111755824	-	protein_coding	1.05123	1.47046	-0.41923	0.000487183	1
Stromal cells	MANBA	chr4	102630770	102760994	-	protein_coding	0.646535	1.16377	-0.517236	0.000491787	1
Stromal cells	YTHDF3	chr8	63168553	63212786	+	protein_coding	0.78202	1.17558	-0.39356	0.000492311	1
Stromal cells	CEBPZOS	chr2	37196488	37216193	+	protein_coding	0.876013	1.35351	-0.477499	0.000495694	1
Stromal cells	ZNF710	chr15	90001324	90082206	+	protein_coding	0.875722	1.35198	-0.476257	0.000495896	1
Stromal cells	PXDC1	chr6	3722614	3752026	-	protein_coding	0.94287	1.37689	-0.43402	0.000501284	1
Stromal cells	TXLNG	chrX	16786432	16844519	+	protein_coding	0.882616	1.32219	-0.439577	0.000501594	1
Stromal cells	PCGF6	chr10	103302796	103351144	-	protein_coding	0.697998	1.17468	-0.476679	0.000509416	1
Stromal cells	EXOC6	chr10	92826831	93059493	+	protein_coding	0.732665	1.17869	-0.446024	0.000509963	1
Stromal cells	AC018816.1	chr3	4814294	4887293	-	lncRNA	0.868562	1.31476	-0.4462	0.000514131	1
Stromal cells	NUP133	chr1	229440259	229508341	-	protein_coding	0.907382	1.37779	-0.470406	0.000515944	1
Stromal cells	ZFPM2	chr8	104590733	105804539	+	protein_coding	1.40504	1.72987	-0.324828	0.000516075	1
Stromal cells	CORO1C	chr12	108645109	108731596	-	protein_coding	1.05636	1.42913	-0.372771	0.000517459	1
Stromal cells	NAV2	chr11	19350724	20121601	+	protein_coding	0.779657	1.24846	-0.468801	0.000519453	1
Stromal cells	RAB1A	chr2	65070696	65130331	-	protein_coding	1.34575	1.685	-0.339248	0.000523748	1
Stromal cells	STARD3NL	chr7	38178222	38230671	+	protein_coding	0.627742	1.09791	-0.470166	0.000531141	1
Stromal cells	RPGRIP1L	chr16	53598153	53703938	-	protein_coding	0.899711	1.37907	-0.479356	0.000531496	1
Stromal cells	OSBP	chr11	59574398	59615774	-	protein_coding	0.683172	1.12045	-0.43728	0.000531631	1
Stromal cells	MALT1	chr18	58671465	58754477	+	protein_coding	0.971411	1.40133	-0.429916	0.000535095	1
Stromal cells	TMEM67	chr8	93754844	93819234	+	protein_coding	0.80935	1.27731	-0.467964	0.0005351	1
Stromal cells	PARP12	chr7	140023744	140063721	-	protein_coding	0.762334	1.27397	-0.511632	0.000536857	1
Stromal cells	SMYD3	chr1	245749342	246507312	-	protein_coding	1.50228	1.83705	-0.334762	0.000539034	1
Stromal cells	ZNF430	chr19	21020634	21060050	+	protein_coding	0.697927	1.18597	-0.488038	0.000539994	1
Stromal cells	CLYBL	chr13	99606669	99897134	+	protein_coding	0.80126	1.23397	-0.432708	0.000542995	1
Stromal cells	NBN	chr8	89933336	90003228	-	protein_coding	0.751869	1.17483	-0.422965	0.000549867	1
Stromal cells	ITPR2	chr12	26335352	26833194	-	protein_coding	1.02003	1.44987	-0.429833	0.000550707	1
Stromal cells	ENSA	chr1	150600851	150629612	-	protein_coding	1.00154	1.4364	-0.434863	0.000553955	1
Stromal cells	MIR29B2CHG	chr1	207801518	207879115	-	lncRNA	0.65302	1.14287	-0.489855	0.000554322	1
Stromal cells	LOXL2	chr8	23296897	23425328	-	protein_coding	1.27359	1.63854	-0.36495	0.000557031	1
Stromal cells	SVIL	chr10	29457338	29736781	-	protein_coding	1.16162	1.58419	-0.422575	0.000558141	1
Stromal cells	NOS1AP	chr1	162069691	162370475	+	protein_coding	0.867224	1.40895	-0.541731	0.000562788	1
Stromal cells	ZNF451-AS1	chr6	57114894	57174236	-	lncRNA	0.876765	1.31599	-0.439227	0.000563191	1
Stromal cells	DTNBP1	chr6	15522801	15663058	-	protein_coding	0.82407	1.23503	-0.410965	0.000569409	1
Stromal cells	ARMC2	chr6	108848416	108974476	+	protein_coding	1.00915	1.37743	-0.368277	0.000574312	1
Stromal cells	RPL13	chr16	89560657	89566828	+	protein_coding	1.36039	1.87056	-0.510171	0.000576294	1
Stromal cells	MTHFR	chr1	11785723	11806920	-	protein_coding	0.936052	1.38468	-0.448623	0.000578565	1
Stromal cells	USP13	chr3	179653040	179789401	+	protein_coding	0.741682	1.14578	-0.404093	0.000580713	1
Stromal cells	EIPR1	chr2	3188925	3377882	-	protein_coding	0.728146	1.1713	-0.443154	0.000581292	1
Stromal cells	AC005562.1	chr17	30576464	30672789	+	lncRNA	0.691397	1.21148	-0.520084	0.00058171	1
Stromal cells	AP3S1	chr5	115841592	115914081	+	protein_coding	0.997437	1.41546	-0.418025	0.000587578	1
Stromal cells	NEURL1B	chr5	172641263	172691540	+	protein_coding	0.771325	1.29334	-0.522014	0.000588343	1
Stromal cells	MYH10	chr17	8474205	8630761	-	protein_coding	1.4251	1.8146	-0.389496	0.000589053	1
Stromal cells	TFB1M	chr6	155256134	155314493	-	protein_coding	0.788038	1.29657	-0.508536	0.000590808	1
Stromal cells	TACC2	chr10	121989163	122254545	+	protein_coding	0.924435	1.37301	-0.448571	0.000593117	1
Stromal cells	NAV3	chr12	77324641	78213010	+	protein_coding	1.19861	1.61336	-0.414744	0.000593118	1
Stromal cells	AK3	chr9	4709556	4742043	-	protein_coding	0.716659	1.16253	-0.445875	0.000599935	1
Stromal cells	DSTYK	chr1	205142505	205211702	-	protein_coding	0.828987	1.27533	-0.446339	0.00060163	1
Stromal cells	THBS1	chr15	39581079	39599466	+	protein_coding	1.60939	2.05966	-0.450268	0.000609478	1
Stromal cells	PTPRM	chr18	7566782	8406861	+	protein_coding	1.67439	2.04581	-0.37142	0.000615923	1
Stromal cells	ITGB3BP	chr1	63440770	63593721	-	protein_coding	0.781589	1.28005	-0.498457	0.000623361	1
Stromal cells	HSCB	chr22	28742039	28757515	+	protein_coding	0.71753	1.21525	-0.497717	0.000626528	1
Stromal cells	TRMT13	chr1	100133150	100150498	+	protein_coding	0.717916	1.20709	-0.489178	0.000626693	1
Stromal cells	PRRX1	chr1	170662728	170739421	+	protein_coding	2.25732	1.8865	0.370827	0.0006292	1
Stromal cells	UBN1	chr16	4846665	4882401	+	protein_coding	0.683334	1.07933	-0.395992	0.000629636	1
Stromal cells	C2CD3	chr11	74012714	74171210	-	protein_coding	0.775439	1.19468	-0.419246	0.000629722	1
Stromal cells	CAAP1	chr9	26840685	26892803	-	protein_coding	0.691148	1.1367	-0.445556	0.000633868	1
Stromal cells	PPARD	chr6	35342558	35428191	+	protein_coding	0.823587	1.23134	-0.407753	0.000640673	1
Stromal cells	WDR73	chr15	84639281	84654343	-	protein_coding	0.747635	1.14113	-0.393498	0.000640892	1
Stromal cells	TRIM56	chr7	101085481	101097967	+	protein_coding	1.06677	1.43898	-0.372202	0.000643309	1
Stromal cells	AC026894.1	chr11	8768778	8810231	+	lncRNA	0.814545	1.28837	-0.473821	0.000644287	1
Stromal cells	SAMHD1	chr20	36889773	36951901	-	protein_coding	1.20319	1.60637	-0.403186	0.000646377	1
Stromal cells	AC079921.1	chr4	39066974	39182258	-	lncRNA	0.746866	1.13436	-0.387493	0.000647347	1
Stromal cells	AC044781.1	chr10	13991815	14007526	+	lncRNA	0.800375	1.24393	-0.443551	0.000647494	1
Stromal cells	ZBTB46	chr20	63743666	63832038	-	protein_coding	1.30941	1.73535	-0.425931	0.000650305	1
Stromal cells	LIFR	chr5	38474668	38608354	-	protein_coding	0.943533	1.42372	-0.480189	0.000651992	1
Stromal cells	ATP6V1C1	chr8	103021063	103073051	+	protein_coding	0.666521	1.14612	-0.479601	0.000653693	1
Stromal cells	AHCYL1	chr1	109984765	110023742	+	protein_coding	0.88095	1.29307	-0.412124	0.000657859	1
Stromal cells	PGK1	chrX	77910739	78129295	+	protein_coding	0.58545	1.1642	-0.578747	0.000659663	1
Stromal cells	STARD13-AS	chr13	33180401	33281584	+	lncRNA	0.966244	1.32229	-0.356046	0.000661631	1
Stromal cells	YES1	chr18	721588	812546	-	protein_coding	1.09189	1.489	-0.397103	0.0006633	1
Stromal cells	CS	chr12	56271699	56300391	-	protein_coding	0.673725	1.15487	-0.481141	0.000663947	1
Stromal cells	KCTD3	chr1	215567304	215621807	+	protein_coding	0.793505	1.20028	-0.406773	0.000670928	1
Stromal cells	PCYT1A	chr3	196214222	196287957	-	protein_coding	0.763149	1.15871	-0.395564	0.000673678	1
Stromal cells	UBE2F	chr2	237966827	238042782	+	protein_coding	0.832485	1.24942	-0.416932	0.000674804	1
Stromal cells	SLAIN2	chr4	48341529	48426201	+	protein_coding	0.992997	1.38272	-0.38972	0.000680298	1
Stromal cells	YWHAZ	chr8	100916523	100953388	-	protein_coding	1.19191	1.58433	-0.392426	0.000681105	1
Stromal cells	CCND3	chr6	41934933	42050357	-	protein_coding	1.27498	1.66897	-0.393998	0.000685265	1
Stromal cells	TP53BP2	chr1	223779893	223845954	-	protein_coding	0.928193	1.30269	-0.374498	0.000685858	1
Stromal cells	IQCG	chr3	197889077	197960142	-	protein_coding	0.810012	1.22481	-0.414796	0.00068628	1
Stromal cells	NCKAP5L	chr12	49791146	49828750	-	protein_coding	0.709372	1.1938	-0.484433	0.000688239	1
Stromal cells	VPS13A	chr9	77177445	77421537	+	protein_coding	0.906278	1.28602	-0.379743	0.000690296	1
Stromal cells	KDM3A	chr2	86440647	86492716	+	protein_coding	0.972756	1.36414	-0.391384	0.000693999	1
Stromal cells	TBC1D22B	chr6	37257772	37332970	+	protein_coding	0.754644	1.19038	-0.435735	0.0006974	1
Stromal cells	UBE2Q2	chr15	75843307	75901078	+	protein_coding	0.868835	1.22066	-0.351829	0.000699567	1
Stromal cells	TMTC3	chr12	88142296	88199887	+	protein_coding	0.607664	1.09826	-0.490594	0.000700922	1
Stromal cells	EIF4H	chr7	74174245	74197101	+	protein_coding	0.663804	1.09576	-0.43196	0.0007019	1
Stromal cells	CPED1	chr7	120988697	121297442	+	protein_coding	1.02595	1.44967	-0.423715	0.000704068	1
Stromal cells	LRPPRC	chr2	43886224	43995989	-	protein_coding	0.897012	1.23813	-0.341122	0.000704553	1
Stromal cells	ZNRF2	chr7	30284597	30367689	+	protein_coding	0.98197	1.38575	-0.403778	0.00070521	1
Stromal cells	DUXAP8	chr22	15784959	15829984	+	lncRNA	0.519116	1.00539	-0.486277	0.000705526	1
Stromal cells	NDUFS1	chr2	206114817	206159509	-	protein_coding	0.952984	1.3479	-0.39492	0.000706226	1
Stromal cells	MEGF9	chr9	120600811	120714470	-	protein_coding	0.958468	1.36728	-0.408813	0.000706998	1
Stromal cells	TGFBI	chr5	136028988	136063818	+	protein_coding	0.903293	1.36983	-0.46654	0.000708957	1
Stromal cells	NBAT1	chr6	22133205	22147193	-	lncRNA	0.738281	1.22956	-0.491279	0.000713309	1
Stromal cells	C19orf25	chr19	1461143	1479556	-	protein_coding	0.765205	1.19379	-0.428586	0.000721767	1
Stromal cells	COL1A1	chr17	50183289	50201632	-	protein_coding	2.76489	3.38078	-0.615891	0.000725035	1
Stromal cells	MRPL3	chr3	131462212	131502983	-	protein_coding	0.605076	1.09185	-0.486772	0.000725582	1
Stromal cells	METTL16	chr17	2405562	2511891	-	protein_coding	0.577705	1.03851	-0.460804	0.000725658	1
Stromal cells	CD164	chr6	109366514	109382467	-	protein_coding	0.774317	1.19298	-0.418662	0.000728089	1
Stromal cells	RNF150	chr4	140859807	141212877	-	protein_coding	0.707922	1.19466	-0.486734	0.000730901	1
Stromal cells	ZFP36L2	chr2	43222402	43226606	-	protein_coding	1.24067	1.60459	-0.363919	0.00073176	1
Stromal cells	SDCCAG8	chr1	243256034	243500091	+	protein_coding	1.20762	1.56518	-0.357556	0.000737584	1
Stromal cells	LRBA	chr4	150264435	151015727	-	protein_coding	1.18947	1.5926	-0.40313	0.000738028	1
Stromal cells	GOSR2	chr17	46923075	46975524	+	protein_coding	0.752947	1.17226	-0.419314	0.000744773	1
Stromal cells	MAPK10	chr4	85990007	86594625	-	protein_coding	1.37796	1.80163	-0.42367	0.000746419	1
Stromal cells	TMBIM6	chr12	49707725	49764934	+	protein_coding	0.994218	1.45448	-0.460265	0.000750299	1
Stromal cells	CDV3	chr3	133573730	133590261	+	protein_coding	0.915158	1.30994	-0.394785	0.000751134	1
Stromal cells	RREB1	chr6	7107597	7251980	+	protein_coding	1.41446	1.77849	-0.364036	0.00075452	1
Stromal cells	HNRNPF	chr10	43385617	43409166	-	protein_coding	0.895217	1.27599	-0.380771	0.000760474	1
Stromal cells	SLC9A8	chr20	49812713	49892242	+	protein_coding	0.683679	1.15105	-0.467373	0.000760786	1
Stromal cells	IPO11	chr5	62403972	62628582	+	protein_coding	0.847593	1.27927	-0.431677	0.000763166	1
Stromal cells	AC127035.1	chr11	46572948	46587808	+	lncRNA	0.834357	1.24125	-0.406893	0.000763768	1
Stromal cells	FAM219A	chr9	34398184	34458570	-	protein_coding	0.93199	1.32567	-0.393678	0.000764874	1
Stromal cells	GPC6	chr13	93226807	94408020	+	protein_coding	2.05243	2.59316	-0.540729	0.000765045	1
Stromal cells	STX18	chr4	4415742	4542346	-	protein_coding	0.923217	1.32877	-0.405552	0.000765484	1
Stromal cells	BCR	chr22	23179704	23318037	+	protein_coding	0.826634	1.26961	-0.442979	0.000767575	1
Stromal cells	RBCK1	chr20	407498	430966	+	protein_coding	0.718224	1.14341	-0.425189	0.000768013	1
Stromal cells	AC009060.1	chr16	70138337	70173483	-	lncRNA	0.66452	1.16242	-0.497898	0.000774927	1
Stromal cells	ADCY6	chr12	48766194	48789037	-	protein_coding	1.02088	1.36934	-0.348454	0.00077613	1
Stromal cells	AP3M2	chr8	42152946	42171673	+	protein_coding	0.911045	1.31582	-0.404779	0.000778771	1
Stromal cells	CISD1	chr10	58269162	58289586	+	protein_coding	0.823647	1.23727	-0.413626	0.000779234	1
Stromal cells	VGLL3	chr3	86876388	86991149	-	protein_coding	1.13391	1.56122	-0.42731	0.000784167	1
Stromal cells	DDX60	chr4	168216294	168318804	-	protein_coding	1.11993	1.53015	-0.410217	0.000787913	1
Stromal cells	KSR1	chr17	27456470	27626438	+	protein_coding	0.962687	1.38134	-0.41865	0.000790234	1
Stromal cells	SNX27	chr1	151612006	151699091	+	protein_coding	0.87298	1.32194	-0.44896	0.000790885	1
Stromal cells	MTMR9	chr8	11284816	11328146	+	protein_coding	0.788488	1.24968	-0.461193	0.00079424	1
Stromal cells	TSTD3	chr6	99520693	99589899	+	protein_coding	0.848043	1.28522	-0.437179	0.000795308	1
Stromal cells	CWF19L1	chr10	100232298	100267680	-	protein_coding	0.828807	1.28113	-0.452324	0.000795909	1
Stromal cells	DCUN1D1	chr3	182938074	182985953	-	protein_coding	0.926838	1.32964	-0.402805	0.000799048	1
Stromal cells	MCUB	chr4	109560209	109688719	+	protein_coding	1.17081	1.6501	-0.47929	0.000799418	1
Stromal cells	ANGPTL4	chr19	8363289	8374370	+	protein_coding	1.50133	2.09442	-0.593086	0.000800431	1
Stromal cells	CYB5D2	chr17	4143168	4187310	+	protein_coding	0.672808	1.10688	-0.43407	0.000802213	1
Stromal cells	PPP6C	chr9	125146573	125189939	-	protein_coding	0.935014	1.35558	-0.420569	0.000803339	1
Stromal cells	GBA2	chr9	35736866	35749228	-	protein_coding	0.681438	1.16705	-0.48561	0.000808686	1
Stromal cells	UHMK1	chr1	162497251	162529631	+	protein_coding	0.640477	1.10851	-0.468032	0.000811155	1
Stromal cells	PER2	chr2	238244044	238290102	-	protein_coding	0.788661	1.3081	-0.519435	0.000815778	1
Stromal cells	XAF1	chr17	6755447	6775647	+	protein_coding	0.991661	1.36152	-0.369854	0.000816016	1
Stromal cells	JAK2	chr9	4984390	5128183	+	protein_coding	1.18956	1.5923	-0.402737	0.000816689	1
Stromal cells	NME7	chr1	169132531	169367948	-	protein_coding	0.806439	1.17992	-0.373479	0.000818179	1
Stromal cells	AC087477.2	chr15	96354237	96405235	+	lncRNA	0.743545	1.20381	-0.460263	0.000819316	1
Stromal cells	CHURC1	chr14	64914361	64944591	+	protein_coding	0.811066	1.18655	-0.375479	0.000819695	1
Stromal cells	HERPUD1	chr16	56932142	56944864	+	protein_coding	0.82845	1.20654	-0.378089	0.000821086	1
Stromal cells	NUAK1	chr12	106063340	106140033	-	protein_coding	0.874166	1.33436	-0.460199	0.000826386	1
Stromal cells	PTTG1IP	chr21	44849585	44873903	-	protein_coding	0.92664	1.30626	-0.379621	0.000828602	1
Stromal cells	TEFM	chr17	30897336	30906238	-	protein_coding	0.70324	1.1663	-0.463057	0.000834136	1
Stromal cells	DESI1	chr22	41598028	41621043	-	protein_coding	0.539159	1.05892	-0.519763	0.000838143	1
Stromal cells	VPS50	chr7	93232340	93361123	+	protein_coding	0.796134	1.18064	-0.384503	0.000838284	1
Stromal cells	TATDN1	chr8	124488485	124539458	-	protein_coding	0.811669	1.20885	-0.397185	0.000840463	1
Stromal cells	KLHL5	chr4	39045039	39126857	+	protein_coding	0.855954	1.19457	-0.338611	0.000841785	1
Stromal cells	GPCPD1	chr20	5544399	5611006	-	protein_coding	1.15203	1.55414	-0.40211	0.000847951	1
Stromal cells	DENND5B	chr12	31382226	31591136	-	protein_coding	0.790256	1.26379	-0.473533	0.000854816	1
Stromal cells	TMEM30A	chr6	75252924	75284948	-	protein_coding	1.01331	1.3801	-0.366796	0.000858518	1
Stromal cells	SLC35A3	chr1	99969351	100035634	+	protein_coding	0.820006	1.22665	-0.406647	0.00085923	1
Stromal cells	INTS9	chr8	28767661	28890242	-	protein_coding	0.826922	1.2862	-0.459283	0.000864221	1
Stromal cells	MYL12B	chr18	3261479	3278431	+	protein_coding	0.843808	1.32647	-0.482665	0.000866661	1
Stromal cells	GRK5	chr10	119207571	119459745	+	protein_coding	1.47531	1.82404	-0.348732	0.000870823	1
Stromal cells	NAPB	chr20	23374519	23421519	-	protein_coding	0.724613	1.12808	-0.403463	0.00087548	1
Stromal cells	TM9SF2	chr13	99446311	99564048	+	protein_coding	0.972844	1.36183	-0.38899	0.000875802	1
Stromal cells	SLC15A4	chr12	128793194	128823958	-	protein_coding	0.859206	1.29524	-0.436038	0.000879925	1
Stromal cells	AC053513.1	chr12	22409237	22618868	+	lncRNA	1.07211	1.42984	-0.357729	0.000882344	1
Stromal cells	TNFSF13B	chr13	108251240	108308484	+	protein_coding	0.846394	1.30496	-0.458565	0.00088566	1
Stromal cells	KLHL28	chr14	44924319	45042322	-	protein_coding	0.784608	1.26283	-0.478224	0.000890126	1
Stromal cells	RNF168	chr3	196468783	196503768	-	protein_coding	0.870672	1.29608	-0.42541	0.000890137	1
Stromal cells	ZFX	chrX	24149173	24216255	+	protein_coding	0.876853	1.23541	-0.358556	0.000890426	1
Stromal cells	NHSL1	chr6	138422043	138692571	-	protein_coding	0.92179	1.34587	-0.424079	0.000891636	1
Stromal cells	NDST1	chr5	150485818	150558211	+	protein_coding	0.961733	1.31601	-0.354279	0.000897699	1
Stromal cells	ACBD3	chr1	226144679	226186741	-	protein_coding	0.808071	1.18183	-0.373759	0.000898617	1
Stromal cells	TLK1	chr2	170990823	171231314	-	protein_coding	0.981909	1.34526	-0.363354	0.000899204	1
Stromal cells	ATP6V0A2	chr12	123712353	123761755	+	protein_coding	0.829121	1.26451	-0.435387	0.000900239	1
Stromal cells	SDAD1	chr4	75940950	75990962	-	protein_coding	0.873943	1.29462	-0.420676	0.000905968	1
Stromal cells	AC113386.1	chr5	31093977	31267610	-	lncRNA	1.5664	2.04534	-0.47894	0.000906927	1
Stromal cells	PTPN11	chr12	112418351	112509913	+	protein_coding	0.814328	1.23667	-0.422343	0.000909116	1
Stromal cells	NIPSNAP2	chr7	55951793	56000181	+	protein_coding	0.834495	1.26603	-0.431531	0.000911355	1
Stromal cells	NBL1	chr1	19596979	19658456	+	protein_coding	0.902431	1.35392	-0.451491	0.000914058	1
Stromal cells	OSTF1	chr9	75088514	75147265	+	protein_coding	0.817738	1.21438	-0.39664	0.000916896	1
Stromal cells	TMEM204	chr16	1528688	1555580	+	protein_coding	0.672612	1.15997	-0.48736	0.000924589	1
Stromal cells	ZNF493	chr19	21397119	21427573	+	protein_coding	0.645997	1.14181	-0.495809	0.000928373	1
Stromal cells	TAF2	chr8	119730774	119832841	-	protein_coding	0.881773	1.28406	-0.402284	0.000929618	1
Stromal cells	TCIRG1	chr11	68039025	68050895	+	protein_coding	0.777014	1.24449	-0.467477	0.000932591	1
Stromal cells	FZD6	chr8	103298433	103332866	+	protein_coding	0.643647	1.07569	-0.432041	0.000939259	1
Stromal cells	HIF1A-AS3	chr14	61707564	61751099	-	lncRNA	1.51219	1.91288	-0.400697	0.000947625	1
Stromal cells	SHFL	chr19	10086122	10093252	+	protein_coding	0.755157	1.21861	-0.463451	0.000951048	1
Stromal cells	MLEC	chr12	120687149	120701859	+	protein_coding	0.916583	1.2614	-0.344813	0.000955164	1
Stromal cells	ITPR1	chr3	4493345	4847840	+	protein_coding	0.973421	1.40706	-0.433643	0.000970044	1
Stromal cells	LRRC41	chr1	46261196	46303608	-	protein_coding	0.857307	1.27241	-0.415105	0.00097025	1
Stromal cells	DOCK1	chr10	126905409	127452517	+	protein_coding	1.61818	1.90901	-0.290822	0.00097315	1
Stromal cells	RDH11	chr14	67676800	67695793	-	protein_coding	0.82981	1.22347	-0.393655	0.000982446	1
Stromal cells	AXL	chr19	41219223	41261766	+	protein_coding	1.20064	1.59377	-0.393126	0.000984829	1
Stromal cells	KIAA0232	chr4	6781375	6884170	+	protein_coding	1.07972	1.49123	-0.411512	0.00098565	1
Stromal cells	SEMA3C	chr7	80742538	80922359	-	protein_coding	1.14463	1.64894	-0.504309	0.000986169	1
Stromal cells	ADGRA2	chr8	37784191	37844896	+	protein_coding	1.03401	1.38844	-0.354433	0.000989179	1
Stromal cells	CLUAP1	chr16	3500976	3539048	+	protein_coding	0.89501	1.40379	-0.508777	0.00100148	1
Stromal cells	SLC16A7	chr12	59596029	59789855	+	protein_coding	0.879001	1.33555	-0.456545	0.00100276	1
Stromal cells	AC027018.1	chr8	73670441	73732897	+	lncRNA	0.799265	1.26491	-0.465648	0.00100658	1
Stromal cells	LINC01138	chr1	148290889	148519604	-	lncRNA	0.832483	1.22933	-0.396851	0.00101056	1
Stromal cells	UBE2R2	chr9	33817160	33920399	+	protein_coding	0.968775	1.31918	-0.350409	0.00101554	1
Stromal cells	NTM	chr11	131370478	132336822	+	protein_coding	0.857587	1.31348	-0.455893	0.00101594	1
Stromal cells	CHN1	chr2	174799313	175005381	-	protein_coding	0.54932	0.985989	-0.436669	0.00102739	1
Stromal cells	CA5B	chrX	15688830	15788411	+	protein_coding	0.830768	1.20739	-0.376627	0.00103164	1
Stromal cells	LIX1-AS1	chr5	97089075	97437217	+	lncRNA	0.907243	1.35811	-0.45087	0.00103465	1
Stromal cells	ELOVL5	chr6	53267398	53349179	-	protein_coding	1.20313	1.55197	-0.348842	0.00103832	1
Stromal cells	AACS	chr12	125065434	125143333	+	protein_coding	0.822803	1.25298	-0.430181	0.00103906	1
Stromal cells	GRIK1	chr21	29536933	29940033	-	protein_coding	1.08937	1.47563	-0.38626	0.00103935	1
Stromal cells	CCDC102B	chr18	68715209	69055189	+	protein_coding	1.98318	2.36259	-0.379408	0.00104132	1
Stromal cells	HEPH	chrX	66162549	66268867	+	protein_coding	0.897752	1.31317	-0.41542	0.00104143	1
Stromal cells	PTBP2	chr1	96721665	96823738	+	protein_coding	1.27526	1.59699	-0.321726	0.00104268	1
Stromal cells	ZNF347	chr19	53124072	53159075	-	protein_coding	0.659649	1.14144	-0.481792	0.00104416	1
Stromal cells	RHBDL2	chr1	38885807	38941830	-	protein_coding	1.0113	1.41614	-0.404839	0.00104886	1
Stromal cells	CEP135	chr4	55948871	56033361	+	protein_coding	0.867159	1.2674	-0.400237	0.00105144	1
Stromal cells	MAPKAPK2	chr1	206684944	206734283	+	protein_coding	0.91895	1.30497	-0.38602	0.00105165	1
Stromal cells	HMG20A	chr15	77420412	77485607	+	protein_coding	0.830236	1.22382	-0.393587	0.00105305	1
Stromal cells	GIPC1	chr19	14477760	14496149	-	protein_coding	0.762424	1.17413	-0.411701	0.00105504	1
Stromal cells	EIF4A1	chr17	7572706	7579006	+	protein_coding	0.895303	1.32564	-0.430333	0.00105524	1
Stromal cells	ST6GAL1	chr3	186930502	187078553	+	protein_coding	0.783725	1.31866	-0.534934	0.0010568	1
Stromal cells	LEO1	chr15	51938025	51971778	-	protein_coding	0.746443	1.21694	-0.470494	0.00105707	1
Stromal cells	PDE1C	chr7	31751179	32428131	-	protein_coding	1.24239	1.67593	-0.433543	0.0010598	1
Stromal cells	LPIN2	chr18	2916994	3013315	-	protein_coding	1.22134	1.5729	-0.351562	0.00106164	1
Stromal cells	TOP3A	chr17	18271428	18315007	-	protein_coding	0.857913	1.23269	-0.374781	0.00106986	1
Stromal cells	H2AFY	chr5	135333900	135399914	-	protein_coding	0.727367	1.12043	-0.393064	0.00107191	1
Stromal cells	PARD3B	chr2	204545475	205620162	+	protein_coding	1.46892	1.81194	-0.343018	0.00107294	1
Stromal cells	EPB41L4A	chr5	112142441	112419313	-	protein_coding	0.845535	1.23484	-0.389305	0.0010759	1
Stromal cells	TBC1D9	chr4	140620782	140756385	-	protein_coding	0.866162	1.28447	-0.418312	0.0010773	1
Stromal cells	CUEDC1	chr17	57861243	57955412	-	protein_coding	0.937541	1.37138	-0.43384	0.00107731	1
Stromal cells	PFDN2	chr1	161100556	161118055	-	protein_coding	0.524856	0.982006	-0.45715	0.00107789	1
Stromal cells	VAPA	chr18	9914002	9960021	+	protein_coding	1.10669	1.44491	-0.338222	0.00107926	1
Stromal cells	PARP11	chr12	3791047	3873448	-	protein_coding	0.781156	1.18868	-0.407529	0.00108076	1
Stromal cells	CREBRF	chr5	173056352	173139284	+	protein_coding	0.887449	1.29732	-0.409871	0.00109315	1
Stromal cells	XPNPEP1	chr10	109864766	109923553	-	protein_coding	0.783305	1.20521	-0.421904	0.00109389	1
Stromal cells	DENND1B	chr1	197504748	197775696	-	protein_coding	0.818499	1.21409	-0.395592	0.00109773	1
Stromal cells	DESI2	chr1	244653103	244709033	+	protein_coding	0.93812	1.34381	-0.405688	0.00109833	1
Stromal cells	OLFML3	chr1	113979391	114035572	+	protein_coding	0.78127	1.23157	-0.450305	0.00109892	1
Stromal cells	CHD1	chr5	98853985	98928957	-	protein_coding	1.12302	1.46165	-0.338637	0.00110247	1
Stromal cells	ITGA3	chr17	50055968	50090481	+	protein_coding	0.882604	1.41917	-0.536563	0.0011066	1
Stromal cells	B3GALNT2	chr1	235447190	235504452	-	protein_coding	0.902729	1.28763	-0.384903	0.00110669	1
Stromal cells	AC113383.1	chr5	84382424	84490765	+	lncRNA	0.753642	1.23243	-0.478789	0.00110744	1
Stromal cells	CCT4	chr2	61868085	61888671	-	protein_coding	0.838164	1.20184	-0.363674	0.00111393	1
Stromal cells	ACADM	chr1	75724347	75787575	+	protein_coding	0.844776	1.22153	-0.376754	0.00111464	1
Stromal cells	ANKRD36	chr2	97113218	97264434	+	protein_coding	1.05694	1.40969	-0.352751	0.00111618	1
Stromal cells	TRAPPC9	chr8	139727725	140458579	-	protein_coding	0.933288	1.31989	-0.386597	0.00111977	1
Stromal cells	H6PD	chr1	9234775	9271337	+	protein_coding	0.655316	1.11774	-0.46242	0.00112614	1
Stromal cells	PLEKHA1	chr10	122374696	122442602	+	protein_coding	0.737393	1.18502	-0.447629	0.00112634	1
Stromal cells	CEP128	chr14	80476983	80959517	-	protein_coding	0.947063	1.39519	-0.448126	0.0011281	1
Stromal cells	PRIM2	chr6	57314805	57646850	+	protein_coding	0.985623	1.3224	-0.336781	0.00112986	1
Stromal cells	SRPK1	chr6	35832966	35921342	-	protein_coding	0.99856	1.43621	-0.437651	0.00113067	1
Stromal cells	PAXIP1	chr7	154943687	155003124	-	protein_coding	0.66658	1.12931	-0.462728	0.00113411	1
Stromal cells	EPB41L3	chr18	5392381	5630700	-	protein_coding	1.30393	1.66277	-0.358845	0.00113447	1
Stromal cells	KIAA0753	chr17	6578147	6640711	-	protein_coding	0.970678	1.32956	-0.358877	0.00113539	1
Stromal cells	CASP8AP2	chr6	89829894	89874436	+	protein_coding	0.85432	1.24372	-0.389397	0.00113955	1
Stromal cells	FCHSD2	chr11	72836745	73142318	-	protein_coding	1.07641	1.41257	-0.336165	0.00114289	1
Stromal cells	CAMSAP1	chr9	135808487	135907546	-	protein_coding	0.882977	1.27916	-0.396182	0.00114607	1
Stromal cells	JOSD1	chr22	38685543	38701556	-	protein_coding	0.842612	1.28925	-0.446637	0.00115342	1
Stromal cells	PDE4D	chr5	58969038	60522120	-	protein_coding	0.590023	0.995824	-0.405801	0.00115795	1
Stromal cells	TAGLN	chr11	117199370	117207464	+	protein_coding	0.977116	1.38205	-0.404932	0.00115904	1
Stromal cells	AC107068.2	chr4	47831330	47897965	+	lncRNA	0.892735	1.30546	-0.412728	0.00115952	1
Stromal cells	CAMKMT	chr2	44361947	44772592	+	protein_coding	1.04313	1.40407	-0.360932	0.00116371	1
Stromal cells	AL589843.1	chr9	96687050	96774318	+	lncRNA	0.727601	1.14345	-0.415846	0.00116474	1
Stromal cells	YAF2	chr12	42157104	42238349	-	protein_coding	0.998846	1.39163	-0.39278	0.00116704	1
Stromal cells	PHTF1	chr1	113696831	113759489	-	protein_coding	0.898017	1.30548	-0.407459	0.00116721	1
Stromal cells	ZNF33A	chr10	38010650	38065088	+	protein_coding	0.940334	1.3099	-0.369568	0.00117772	1
Stromal cells	ZNF800	chr7	127346790	127431924	-	protein_coding	0.980035	1.37692	-0.396882	0.00118327	1
Stromal cells	AC090617.4	chr17	2089681	2101560	+	lncRNA	0.841408	1.2714	-0.429994	0.00118426	1
Stromal cells	AC098829.1	chr4	15004942	15427914	-	lncRNA	0.95266	1.36937	-0.416709	0.00119064	1
Stromal cells	TTLL5	chr14	75633625	75955079	+	protein_coding	1.12609	1.47177	-0.345679	0.00119161	1
Stromal cells	AC104123.1	chr5	95962001	96631085	+	lncRNA	0.879285	1.32545	-0.446168	0.00119513	1
Stromal cells	LEF1	chr4	108047545	108168956	-	protein_coding	0.695828	1.11141	-0.415586	0.00119574	1
Stromal cells	INTS7	chr1	211940399	212035557	-	protein_coding	0.791825	1.22875	-0.436922	0.00119836	1
Stromal cells	TBC1D14	chr4	6909242	7033118	+	protein_coding	0.596181	1.0032	-0.407016	0.00119934	1
Stromal cells	AL117381.1	chr20	31686216	31716825	+	lncRNA	0.956837	1.37738	-0.420543	0.00120683	1
Stromal cells	BCL6	chr3	187721377	187745725	-	protein_coding	0.917895	1.3124	-0.394507	0.00121559	1
Stromal cells	DNAJC24	chr11	31369840	31432835	+	protein_coding	0.881506	1.26636	-0.38485	0.00121637	1
Stromal cells	DMXL1	chr5	119037772	119249138	+	protein_coding	0.962064	1.35439	-0.392322	0.00122316	1
Stromal cells	MT2A	chr16	56608584	56609497	+	protein_coding	1.23047	1.74701	-0.516541	0.00122641	1
Stromal cells	SUPT3H	chr6	44809317	45377953	-	protein_coding	1.43877	1.79663	-0.357857	0.00122773	1
Stromal cells	ARHGAP10	chr4	147732063	148072776	+	protein_coding	1.59071	1.94028	-0.349569	0.00123077	1
Stromal cells	SIRT2	chr19	38878555	38899862	-	protein_coding	0.733381	1.15367	-0.420293	0.00123725	1
Stromal cells	LZTS1-AS1	chr8	20275773	20290458	+	lncRNA	0.951828	1.36819	-0.416364	0.00124033	1
Stromal cells	JAK3	chr19	17824780	17848071	-	protein_coding	0.603883	0.984435	-0.380552	0.00124334	1
Stromal cells	IQSEC1	chr3	12897043	13283281	-	protein_coding	0.846208	1.18591	-0.339697	0.00124852	1
Stromal cells	IQGAP1	chr15	90388242	90502239	+	protein_coding	1.24381	1.57942	-0.335615	0.0012534	1
Stromal cells	GLCE	chr15	69160584	69272217	+	protein_coding	0.969262	1.4524	-0.483133	0.00125348	1
Stromal cells	AARSD1	chr17	42950526	42964498	-	protein_coding	0.68837	1.12151	-0.433141	0.00125352	1
Stromal cells	CEP68	chr2	65056366	65087004	+	protein_coding	0.802323	1.28549	-0.483163	0.00126141	1
Stromal cells	GFPT2	chr5	180300698	180353336	-	protein_coding	1.21098	1.6244	-0.413417	0.00126333	1
Stromal cells	PIEZO2	chr18	10666483	11148762	-	protein_coding	1.09161	1.47033	-0.378719	0.0012687	1
Stromal cells	RMDN3	chr15	40735884	40755851	-	protein_coding	0.643285	1.06635	-0.423067	0.00127122	1
Stromal cells	WWC3	chrX	10015562	10144478	+	protein_coding	0.940512	1.30545	-0.364943	0.00127208	1
Stromal cells	MAP2K4	chr17	12020829	12143830	+	protein_coding	1.19599	1.57329	-0.377294	0.0012745	1
Stromal cells	CPSF2	chr14	92121969	92172145	+	protein_coding	0.771005	1.18985	-0.418848	0.0012753	1
Stromal cells	TNFRSF19	chr13	23570370	23676104	+	protein_coding	0.578554	1.05894	-0.480385	0.00127615	1
Stromal cells	ZBTB1	chr14	64503712	64533690	+	protein_coding	1.07252	1.42823	-0.355713	0.00127621	1
Stromal cells	TJP1	chr15	29699367	29968865	-	protein_coding	0.931047	1.25832	-0.327271	0.00127777	1
Stromal cells	UGGT1	chr2	128091200	128195677	+	protein_coding	0.959977	1.35477	-0.394793	0.00128015	1
Stromal cells	HIPK2	chr7	139561570	139777998	-	protein_coding	1.37551	1.7293	-0.353794	0.00128163	1
Stromal cells	RNF180	chr5	64165843	64372869	+	protein_coding	0.939791	1.35	-0.41021	0.00128212	1
Stromal cells	EMILIN1	chr2	27078615	27086403	+	protein_coding	1.12757	1.48094	-0.353372	0.00128691	1
Stromal cells	NBPF14	chr1	148531385	148679742	-	protein_coding	0.89556	1.22737	-0.331813	0.00128797	1
Stromal cells	ANKRD13A	chr12	109999186	110039763	+	protein_coding	0.812457	1.21334	-0.400879	0.00128811	1
Stromal cells	NBEA	chr13	34942287	35673022	+	protein_coding	0.643522	1.09395	-0.45043	0.00129767	1
Stromal cells	IL4R	chr16	27313668	27364778	+	protein_coding	0.842862	1.20361	-0.360747	0.00130829	1
Stromal cells	PTK7	chr6	43076307	43161719	+	protein_coding	0.969039	1.32221	-0.353167	0.00130951	1
Stromal cells	GTF2H1	chr11	18322295	18367045	+	protein_coding	0.759758	1.16879	-0.409029	0.00131074	1
Stromal cells	IGBP1	chrX	70133447	70166324	+	protein_coding	0.806538	1.21124	-0.404702	0.00131708	1
Stromal cells	ACO2	chr22	41469117	41528989	+	protein_coding	0.830893	1.25183	-0.420938	0.00131875	1
Stromal cells	ZNF197	chr3	44584888	44648471	+	protein_coding	0.960812	1.34411	-0.3833	0.00131948	1
Stromal cells	WDR43	chr2	28894667	28948219	+	protein_coding	0.860082	1.26682	-0.406741	0.00132201	1
Stromal cells	GCFC2	chr2	75652000	75710985	-	protein_coding	0.97937	1.44037	-0.461001	0.00132495	1
Stromal cells	LINC01572	chr16	72236281	72665014	-	lncRNA	0.957878	1.35744	-0.399566	0.00132534	1
Stromal cells	XPO6	chr16	28097979	28211920	-	protein_coding	0.758153	1.15635	-0.398192	0.00132832	1
Stromal cells	RAB3GAP1	chr2	135052265	135176394	+	protein_coding	1.17166	1.51521	-0.343543	0.00132839	1
Stromal cells	AC006059.1	chr3	42601963	42654388	-	lncRNA	1.05412	1.47561	-0.421493	0.00133609	1
Stromal cells	IPO8	chr12	30628988	30695869	-	protein_coding	0.830152	1.26999	-0.439841	0.00134317	1
Stromal cells	FOXRED1	chr11	126269055	126278131	+	protein_coding	0.782577	1.19813	-0.415549	0.00134751	1
Stromal cells	C2CD2	chr21	41885112	41954018	-	protein_coding	0.999637	1.37866	-0.379024	0.00135806	1
Stromal cells	DDI2	chr1	15617458	15669044	+	protein_coding	0.74298	1.1278	-0.384821	0.00136738	1
Stromal cells	DUBR	chr3	107220744	107348464	+	lncRNA	0.722578	1.17862	-0.456041	0.00136968	1
Stromal cells	KLHL24	chr3	183635610	183684519	+	protein_coding	1.0515	1.46257	-0.41107	0.00137809	1
Stromal cells	DDX31	chr9	132592997	132670401	-	protein_coding	0.579471	0.981421	-0.40195	0.00138326	1
Stromal cells	C1orf198	chr1	230837119	230869589	-	protein_coding	0.644216	1.14031	-0.496092	0.00138617	1
Stromal cells	CYP1B1	chr2	38066973	38109902	-	protein_coding	1.20395	1.65582	-0.451869	0.00139249	1
Stromal cells	WTAP	chr6	159725585	159756319	+	protein_coding	1.10083	1.43159	-0.330758	0.0013951	1
Stromal cells	LZTS1	chr8	20246165	20303963	-	protein_coding	0.840915	1.2586	-0.417681	0.0013957	1
Stromal cells	LINC00924	chr15	95326528	95507865	+	lncRNA	0.876093	1.353	-0.476909	0.00139767	1
Stromal cells	EIF3L	chr22	37848868	37889407	+	protein_coding	0.879413	1.30053	-0.421117	0.00139782	1
Stromal cells	PAPLN	chr14	73237497	73274640	+	protein_coding	0.776093	1.20923	-0.433137	0.00139785	1
Stromal cells	CPD	chr17	30378927	30469989	+	protein_coding	0.714516	1.05552	-0.341001	0.00139963	1
Stromal cells	SECISBP2	chr9	89318500	89359663	+	protein_coding	0.939961	1.27722	-0.337261	0.00140094	1
Stromal cells	MRPL19	chr2	75646783	75690851	+	protein_coding	0.890797	1.30943	-0.418628	0.00140101	1
Stromal cells	HSDL2	chr9	112380080	112472405	+	protein_coding	0.989711	1.36368	-0.373974	0.00140156	1
Stromal cells	KIAA1671	chr22	24952730	25197448	+	protein_coding	0.941368	1.32027	-0.378902	0.00140708	1
Stromal cells	SLC35A1	chr6	87470623	87512336	+	protein_coding	0.705491	1.11935	-0.41386	0.00141209	1
Stromal cells	AC015849.3	chr17	35816717	35830293	-	lncRNA	0.972038	1.35355	-0.38151	0.0014194	1
Stromal cells	HEATR3	chr16	50065970	50107272	+	protein_coding	0.78299	1.20568	-0.422692	0.00142483	1
Stromal cells	LOXL3	chr2	74532258	74555690	-	protein_coding	0.701269	1.20991	-0.50864	0.001429	1
Stromal cells	SMARCA1	chrX	129446501	129523500	-	protein_coding	0.854201	1.2201	-0.365897	0.00143653	1
Stromal cells	PHLDB2	chr3	111732497	111976517	+	protein_coding	1.01344	1.38602	-0.372578	0.00144335	1
Stromal cells	AL050309.1	chrX	55908123	56209271	+	lncRNA	1.0035	1.35029	-0.34679	0.0014468	1
Stromal cells	VPS37B	chr12	122865330	122896127	-	protein_coding	0.950529	1.31078	-0.360248	0.00145165	1
Stromal cells	DKK3	chr11	11956207	12009769	-	protein_coding	0.711511	1.11091	-0.399403	0.00145416	1
Stromal cells	FSD1L	chr9	105447796	105552433	+	protein_coding	0.770264	1.1824	-0.412137	0.00145547	1
Stromal cells	MLLT3	chr9	20341669	20622518	-	protein_coding	1.19512	1.55497	-0.359855	0.00145586	1
Stromal cells	AC018362.1	chr15	42497394	42532840	-	lncRNA	0.872945	1.24009	-0.367141	0.00145877	1
Stromal cells	LUZP1	chr1	23084023	23177808	-	protein_coding	1.12633	1.45992	-0.333598	0.00145962	1
Stromal cells	ITPRID2	chr2	181891730	181930738	+	protein_coding	0.71825	1.12438	-0.406126	0.00146004	1
Stromal cells	BTBD1	chr15	83016423	83067252	-	protein_coding	0.859999	1.25986	-0.399863	0.00146502	1
Stromal cells	CAVIN1	chr17	42402449	42423256	-	protein_coding	1.08552	1.52031	-0.434795	0.00146516	1
Stromal cells	RASSF8-AS1	chr12	25936683	25959765	-	lncRNA	0.766155	1.17574	-0.409586	0.00146553	1
[truncated: 3,552 more rows]

## Sheet: Plasma cells
cellType	gene	chr	start	end	strand	biotype	mean_MBM	mean_ECM	log2FC	p	p_adj
[truncated: 81 more rows]

[truncated: 7 more sheets: Monocytes, MDM, Endothelial cells, Dendritic cells, CD8+ T cells, CD4+ T cells, B cells]
