# Supplementary material for: Single-cell transcriptome analysis suggests cells of the tumor microenvironment as a major discriminator between brain and extracranial melanoma metastases
Source: Biol Direct. 2025 Sep 16;20:97. doi: 10.1186/s13062-025-00691-2 (PMC12439397; doi:10.1186/s13062-025-00691-2)
Supplement: Supplementary file 6 — Supplementary Material 6 [file 13062_2025_691_MOESM6_ESM.xlsx]

## Sheet: Tumor cells
gene	MBM05_sn	MBM06_sn	MBM07_sn	MBM08_sn	MBM09_sn	MBM11_sn	MBM12_sn	MBM13_sn	MBM14_sn	MBM15_sn	MBM16_sn	MBM17_sn	MBM18_sn	MBM19_sn	MBM20_sn	MPM01_sn	MPM02_sn	MPM04_sn	MPM05_sn	MPM06_sn	MPM07_sn	MPM08_sn	MPM09_sn	MPM10_sn	MPM11_sn
COL6A3	0.810991	0.59236						0.519267			0.563172			0.489019		1.1755	1.13221		1.3398	0.91892	0.905003	1.00342		1.10085	1.24299
VWF											0.86318			0.944536			0.754344	1.28626		0.500765		0.932819	0.60368	0.831468	0.886154
SERPINE1	0.985807	0.81527	1.44529	0.61521			1.9418	0.889229	1.42572		0.944313	1.16653	1.14519	0.985089	0.984379	1.05111	1.10425	1.5537	1.49512	0.76341	0.641861	0.901665		0.861648	1.21888
COL3A1														0.800734		1.59496	1.29879		1.62047	0.974275	1.17158	1.05692		1.05359	1.30031
COL1A1		0.753009				1.01782								0.817765		1.47353	1.06923			0.662124	1.04296	1.1334		1.08125	1.27652
LAMA2	0.475312	0.431214	1.14545	0.534489	0.593969	0.809638	0.930282		0.696784	0.996294		1.04584	0.740915	0.671963	0.656649	0.814986	0.899917	1.46343		0.510064	0.539465	0.988945	0.78284	0.832485	0.933466
COL1A2		0.48289	0.768256			1.04957	1.01597		0.862264	0.88836				0.666186		1.17558	1.26673		1.23174	0.953054	0.325033	1.13728		1.09361	1.26681
TIMP3	1.03385		1.16208	0.960741	1.13845	1.24233	1.66552	1.04293	1.32818	1.46417	1.0284	1.58142	1.2251	1.03749	0.799571	1.00504	1.48194		1.31044	0.723668	1.53637	1.64724		1.21799	1.43615
CENPF	1.54375	1.85939	2.11233	1.07756	1.34608	1.07768	1.74423	1.31114	1.70964	1.32301	1.54012	1.8119	1.65918	1.54779	1.41673	1.83712	2.15134	2.36633	2.11663	1.32524	1.60467	1.94356	1.48167	1.96336	1.53865
LDB2		1.30818		1.05515		1.36125	1.50759					1.43987		1.50065		1.50915	1.33904	1.82677	1.22352	1.11942	0.75215	1.22514	1.09343	1.36213	1.2561
PRKG1	1.14301	1.1194	1.03989	0.903936		1.43313	1.71268			1.70786	1.39739	1.49561	1.23839	1.0504	1.14844	0.921645	0.731919	2.08387	1.43985	0.99534		1.17562	1.01382	1.3768	1.33192
ASPM	1.60721	1.49525	1.97536	0.933255	1.06126		1.67383	1.51796	1.8124	1.14016	1.41957	1.7653	1.51902	1.42811	1.60712	1.77307	1.38684	2.13054	1.57064	1.54212	1.20384	1.9752	1.8128	1.71899	1.35115
CDH13			1.16441		0.502733	0.978181		0.508961		0.930988	0.547367	0.936544	0.690892	0.923184	0.608729	0.754969	1.0525	1.51795	1.40655	0.496125	1.13612	0.830337	0.684167	0.810638	0.805986
ROBO2	0.513448	0.50998	1.06923		1.264	0.932791	1.48061		1.37473	1.39409	0.66274	1.45089	1.47169	0.444629	0.662612	1.12847	0.597503	2.11513	1.10939	1.05021	1.11827	1.47145	0.468142	1.04991	1.162
ANO2			0.980847		0.535163							0.969926				0.906802	0.973064	1.30178		0.532479	0.771213	1.0048		0.971071	0.837911
TCF4						1.02222	1.27787							1.11355		1.12969	1.17475		1.26117	1.02206	1.30234	1.13143	1.32127	1.39423	1.04226
FAM155A	0.873216											0.970488	0.71206	0.776791		0.608865	1.02078	1.69661		0.525784	0.445398	1.11758	1.29218	0.877773	0.927348
BICC1	1.18647	0.688913	1.23598	0.841683	1.00981	1.08167		0.649293			1.02739	1.26161	1.02748	0.832174			1.04342	1.61713	0.974508	0.741709	1.07705	1.16929	1.40706	1.19814	1.12397
CDH11		0.701831					1.08489					0.85821				0.916453	0.916282			0.542292		0.968638		1.17781
FN1	0.584955	0.970381	0.820611	1.02044	0.736968	0.87851	0.957686	0.588273	0.780651	1.14859	0.639166	1.0192	1.10276	0.809558	0.531851	0.719512	0.773641	1.6062	0.595471	0.780364	0.444981	1.10257	0.853839	0.394385	1.08819
SLC8A1	0.74177	0.948396	1.01116				1.09919				0.984849	0.79567		0.640088	0.515366	1.25636	0.750386			0.899204	0.55806	0.874922	0.878179	0.788432	1.1061
COL4A1	0.537524				0.445009	0.778811	1.00803	0.360611	0.703522	0.996766			0.790886	0.584625	0.470838	0.658078	0.960745			0.562063	0.338425	0.603931	0.940016	0.537602	1.40649
KCNMA1	1.06331	0.22322	1.03249	0.551069	0.927402	0.830279		0.831441				1.04343	0.881824	0.862685		1.29397	1.01046	1.36936	0.835619	0.759432	0.600957	0.912852	0.790422	1.16232	1.11016
MRC1												0.936987	1.07943	0.679247						0.554363			0.731948	0.869146
F13A1														0.797513										1.19775	0.887833
MECOM	0.832412	0.327969	1.17656									0.696427	0.760209	0.526065		1.2848	0.990661	1.39761	1.13948	0.642352		0.986532		0.840554	1.01494
NRXN3	0.953496	0.486235			0.73925	0.947892	1.37264	0.611163			0.616524	1.09829	0.999833	0.83485		0.395874	0.785582	1.38096	0.729923	0.414518	0.591651	0.464716	0.872864	1.32912	1
EBF1		0.571529				0.779947	1.20946	0.795246	0.722038		0.661052	1.20603		0.75869	0.941852	1.18874	1.20829		1.00303	0.693888	0.513074	1.05973	0.693164	0.893012	1.16387
FTL	1.35432	0.91744		1.50837	1.03075	1.52908	1.82146	0.901952	1.39091	1.70358	0.940615	1.8939	1.40365	0.991506	1.78267	2.25072	1.57149		2.03022	0.836724	1.16656	1.57526	1.43502	1.09866	1.45011
CCDC102B	0.606503	0.670031	1.03134		0.525479	0.83956		0.632753	0.862818	1.04374	0.640005	1.11179	0.881247	0.696432		0.982986	0.968088	1.45969	1.04014	0.524709	0.565931	1.06219	1.15717	0.855724	0.95988
FLT1												0.996245		0.731726			0.772646	1.51775		0.578767	0.511537	0.896456		0.829507	0.990907
TOP2A	1.21926	1.17891	1.46769		1.18815		1.70787	1.33243	1.65832		1.51392	1.47015	1.42645	1.33404	1.39165	1.62169	1.53447	1.89314	1.56575	1.37074	1.19592	1.68185	1.50211	1.5632	1.42412
KIAA1217	0.850561		0.980939		0.838003	0.919304			1.15033			1.14155		1.02325		1.24088	1.0168	1.608	0.952307	0.58933	0.936932	0.942542	1.18515	1.22962	1.08154
GPC6		0.535552	1.32462			1.19247		0.719694	0.83023	1.0807	0.844713	1.21247	0.955934	0.934399	0.462895	1.09869	0.713687	1.4072	0.769545	0.840869	0.654746	1.19409	0.990333	1.08564	1.10241
TSHZ2		0.796991		0.447056		0.947986	1.39884					1.16508	0.81299	0.832091		0.796291	1.09385	1.46106	1.50146		0.301878	0.897396	0.814301	1.10148	0.962871
PLXDC2		0.902735				0.952424				1.04967		1.11147	1.27218	0.799864		0.918957	1.01073			0.727291	0.834484	1.03573	1.18992	0.99379	1.16125
DIAPH3	1.49669	1.43137	2.0351	1.21966	1.0046	1.01174	1.69339	1.38854	1.78463	1.36131	1.68262	1.64889	1.50854	1.25664	1.61432	1.73829	1.17121	1.87681	1.48919	1.26196	1.01192	1.70447	1.53587	1.60799	1.50768
COL5A1												0.831415		0.746127			0.776575		1.18969			0.915846		0.892052	1.05393
DCN						0.678951	1.10589							0.64126						0.92152				0.876518
COL6A2	0.937218	1.41092				0.746082				1.07412		1.03129	0.867732	1.08636	0.743399	1.38756	1.0055		1.12673	0.605402	0.856817	1.16297	1.16083	0.804289	0.962336
HS3ST2									0.715511	0.936655				0.602512	0.682676			1.03884	1.24133	1.01752		1.23363		0.726833	1.09502
NTM		0.4998				1.17637		0.700768		0.917365	0.808584	0.998105	0.77739	0.833051		0.818623	0.831463	1.85308	0.918897	0.548984	0.438698	0.973637		1.00253	0.939503
CACNA1C	1.08048	1.22225	1.47398	1.07002	1.0899	1.27237	1.76076	1.01693	1.24888	1.46396	1.10153	1.36506	1.20336	2.08749	1.07157	1.31788	1.28238	1.84481	1.35068	1.01192	1.0226	1.4633	1.25177	1.28798	1.21289
COL4A2	0.518035		0.858633		0.413666	0.843008	0.961847	0.31728	0.675034	0.861269	0.829955	0.980005	0.757223	0.525827	0.472749	0.488233	0.934991	1.39493	1.53173	0.635379	0.227633	0.610705	0.731412	0.434917	1.02333
SLIT3	0.591979					0.927287						0.964783	0.920423	0.792629			1.09291	1.43988		0.538855	0.855262	0.807552	0.672779	0.945024	0.955224
PREX2												1.01221		1.00101			0.462198								0.998694
KCNQ3												1.01212		0.586717	0.695738	0.797562	0.854504					0.954001			0.949833
SGIP1	0.445436							0.619266	0.976637	0.929441	0.615952		0.661231		0.497526		0.74007		1.05087	0.497597	0.200788	0.962363		1.00837	1.00392
COL5A3	0.69264	0.528197	0.863483	0.577584		0.837545	1.28434	0.75729				1.01321	0.815006	0.533527	0.612392	1.15241	0.810221					0.92108	1.13893	0.923824	0.965937
ELMO1			1.18539			0.869687	1.12922			1.54669		0.930663	0.868074	0.704928		1.17848	0.989762	1.55703	1.25461	0.734803	0.779692	1.07423	0.805851	0.966351	0.910774
S100A6	0.743127			0.76012	0.546199	0.904165	0.916846	0.483986	0.850039	0.773695	0.47396	0.741829	0.843972	0.231991	0.975073	0.971159	1.00161	1.61834	0.786308	0.2681	0.377387		0.747265	0.456428	1.25225
GPC5	0.869397	0.736609	1.50181								0.81662	1.08394	0.738545	0.739503	0.650338	1.01226	0.990092	1.60314	1.13527	0.705036	0.586157	1.15161	0.791205	0.886089	1.20173
AL136456.1	2.08572	1.90977	2.72006				2.60231	2.19096	2.36191			2.52342	2.34998	2.10951		2.53705	2.57382	2.87578		2.0626	2.03073	2.4787	2.41896	2.32262	1.84377
CARMN			1.32489	0.516982			1.18535				0.650992					0.924068	0.949393		0.939688		0.488013	0.915317
SPP1	1.16203	0.851651	1.11773	1.10254	0.895793	1.02892	0.856265		0.986524	1.49901	1.12192			0.873801	0.962089	0.902366				1.23553	1.35033	1.44517	0.765118	1.6097	1.25328
COL5A2	0.594227	0.486271	0.964202		0.501258	0.660609	0.778373	0.575445	0.80734	1.11371	0.766409	1.06482	0.918737	0.578905	0.626292	0.772458	0.899358			0.555805	0.514798	0.927493		0.944995	0.975846
NRP1	0.677405	0.410835						0.714755				0.886123	0.622181	0.683508		1.30702	0.813827			0.720931	0.706749	0.97907	0.884849	1.0031	1.01106
MEG8																1.1417	0.871271	1.43637		0.509685		0.987864	0.788766	0.906345	0.954179
MEG3																1.39315
LNCAROD	1.01237	0.510052						0.954719			1.27802	0.98064	1.20397	0.80622		1.3026	0.754869		1.0959	0.597848	0.721943	1.01943	0.730492	0.805245	1.05561
ADGRL4						0.695848						0.88727		0.717744			0.834541	1.76498	0.924202	0.54471	0.681272	0.970885		0.873175
ADAMTS9	0.536836	0.421346				0.646711						1.04713		0.605849		0.889021	0.856823		0.779176		0.501626	0.957679		0.917743	0.986701
RBM47		0.595981				0.524987	1.08549		0.845329		0.782884	0.860801	0.900624	0.855933	0.720046	1.11263	0.88329	1.43533		0.893568	0.70242	0.953498	0.905939	0.796088	0.895747
CENPE	1.00919	0.965374	1.56411	0.550608	0.695926	0.847633	1.25689	0.887823	1.24129	1.23953	0.955296	1.25343	0.986649	0.885512	1.11238	1.23532	1.17625	1.6477	1.05527	0.70258	0.71904	1.25713	1.02493	1.15035	1.09232
COL8A1	1.08099	0.641618				0.922585	1.30783					1.04844		0.616489		0.949906	1.05994			0.583217	0.543015	1.07939		0.910849	0.987482
RRM2	1.20518	1.18447	1.98295	1.07103	1.23778		1.46801	1.29951	1.5071		1.32475	1.21404	1.46405	1.01338	1.45969	1.51462	1.31192	1.5815	1.35785	1.30416	1.19985	1.50367	1.40162	1.37165	1.25945
VCAN	0.844532					0.633015	1.07748		0.839813		0.762737	0.98843		0.896892	1.09068	0.695478	0.510597	1.58087	1.04341	0.816317	0.360828	1.22541		0.669979	1.12113
CEMIP	0.8976	0.749918	1.40253	0.868773	0.849374	1.16935	1.43612	0.954183	1.06545	1.12581	1.11523	1.25305	1.00697	1.07568	0.958707	1.16462	1.179	1.54541	1.06565	0.791491	0.725876	1.25004	0.985906	1.18701	1.13742
ROR2						0.757226						1.06072	0.654485	1.04875		1.02724		1.41905		0.458379		1.01655		1.05139	0.985512
ITGBL1	0.816752	0.499102												0.579265			0.83088	1.52353		0.521238		0.962944		1.0111
MAGI1	1.09671	1.07896				1.13337		1.08539				1.32325	1.13678	0.948667	1.15952	1.30453	1.30691	1.73636		1.08655	1.4465	1.36275	1.08414	1.38841	1.16127
THSD7A		0.573455	0.825114			0.86512	1.10495	0.533648		1.19509	0.712997	1.03929		0.666759	0.757375	0.899515	0.90973		0.858045		0.535594	0.989858	1.0576	0.877252	1.11299
PDGFRB								0.667059						0.658488		1.24426								0.960838	1.05764
SLIT2	1.28876	0.828871		0.84074		0.973635	1.55018				0.822491	1.1435	1.00707	1.00304		1.62478	1.16075	1.48612	1.77442	0.750303	0.687584	1.05323	0.975402		1.09604
AOAH			0.991747									0.725861	0.885613	0.779596		1.13907	0.899009			0.746002	0.692715	0.827986	0.829412	0.874016	0.882174
KALRN	1.34022	0.780926	1.17279	0.819851	0.863374	1.03094	1.40668	0.863963	1.32628	1.22608	0.949886	1.24314	1.25942	0.926779	1.08021	1.28306	0.966066	1.69987	1.46723	0.673146	0.463571	1.01357	0.721108	1.14917	1.12457
KIF14	1.1273	1.25379	1.43673		0.962657	0.90544	1.49058	1.30508	1.52697		1.28049	1.34069	1.17878	1.27804	1.23975	1.45242	1.3515	1.82736	1.40474	1.25841	1.03724	1.47863	1.27676	1.42829	1.18731
PCDH9	1.00146	0.598921	1.56995	0.783858	0.522859	0.931864	0.993812		1.15621	1.31478	0.928914	1.24124	1.05248	1.12789	0.666329	0.412102	0.625749	1.75715	1.28179	0.708422	0.699166	1.13155	1.07641	1.10131	1.14179
TNC	0.852784	0.329237		0.72944	0.74972	0.936755	1.18687	0.619835	0.821588		0.796215	1.17983	0.972753	0.747958		0.642251	0.653497	1.43252	0.615832	0.461415	0.427974	0.656413	0.766991	1.00558	0.966777
NEBL		0.473447							0.944648			0.898041		0.782583	0.655828	1.12837		1.67337				1.00657	0.656269	0.937909	1.21062
SYN3	0.77374	0.676536	1.24288	0.83023	0.770708	0.869712	1.38282	0.846975	1.0867	1.17395	0.982805	1.31324	1.02065	0.979809	0.636766	1.0402	1.18233	1.63866	1.09528	0.777757	0.812713	1.23453	1.04398	1.09514	1.24355
NCAM2	0.81813		1.1922	0.710086	0.853525				0.51813	1.20776	0.847828	1.13422	0.803976	0.698685	0.696116	1.04401	0.646043			0.660417	0.66286	0.469237	0.337598	0.664656	1.08243
GALNT18	0.841399	0.533889	1.24377		0.495235	0.995975		0.699981				0.476527	0.841137	0.767854	0.748308	1.09451	0.700468	1.16792	0.88476	0.665022	0.794296	1.15601	0.975934	0.983141	1.11984
ADAMTS12		0.631308												0.640244			0.686729	1.44926	1.36899	0.542149		0.941357	1.26535	0.723002	0.822131
CD36	0.821223	0.763298	1.06867			0.830047	1.47397	0.835701		1.01696		1.08162	0.976309	0.697194		0.820809	0.91451	1.53765		0.596889		1.00402	0.864239	0.883101	1.06748
ADGRL3							1.43301			1.23027	0.909879	1.1552	0.816376	1.26557	0.880997	1.16699	1.11196	1.4949		0.657958	0.608769	1.14215	1.08188	0.960777	1.14202
PTPRD	0.743049	0.511313	1.42041				1.33861	1.00773	0.715869		1.08431	1.03778	0.791028	0.741653	0.719939	1.01081	0.804547	1.40602		0.680327	0.499989	1.06062	0.86105	0.888004	1.12868
GLIS3	0.678327	0.489211	1.08808	0.508018		0.933433	1.21095		0.940611			1.08658		1.10719		1.06109	0.975645	1.4399	1.07178	0.620752	0.601679	1.03475	0.861172	0.895028	1.03165
RORA	1.03874	0.976906	1.20171	0.73429	1.06622	0.703269	1.53574	1.36896	1.45301	1.516	1.31922	0.843711	1.35685	1.09062	1.04403	0.762582	0.719075	0.762838	1.05972	0.967085	0.673195	1.42976	1.05308	0.831203	1.28218
ZNF385D	1.71625	1.66019					2.00614	1.46878			1.50416	2.00046	1.76219	1.75397		1.92093						2.04072		1.87456	1.60674
TOX	0.716696	0.751004						0.690765				1.03472		0.622475	0.673654	1.14901	0.907875		0.974546	0.817271	0.871199	1.09706	0.914617		0.989232
SLC1A3		0.943232	1.17722		0.857116	0.831686	1.37771	0.84812			1.00509			1.02908	0.904931	1.03848	0.978804		0.875026	0.721027		1.01843	1.11975	1.18995	1.03265
HMOX1	0.572273	0.866659	1.55161					0.881547	1.15583		0.997585	0.843148	0.615346	0.697757	0.657633					0.494821	0.464579	0.881682	0.678771	0.731495	1.24734
SDK1	3.37334	3.42916			3.25987	2.93201	3.38186	3.21781	3.33617	3.51975	3.24082	2.97108	3.54853	3.0054	3.26894		2.82464	3.78763		2.96615	3.01562	3.40081	3.40749	3.19398	2.64043
COLEC12		0.840524				0.9135						0.985121	0.789694	1.03793			0.845661	1.37997	2.00519	0.574627	0.565959	0.984141	0.88135	1.06865	0.985043
CALCRL					0.487695		0.953657		0.772167				0.734217	0.492717		0.776368	0.922487		0.743211		0.353893	1.02689	0.658028
PID1												1.0575		0.802135	0.543062		0.822378			0.712559		0.974047		1.08102	0.926923
ADGRF5	0.630221		1.06086																			0.875263			0.936694
THBS1	0.614932	0.531512				0.632382		0.688364				1.08836		0.484598		1.04871	0.560594		1.05462			0.902087
TPRG1	0.681958	0.498294	1.03608			0.782637	1.0907		0.884457	1.03891	1.06237	1.01176		0.613249	0.622502	0.970508	1.04458	1.5049	1.03729	0.69049	0.552336	1.00224	0.840128	0.816655	0.996078
PECAM1	0.709622	0.822784											0.920343	1.09169		0.910253				0.521597		0.836585	1.01574	0.901518	1.228
GEM	0.691401		0.964061	0.572567		0.797258	1.36389	0.931203	0.630606		0.640327	0.895896	0.868709			1.12247	1.07025	1.59347	1.57631	0.569459	0.509716			0.977645	1.28779
DPP6	0.756546		0.685074			1.14766	1.15288		0.881714		0.726223	1.2768	0.74744	1.46694	0.805196	0.866681	0.864992	0.380393	0.876765	0.568017	0.919821	0.535198	0.672075	0.813461	1.10061
PIF1	1.37856	1.4919	1.75908		0.524035	0.884992	1.56557	1.24987	1.34788	0.805792	1.35306	1.33939	1.64373	1.11001	1.4803	1.51809	0.819257	1.58969	0.740641	1.11005	0.513266	1.74837	1.5828	1.79831	1.3659
DCT	4.4664	3.63159	4.23422	3.94882	3.88223	4.3437	3.89482	3.53497	3.64114	4.25161	3.4233	4.60097	4.55787	4.28144	3.95835	3.47717	4.00138	4.79447	3.77081	3.15842	4.52484	3.3161	3.72754	4.32325	3.74988
EDIL3	0.655979	0.536355				0.427765	1.21273	0.74201	0.833346			1.12708	0.884237	1.42408	0.720881	0.979389	0.887037	1.41863		0.618632	0.705611	0.864268	0.881609	0.898612	0.968119
MSR1		0.550557		0.742937			1.2587			1.08269	0.914627	1.059		0.81022		1.0709	0.543709		0.716443	0.936702	0.610845	1.05894	0.898377	1.2304	1.10363
TENM4	0.828737	0.871574	1.56023			0.716463	1.20161		1.08398		1.04724	1.23269	0.910931	0.893453	0.797257	0.982771	1.0444	1.58489	1.03643	0.636695	0.818679	1.19781	0.94242	1.03656	1.0141
TRPM1	2.53222		2.71372	2.85856	2.94641	3.12902	2.42597	2.20329	2.46572	2.30972	2.90314	2.30039	2.38485	2.37858	2.42761	3.21622	3.16412	2.51654	3.38868		2.66153	3.10514	2.45911	1.96391	2.5416
SLCO2B1		0.680232					1.15766		0.808866	1.01356		1.01884	0.953446	0.676728			0.8055	1.415		0.675582		0.994966			1.0512
IL1RAPL1	1.13327	0.442763	0.698766	0.616417	0.754593	1.23841	1.33792		1.01795	1.1295	0.976832	1.28742	0.982724	1.17475	0.844767	1.14972	0.76295	1.5274	1.1353	0.37899	0.448892	0.353832	0.998474	0.974171	1.18444
MIR924HG	0.862327	0.272356	0.531738				1.45344			1.2274		0.614471		0.739741		0.810284	0.795774	0.695583		0.645108		0.80665	0.469923	0.73817	1.02864
CACNB2	0.662216	0.636152	1.15022		0.634762	0.909673	1.03764	0.600972		1.11197	0.725056	1.02076	0.92991	0.811483	0.683851	0.918982	0.970526	1.10491	0.920532	0.608195	0.628492	1.09878	0.80507	1.01821	1.02846
HLA-DRA	0.794303	0.406161		0.539531	0.738217	0.654583						0.855281	0.744572	0.849451		1.14627				1.22325	1.08389		0.726522	0.894354	1.53608
CDH6												1.07834					0.803774					0.920117
IFNG-AS1							1.23489									1.00672	0.830742	1.01058	0.741666	0.562926	0.753964	0.935827		0.848492	1.0389
HECW2		0.48094										0.920706	0.686478	0.864647	0.696709	0.844358	0.897481	1.34173	0.76911	0.502225	0.51685	0.929785	0.730566	0.777137	0.924291
CD74	0.678833	0.442637		0.750427	0.506111	0.792353	1.09435				0.92588	0.80349	0.713491	0.862635		1.00992				1.1558	0.806882	0.92042	0.722673	0.981955	1.3713
DEC1	0.718227	0.520503		0.768527	0.726194	1.10166	1.17775	0.644747	0.707009		0.734453	1.24248	0.995739	0.739998	0.61608	0.729996	0.738548	1.50007	0.668898	0.548243	0.510111	0.686578	0.813017	1.00305	1.05527
AC011287.1	1.32475	0.857597	1.2795	1.05599	1.05745	1.24112	1.68211	1.14192	1.40381	1.49588	1.22758	1.4717	1.02308	1.01665	0.916406	1.63573	1.29131	1.80678	1.19499	1.06211	0.930128	1.57092	1.277	1.21225	1.41007
LINC02694	0.58301	0.492116	1.0786				0.997896	0.626909		0.962644		1.05273		0.799944	0.592659	0.978134	0.821108	1.40417	1.01871	0.601495	0.536427	1.06155	0.761048	0.784185	0.940403
SPARCL1						0.97996	0.69641	0.810183	0.794653	0.479901	0.576537	1.01854	0.796165	0.852027	0.580511	0.946205	0.91497	1.37782	0.805367	0.502319	0.460287	0.968788	0.764071	0.852862	0.985027
SULF1			1.08893		0.732657				0.765251	1.02882				0.813934		1.11823	0.749112				0.466347	0.947746	0.588555	0.921391	0.964069
CNTNAP2	0.716132		1.11493			0.563026	0.976305	0.674759	0.731579	0.983357	0.616334	1.00967	0.703596	1.41485	0.581029	0.985506	0.828442	1.56767		0.530156	0.493481	1.02233	0.789342	0.792113	0.963823
CTNNA2	0.478416	0.350812	1.24281	0.653306		0.999614	1.23055	0.456477	1.03597	1.29582	0.706891	1.25977	0.873054	0.576561	0.760155	0.952984	0.886323	0.0621168	0.832108	0.5012	0.5543	1.39425	0.918218	0.330997	1.01333
FGF13	0.974021				0.659498	1.16181			1.17244	1.7236	1.61725	0.995043	1.28298	0.898205	1.16596	1.45636	0.437741	1.78519	1.41303	0.904639	0.767524	0.805551	0.850265	1.5272	1.24651
PTPRC													0.819627	0.666971		0.999973	0.892845			0.716949	0.664414	1.18874	0.713266	0.888867	0.956172
AL109930.1							1.01578					1.2559		1.04479		1.05823	1.17734			0.40458	0.576009	1.05229	0.881564	0.749592	0.949061
CPM	1.04822	0.812442	1.61312		1.02256	1.44137	1.41612	1.04505	1.2056	1.1386	1.05292	1.46669	1.21406	1.06952	1.14323	1.26817	1.29341	1.78185	1.41019	0.921822	0.849023	1.11977	1.24814	1.07718	1.21232
PRR16	0.792124	0.69171				0.910858	1.3084	0.638328			0.809032	0.927755	0.730588	0.642906		1.19219	1.06188	1.70383		0.453368	0.656299	0.924795	0.761082		1.02825
CCSER1	3.05429		3.13648		3.06829	2.88605	3.10665	2.60645		3.32613	2.95315	3.2932	2.91019	2.74109	2.98982	2.88072	3.20183	3.48061	2.79062	2.63899	2.86621	3.1712	2.83698	3.09334	2.70797
AL162414.1														0.721515	0.643092							0.938411		0.860851
SMOC2												1.03535										0.984661	0.712019		1.08087
KCNIP4	0.99697	0.894658	1.3662	0.797422	0.903899		0.925193	1.01452	1.20923	1.32521	0.965167	1.09291	1.08538	0.894548	0.981273	1.46833	1.12678	1.85305	1.16608	0.899271	0.826198	1.25189	1.22478	1.08063	1.14244
CD163												0.729161		0.804216			1.00971			0.674662					1.01786
ADAMTS9-AS2	0.625044	0.417313				0.80904		0.96123				0.824421		0.654412		1.01355	0.973263	1.28174	0.830019	0.532055	0.472612	1.04478	0.806303	0.899478	0.896895
FGF14			1.05392									1.26835		1.13936		1.18105	1.12584	1.62369	0.876091	0.643934	0.643496	1.10827	0.929684	1.23644	1.07461
RIMS2	1.41869	1.30108	1.77309	1.54258	1.48822	1.50108	1.89462		1.60928	1.81071	1.575	1.78223	1.60649	1.49364	1.46389	1.55265	1.71975	2.32542	1.71638	1.49918	1.44495	1.8181	1.6112	1.78082	1.74686
GRM8	0.716162	0.469898										1.10894	0.518873	0.869551		0.912243	0.85272	1.44	1.04177	0.569673	0.50826	1.00635	0.729088	0.84855	0.945124
CIT	0.845299	0.801297	1.26436	0.696614	0.772432	0.877085	1.21181	0.835862	1.07205	1.17205	1.18219	1.13259	1.04758	0.812607	1.08238	1.11611	1.06582	1.54729	1.06145	0.771404	0.863856	0.719075	0.858295	1.08615	1.1408
ABCB1	0.709338					0.785583	0.963408					0.827692					0.694183	1.35872	1.55754	0.514522	0.572519	0.871966	0.782758	0.448039	0.934389
KIF18B	0.82445	0.784228	1.28688	0.529884			1.26643	0.971475	1.151		1.016	1.02207	0.926026	0.891807	1.02918	1.10787	1.09805	1.4981	0.949619	0.943766	0.926876	1.16194	1.04542	1.1105	1.09645
ANK3	1.29456		1.05811							0.922485		0.966493		0.890592		1.06833	0.837363	1.39464		0.496428	0.7715	0.982775	0.642829	0.780466	0.848439
NOTCH4	0.455214	0.296243								1.05353	0.666101	0.974363	0.609883				0.82419	1.19028		0.536939	0.525246	0.7182	0.839986	0.763945	0.818835
APOLD1	0.633997	0.51167	1.09424		0.642179		0.982658	0.514794	0.859408	0.968166	0.815186	0.892649	0.904598	0.790448	0.742293	0.988607	0.800255	1.26747	0.840689	0.588334	0.525536	0.869368	0.82111	0.886518	0.993821
LINC01505	0.838118	0.492917	1.45412	0.92142	1.16352	1.18075	1.08602	0.834943	0.990278	1.33531	0.912083	1.49475	1.02034	0.873501	0.818559	0.874363	1.28029	2.07815	1.15719	1.0902	0.896866	1.38619	1.44528	1.10344	1.35763
BTNL9												1.1052			0.84698		1.00177							1.00732	1.02512
TMSB4X	1.79454				0.430712	0.84777	0.942269		0.707928		0.597204	0.840379		0.696169	1.09036	0.920555				1.18886	0.98946		1.31824	0.535224	1.22056
ADAMTS2	1.49148											1.50972	1.3652		1.14983		1.34016	1.99209		1.20379		1.50388		1.52169	1.23832
ERG			1.05069					0.629777				1.02008		0.607108			0.957165			0.783957		1.04847		0.8699	0.970682
POSTN			0.941482		0.695703	0.72183	0.510298		0.979113	1.14338	0.842274				0.54903	0.977558	0.236877		1.16163	0.775077		0.980026	1.11033	1.14127	1.23843
PLVAP												1.08116
LINC01060		0.279333	0.567674				0.436973	0.654171	0.910726	1.12824	1.06811	1.01403	0.980712	0.449379	0.611917	0.786687	0.800551	1.18719	0.901377	0.742444	0.550801	1.05279	0.820297	0.876502	1.04469
HDAC9	0.613514	0.326466	1.15899		0.705642	0.774545	1.35199	0.665145		1.34013		1.28223	0.805585	0.747174	0.687568	1.1206	1.0723	1.56788	1.09656	0.70112	0.651648	1.16677	1.04486	0.831052	1.03695
DCC	0.872268	0.489339	1.08346			1.02937	1.19864		1.09024	1.0206		1.13787	0.977344	0.815711		1.14306	0.864127	1.47352		0.509094	0.608274	1.06546	0.915965	0.805341	1.08824
IGFBP5		0.60728				0.752718	1.09371		0.968526	1.08475	0.232499	1.08		0.765386	0.600883	0.239775	0.615184		0.971954	0.837871					1.03657
ANLN	0.935791	0.857867	1.17303		0.718652		1.20728	1.03401	1.25428	0.953323	1.05371	1.16262	1.04357	0.938011	1.00006	1.36138	1.18162	1.42349	1.10568	0.885819	0.881845	1.5122	1.20191	1.00205	1.05772
LINC01705	0.850735	0.899787		0.69456				0.910422	1.04395	0.937111	0.985839		1.07332			0.812469	0.755274	1.41465	0.863775	0.707983	0.564404	0.0824017	1.22654	1.05548	0.980353
OCA2	1.71598		2.28736	2.61258	1.56289	2.54317	2.68761	2.21647	1.93686	2.47819	2.24833	2.125	1.51243	1.55253	1.7771	2.00137	2.52916	2.3673	2.08526	1.90356		2.1992	1.66783	2.21668	1.81255
ADGRB3		0.767548	1.25793			1.07199	0.853222		1.31949		1.11585	1.32664	0.926658	1.27571		1.31886	1.26765	1.65196	1.13868	0.660231	0.712127	1.22412	0.960302	1.03884	1.18392
SLC11A1												0.9185		0.651486		0.690979	0.670432			0.646015	0.575696			0.941197	1.02623
ARHGAP15	1.14739	0.861482	1.45395	1.36252	1.2536	1.04149	1.67293	1.18235	1.35639		1.29991	1.04653	1.35206	1.16449		1.55838	1.30928	1.75294		1.10191	1.22263	0.6911	1.18893	1.31077	1.48464
VIM	1.25143	1.21734	2.29584	1.51827	1.3744	1.82842	1.50718	1.06966	1.50034	2.18235	1.08893	1.82236	1.36332	1.29256	1.53247	1.80989	1.7658	2.08728	2.00404	1.20693	1.43163	1.48653	1.63281	1.15061	1.66132
EMCN		0.650015	1.06579		0.818049	0.981896	1.30457				0.92502	1.17244	1.00502	1.13018	1.23161	1.16378	1.41296				0.788906	1.22671	1.03729		1.24398
ST6GALNAC5	0.855694		1.28454		0.979343	0.932888	1.20645	0.798756	1.14284			1.21257	0.818818	0.56368	0.689388	0.984689	1.08179		1.2865	0.64634	0.46186	1.06942	1.02453	0.919791	0.963932
TIMP1	0.834368	1.19911		0.589148	0.567495	0.675433	0.907935	0.533958	0.786377		0.502819	0.801437	0.73005	0.436637		0.883971	0.839375		0.78595	0.236806	0.309987	0.802616	1.17203	1.03715	0.910375
SKAP1	0.83672	0.524583			0.275993				0.851188	0.439861	0.791647	0.961733	0.840745	0.90867	0.450938	1.18184	0.914061	1.54882	0.402877	0.58261	0.130489	1.0907	0.759427	0.421002	0.980461
GTSE1	0.81411	0.675276	1.13721		0.791317		1.23339	1.02228	0.977047	1.07596	0.978926	1.10226	1.0373	0.980707	0.940396	1.13762	1.11236	1.55239	1.08489	0.94531	0.765597	1.18146	0.966716	0.99305	1.08663
NRG3	4.62219		2.7897	4.42493	3.23262	4.0037	3.12469		3.09372	4.45411	4.39329	2.76186	4.30492	3.61992		3.17474	4.03603	4.53719		2.82432	3.00794	4.63948	3.05533	3.29468	3.10748
AC010967.1	0.903143	0.504468	1.18246	0.309726	1.02623	0.971436	1.39748	0.713679	1.16701		0.957701	1.0623	0.825814	0.611833	0.788549	0.822377	1.06941	1.23618	1.00117	0.267961	0.403529	0.182916	0.936592	1.0114	1.18356
TPX2	1.21904	0.941148	1.63613	0.758491	0.953025		1.47239	1.01415	1.28763	1.09573	1.21458	1.26963	1.17091	0.949899	1.26858	1.48059	1.32365	1.76433	1.27558	0.873429	0.830134	1.4213	1.20058	1.3224	1.19459
PDGFRA								0.612845									0.945311	1.39974			0.385477	0.890737	0.643696	0.828032	0.974035
KIF4A	0.973907	0.761187	1.24752	0.795837	0.820107	0.867418	1.31223	1.10493	1.22632	1.0277	1.23602	1.17542	1.18526	0.959863	1.02222	1.21761	1.06057	1.52035	1.10244	0.936497	0.685478	1.304	1.20216	1.24729	1.16669
COL12A1	0.564296	0.451068				0.83839	1.1727	0.504892			0.735655	0.931608		0.615448		0.894668	0.785061			0.566003	0.389286	0.867065
THSD4	0.631203	0.686089	1.41278		0.869014	0.796571	1.42316		1.0669	1.27493	0.790418	1.11046	0.747223	0.761746	0.615116	0.914618	0.849882	1.53637		0.64348	0.703828	1.14701	0.930246	0.955937	1.12649
CCN2	0.945601	0.549501			0.706789	1.08118	1.12928		0.940414		1.06326	1.05981	0.779088	0.716805		1.17081	1.3297		1.80689	0.733023	0.565663				1.02746
CYYR1	0.642848	0.389784										1.00764											0.713662		1.04048
SYNPO2		0.511759	1.06779			0.784113	1.14714									0.842275	0.908379		0.824351	0.542944	0.541769	0.810432	0.430008	0.797745
CFH		0.535798				0.502471	0.619504	0.521152	0.454003	0.794019	0.541917	0.894663		0.603482	0.482296	0.675922	0.926257		0.732197	0.454887	0.424483	0.738567	0.781206	0.919373	0.816194
B2M	1.57485	1.16368	2.28951	1.60741	1.34301	1.63527	1.69874	1.49096	1.74133	2.13168	1.34216	1.21766	1.25792	1.19926	1.62952	1.48651	1.85765	2.3596	1.65509	1.06621	1.18619	1.25807	1.34902	1.33357	1.58557
COL6A1	0.688224	1.13657	1.15758	0.774051	0.771372	0.882008	1.07203	0.676472	0.956267	1.11287	0.743306	0.931485	0.828104	0.739663	0.689485	0.907679	0.895873		1.24097	0.574229	0.804774	1.14508	1.25815	0.800715	0.970305
PBX1												1.74501	1.67677	1.16666		1.79081	1.78893			1.25248		1.66921	1.63863	1.32205	1.27573
ADAMTSL1	0.629937	0.437383				0.832752	1.23953	0.903961		1.05647	0.683883	1.00949	0.760129	0.85821	0.732515	0.923314	1.09286	1.48686	0.868548	0.564974	0.595303	1.22042	0.935416	0.867652	1.04558
CRIM1		0.880491				0.997338	1.3877	1.11167			0.996942	1.1191	0.996887	0.739038	0.810016	1.44069	1.17058	1.70847	1.77299	0.903428	0.783471	1.27926	1.1396	1.12474	1.08429
RPL13	0.956168	0.764101	1.80871	0.938429	0.895786	1.21395	1.41933	0.748966	1.17792	1.60105	0.631751	1.4843	1.0377	0.769452	0.841007	1.39635	1.37187	1.78107	1.30483	0.693091	1.02189	1.27938	1.31533	0.95962	1.43963
ITGA1			1.05756	0.638836	0.468639	0.820193	0.990592		0.758789	0.981345	0.715495	1.029		0.680239	0.568846	0.838298	0.90648	0.817343	0.831073	0.605744	0.471075	1.00284	0.644947	0.696687	0.980957
THEMIS																0.852912	1.03065			0.67267	0.61055	1.03433	0.942696	0.949367	0.783125
EGFL7	0.611911					0.588946	1.07288		1.18912	0.973949	0.739108	0.820752	0.679837	0.595324	0.601345	0.775411	0.728421			0.586015			0.651511	0.982604	0.950909
LIMCH1		0.444713	1.13867		0.798333		0.88902	0.748441	0.588267	0.868453		0.989239		0.653919			1.00631				0.528099	1.02791	0.713476		0.993698
NUSAP1	1.00545	0.889509	1.44162	0.74343	0.656375	0.554622	1.33743	1.02384	1.17334	1.00672	1.11191	1.04042	0.995348	0.885552	1.04852	1.28083	1.19858	1.4262	1.15686	0.72172	0.820487	1.21208	1.06939	1.32058	1.11394
MGP		0.758331	1.03369	0.676731		1.2564	1.24157		0.89364		0.540481	1.06675		0.802325		1.02183			0.968627	0.649579	0.290019	0.967586	0.551538	1.08507	1.39084
DYSF	0.607692				0.680619	0.705137	1.01258	0.706803	0.902761	0.940873	0.699957	0.922004	0.636752			0.994053	0.963162	1.27393		0.566581	0.512613	0.696802	0.777482	0.924202	0.931598
SLC24A3	0.561029					0.797581						1.00509		1.05893		1.61797	0.834878	1.59919		0.742677		1.05152		0.84627	0.854317
PCSK5	0.739459											0.904044	0.809638	0.675336		0.905439	1.01922	1.51923		0.568445		0.957729	0.69366	0.840508	0.953869
DIPK2B
BIRC3	0.685303	0.669246		0.515349	0.610777	0.729232	1.2352	0.69497	0.754714	0.893438	0.764916	0.906191	0.856177	0.754856		1.04609	0.761718	1.37647	0.914895	0.559418	0.541533			0.821429	0.914478
CLNK	0.470982		0.984956						0.659862	1.02703	0.480219	1.07774	0.627403	0.54429	0.641665	1.00414				0.483306	0.583173	1.01344			0.944828
PPARG	0.714487		1.2394		0.668465	0.69777	1.08182		0.887002	1.15605	0.689972	0.994605		0.571233		0.981977				0.583559		0.946781			0.936754
MT2A	0.538268	0.406566	1.12063	0.563364	0.431781	0.794718	0.843276	0.471064	0.778034	0.958868	0.414562	0.590546	0.591001	0.443027	0.784893	0.86588	0.686457	1.07843	0.896748	0.192155	0.366842	0.84035	0.652026	0.649759	1.21652
AC099520.1	0.375391	0.735119	0.98967	0.330057	0.791088	0.619285	0.860648	0.692961	0.489778	1.05786	0.699171	1.15572	0.837592	0.817172	0.72749	1.04362	0.819948	0.137492	0.204671	0.905355	0.350799	0.46831	0.549234	0.554139	1.20844
PTCHD4			1.11176	0.829319		0.886531	1.19297		0.775974	1.25283	1.01135	0.709206	0.913736	0.757488	0.586754	1.05653	0.977771	1.65001	1.14869		0.609065	0.936258	0.829145	0.724962	1.23546
BANK1	0.577092											0.854053	0.806536	0.595416		0.870926	0.916048	1.41661	0.889355	0.586341	0.562467	1.09161	0.788005	0.795591	0.885407
WDFY4																				0.703538			0.836954
LINC02147	0.724637					0.740228						1.09212		0.884197		0.938401	0.898697	1.72577	0.746036	0.630014		1.11645	0.906152	1.15331	1.01631
SLC9A9	0.687743	0.58682	1.07197	0.423382	0.454814	0.856307					0.601054	0.680918		0.634796	0.675196	0.921224	0.991891	1.33758		0.561744	0.819432	1.01695	0.895459	0.874864	0.865185
CAMK1D		0.757777									0.739855	0.624097	0.797164	0.926178		0.970717	1.07375	1.43188		0.710433	0.592911	0.92827	0.878952	0.666339	0.946516
F3							1.08833				0.787272		0.724509	0.878165		0.891945				0.481992	0.450116			0.778011
THBS2			0.6943			1.33652	1.22783		0.780453	0.92006	0.712448	1.04272		0.761018	0.424194	0.416744	1.05921			0.653543		1.01569	1.25317	0.267166	1.10875
AC092957.1					0.44706				0.756222	1.06124	0.93479	1.09905	0.649669	0.659353	0.771846	0.925955	1.03209	1.57626	0.347747	0.544733	0.125402	1.01652	0.780746	0.300306	0.993888
TMEM132C												1.19233	0.700762	0.701005		0.746294	0.805016	1.56876		0.516827	0.504176	1.07237	0.682165	0.801462	0.881895
HLA-DRB1	0.81231	0.263296		0.618329	0.496004	0.650719						0.742571	0.775474	0.804307		1.04459				0.936284	0.805453	0.868504	0.508741	1.03185	1.27198
LINGO2	0.980993	1.02899	1.24782			1.34134	0.693562	0.974115	1.39267	1.34176	1.08906	1.4665	1.13201	0.911206	0.874285	1.38581	1.25117	1.62971	1.3788	0.65688	0.921453	1.36224	0.931844	1.03672	1.26398
AC080132.1									0.871349	1.11031		0.859735		0.610174		0.917306	0.946881			0.719044	0.59534	1.00484	0.757835	0.768896	0.999973
PFKFB4	0.756529	0.801495	1.09914	0.551616	0.667957	0.795397	1.43494	0.691384	1.17584	1.05103	0.974276	1.04711	0.81881	0.684892	0.648504	0.919086	0.920893	1.58192	1.13938	0.691111	0.649121	1.08407	1.01255	0.910795	1.10948
LINC01374														0.729092			0.728687	1.15571		0.588942		0.905782		0.79708	0.893708
INSR	0.365924	0.325673	0.46821	0.480729	0.423584	0.656003	0.716965	0.517006	0.686112	0.693658	0.459078	0.704935	0.458923	0.381811	0.350939	0.460216	0.716557	1.34659	0.556918	0.338393	0.276494	0.620989	0.503539	0.692588	0.901322
KYNU	0.546474	0.377197		0.476651		0.629259	1.05824						0.921234	0.450528	0.859624					0.540194	0.730967	0.854097	0.618922
CCDC26	1.02271	0.827875	1.59305		0.920708	0.934429	1.3866	0.96542	1.14143	1.29896	1.02049	1.15173	1.09831	0.995416	1.01269	1.24276	0.946728	1.67564	1.14178	0.794562	0.773955	1.22426	1.09198	1.0646	1.14085
SLCO2A1												0.836173												0.817741
AL589693.1	0.519386							0.45393	0.836265	1.006	0.916573	0.93753	0.83487				0.913243	1.45932	1.1392	0.573528		0.901794		0.839103	1.03771
KCNIP1		0.625204	1.1656		0.745791	1.12007	1.15113		0.93268	1.1746		1.11293	0.998041			1.06845	1.01176	1.51487	1.02794	0.636986	0.699523	1.13046	0.856214		1.11667
PPP2R2B	0.933077	0.785207		0.637844	0.597026	0.63068	1.3204		0.856578	0.29869	0.805773	1.25644	0.702725	0.898046	0.733229	1.0577	0.465289		0.969238	0.550386	0.599421	1.07766	0.93918	0.842557	1.12954
KNL1	0.805323	0.651256	1.30021	0.687472	0.633618		0.998426	0.760698	0.9414	1.10405	0.895371	0.875837	0.985383	0.856403	0.819495	0.950337	0.948315	1.23419	0.876292	0.885172	0.629278	0.995716	0.871147	0.93475	1.02715
RPS12	0.666611	0.838627		0.902419	0.66965	1.13716	1.15462	0.490454	0.89425	1.58234	0.727553	0.986423	0.952162	0.358667	0.99175	1.14593	1.62024		1.60374	0.477256	0.845742	1.15295	0.88437	0.874798	1.40524
LYZ						1.05107								0.597396		1.58989				1.04461	0.590249
FTH1	1.35695	1.16823	2.12093	1.29398	1.12429	1.48329	1.63352	0.778887	1.35228	1.67732	1.15146	1.80425	1.31647	0.986241	1.84656	1.90488	1.77091		2.33504	0.988639	1.45306	1.77474	1.28069	1.31709	1.44706
CLU			0.962077									0.97082	0.653543			1.00449			1.73562				0.73193
NCALD	0.676409	0.714392	1.21346			0.911152	1.19119		0.801521			1.10719	0.930911	0.597228	0.778331	1.05832	0.9022	1.45426	0.879313	0.626242	0.599879	1.11709	0.870327	0.931912	1.00529
RGS7	0.75562								0.631565			1.07887	0.680011	0.84745	0.587367	0.881013	0.74488	1.33363		0.492554	0.53011	1.05096	0.737338	0.830458	0.899406
TRPC6												1.32626			1.10542					0.952057	0.910392	1.39655	1.1355	1.163	1.12408
PLCB1	1.50323	0.765495		0.724518		1.08281	1.60363		1.48014	0.77499	1.43509	1.47025		1.43802	1.66695	0.851714	1.67336	1.12282	0.812464	0.975306	0.766579	1.26349	0.954246	1.42543	1.53476
PRICKLE1	0.787856	0.682178	1.28961		0.856509	1.00542	1.20889	0.820037	1.02066		0.840416	1.11239	0.902653	0.746855	0.72166	1.21576	0.873548	1.50928	0.776063	0.665619	0.673974	1.10273	0.878344	0.90401	1.09344
PDGFC	0.817074		0.918473	0.473625		0.758127	1.17727		0.835083	0.904329	0.886923	1.03202		0.628088	0.649204	0.909097	1.13563		1.09142	0.632512			0.62247	1.0461	1.01391
ANGPTL4	0.75618	0.67311	1.36879	0.423701		0.703848	1.43964	1.10961	1.49679	1.12548	1.03176	1.0274	0.825233	1.06233	0.745082	0.968164	0.943312	1.60489	1.17593	0.557181	0.606489	1.02775	0.829839	0.954945	1.0041
DTL	1.34873	1.36791	2.13517	1.39227	1.28796		1.64106	1.31503	1.65687	1.36109	1.37061	1.6355	1.48487	1.15377	1.3514	1.52396	1.60237	1.91828	1.59448	1.2665	1.14395	1.58755	1.38004	1.4969	1.38495
AC011246.1	0.75067	1.07492	0.220686	0.16632	0.171854	0.933107	0.425607	0.52795	0.900625	0.164374	1.0637	0.963512	0.324647	0.852268	0.653271	0.302939	0.914553	1.55532	0.382254	0.651822	0.292136	0.21014	0.741312	0.760525	0.879028
RPS18	1.33196	1.04769	2.1383	1.37812	1.28505	1.60028	2.10406	1.1122	1.56569	2.44465	1.17803	2.07348	1.61208	1.33272	1.43007	1.6292	1.35787	2.51298	1.84629	1.12193	1.5677	1.61294	1.68546	1.48195	1.70952
FLT3												0.902985			0.571776		0.851885	1.28485		0.454055	0.419961	1.03984		0.656073	1.05056
CDH20												1.08775				0.944702	1.10011	1.50135			0.586132	1.04224		1.02079	0.798836
ST18												0.927301					0.916652				0.576157	0.986649	0.748042	1.21835	0.89201
DDAH1	0.710323	0.774622	1.04918			0.771645	1.19164	0.749872	0.872347		1.00501	1.06744	0.84951	0.631843	0.679262	0.960042	0.986295	1.56705		0.599281	0.562063	1.03392	0.834213	0.781142	1.06191
ZNF804A							1.35194					1.1352		0.791808			1.06302			0.724525		1.02391			0.990729
EBF2
RPS28	0.632979	0.58274		0.718052	0.574428	0.837352	1.17908	0.418275	0.975334	1.44754	0.440078	1.04153	0.766695	0.28964	0.866957	1.10009	1.3424	1.6686	1.28167	0.316274	0.654799	1.13859	0.891813	0.667828	1.27723
DLG2	1.65171	1.54472	2.00103	1.47208	1.53381	1.61513	2.10719	1.61989	1.97662	2.07941	1.69442	2.00937	1.76817	1.86894	1.5972	1.9589	1.52755	2.50506	1.92007	1.51726	1.48972	1.90654	1.8778	1.74844	1.48918
NCKAP5	1.05597	0.988025	1.83291	1.04573	1.28571	1.27759	1.62194	0.908023	1.57891	1.62649	1.3713	1.41651	1.37561	1.32493	1.22353	1.48058	0.795394	1.85156	1.12165	0.838946	0.971227	0.655889	1.40421	1.32108	1.34144
SLC2A3	1.29419	1.02623	1.74411	1.05312	1.12965	1.18779		1.20516	1.44406	1.55073	1.0405	1.46821	1.31061	1.10777	1.06468	1.33405	1.39145	1.78639	1.1131	0.955505	0.874519	1.44886	1.66486	1.11185	1.50134
RGS6	0.535552	0.397931				0.765314			0.712608			0.988236	0.749812		0.427658	0.907902		1.35096	0.670203	0.510819	0.395831	1.03768	0.865728	0.747605	0.899834
DLC1	2.77458	2.76989	3.09154	2.55811	2.74665	3.03641	2.85615	2.70421	2.75754	2.56008	2.77569	3.24663	2.91463	2.68437	2.80924	2.99552	2.4462	3.35236	2.65439	2.73238	2.36016	3.13448	2.82189	2.6722	2.4778
ARHGAP11B	0.783942	0.608802	1.37882	0.622931	0.581856	0.971095	1.18522	0.768534	0.991815	1.04693	0.905558	0.97847	0.97875	0.760561	0.793619	0.947904	0.940901	1.29785	0.889271	0.650546	0.663843	1.05498	0.868094	0.994047	1.04532
IL2RA														0.79045						0.521797	0.460787	0.993459		0.734913
SRGN	0.921534	0.763124				0.697235	1.16063		0.726077			0.662591	0.590768	0.598859		1.25909	0.833659			0.483403		0.784475	0.629639	1.07487	0.907037
AC100849.1		0.680425											0.925076				0.979663			0.763412		1.01924	0.774408	0.974085	1.09437
NKAIN2	0.625302	0.486456				1.20618	0.997456		0.680224		0.619969	1.04987	0.786278	1.01494	0.572354	1.00368	0.981587	1.40412	1.0603	0.531997	0.57546	1.04596	1.06287	0.83737	1.03675
AC013652.1	0.576813	0.496158	1.37416	0.685459			1.10337	0.802361	0.907312	0.997294	0.897908	1.03188	1.19636	0.761386	0.702684	0.952721	0.840984	1.53262	0.860747	0.619924	0.56342	1.05405	0.791829	0.882115	0.988296
CRISPLD2	0.594386	0.887298				0.685087		0.761712	0.726572	0.984051	0.743743	0.933265	0.761536		0.647427		0.756231	1.4357	1.79862	0.528011		0.957478		0.879713	1.11977
DIRC3	0.797019	0.526177	1.0085		0.782211	0.925226	1.21707	0.701018	0.870199	1.10581	0.861899	1.11038	0.867862	0.750015	0.754663	0.944302	0.942269	1.57214	1.01372	0.6688	0.596032	1.05423	0.836298	0.865917	1.06812
SAMSN1		0.36236															1.07727			0.764492		1.01801		0.898793	0.944697
FBXL7	0.818447	0.620082	1.72818		1.1197	0.949381	0.935933	0.396954	0.441558	1.31472	0.474397	1.01731	0.807587	0.383516	0.551279	0.797916	0.617135	1.59656	1.24694	0.481156	0.66772	1.15097	1.62741	1.23312	1.13704
NEGR1	0.907503	0.64137	1.22075	0.665888	0.673336	0.778043	0.921898		1.07932	1.20623	0.662888	1.10321	0.948192	0.65999	0.75102	1.01232	0.748818	1.51589	0.96608	0.675068	0.672321	1.16908	1.0428	0.881335	1.07693
GABRG3	0.409151		0.87365	0.992707	0.920036	0.791326	1.37921	0.885844	1.00312	1.41962		0.998436	1.02813	0.814608		1.2919	1.02197	0.199074	1.06262	0.599989	0.604136	1.34896	0.649299	0.516269	1.18823
RPS19	1.00957	0.743921	1.5421	1.1237	0.965068	1.24918	1.64581	0.711129	1.29042	1.85233	0.69057	1.44463	1.01804	0.69523	0.947214	1.33581	1.32586	1.98137	1.62289	0.716565	1.08421	1.6443	1.34766	0.929421	1.42383
RUNX1T1												1.17341					1.14824					1.06495		1.16231	1.09522
RBFOX1	0.742112		0.980906			0.991224						0.926922	0.671507	1.39834	0.534362	0.755121		1.13113	0.800822	0.552675	0.439073	0.992035	0.851914	0.760181	0.849071
PPFIA2						0.593914			0.748096		0.709657	1.02218	0.734			0.812575	0.859702	1.45643	0.834799	0.608148	0.57107	0.910609	0.80475	0.651973	0.933651
CADM2	1.01709	0.46274	1.21402				1.01488		0.828489		0.699274	1.11899	0.708053	1.49767	0.617598	0.913861	0.985238	1.52772	0.944025	0.546328	0.370658	1.03504	0.779861	0.811333	0.972429
RPL39	0.724139	0.886228		0.830718	0.529953	0.910021	1.2164	0.559394	0.948474	1.65463	0.638613	1.17434	0.938912	0.419265	1.091	1.28777	1.63361		1.66443	0.426889	0.898489	1.25044	1.10857	0.898428	1.36647
IQGAP3	0.915413	0.827558	1.17495				1.21394	0.908697	1.02016		1.01828	0.915222	0.991012	0.960867	0.985309	1.13084	1.00381	1.43319	0.957492	0.822447	0.743272	1.08048	1.0251	1.01192	1.05695
MRVI1																	0.878489	1.38914				0.990291			0.870682
GNA14	0.424808	0.553374			0.359293	0.844692	0.799658		0.245332	1.09259		0.954823	0.673031	0.308182	0.53463	0.858131	0.921699	1.43497		0.539207	0.190912	0.931097	0.714751	0.807487	0.952738
TMTC1	0.657896	0.669451	1.13471		0.621904	0.825287	0.96015	0.326182	0.824824	1.11379	0.730105	1.08708	0.638526	0.599899	0.674746	0.905014	0.657176	1.28018	0.733688	0.426389	0.520167	1.00092	0.51047	0.823052	0.971627
KCND2																	0.930697					1.09491	1.27529		0.853708
MMP16	0.691371	0.462406	1.15364	0.599093		0.693063	0.749569		0.771533		0.495603	1.15935	0.975703	0.624877		0.337865	0.65107		0.766153	0.247228	0.246329	0.93457	0.634878	1.08765	1.04166
APOE	1.55612	1.55566	1.74196	1.69015	1.75592	1.80999	1.83353	1.42549	1.96764	2.19072	1.22942	2.34698	1.80579	1.79083	1.83243	1.67943	1.59832	2.91162	2.01265	1.99394	1.83233	2.00248	1.95408	1.43171	1.68857
RCAN2	0.661591	0.466969	1.08397			0.803078	1.08164		0.982172	1.09593	0.815273	0.895305			0.739021	0.891534	0.937869	1.46851	0.870131	0.565348	0.699302	1.02887	0.892593	0.836323	1.03381
NFATC2	0.913255	1.2218	1.12878	0.652474	0.632165	0.995415	1.78129	0.814913	0.771643	0.813094	0.725256	1.42684	1.12834	0.960736	0.551974	1.30879	1.25469	1.59211	0.720399	0.708129	0.376168	0.982358	1.51264	0.835328	1.13311
VGLL3																								0.841056
MAP1B	0.820461		1.23249	0.62274	0.578826	0.888773	1.12382	0.895415	0.913076	1.1655	0.677027	1.05554	0.908012	0.6055	0.945588	0.954552	0.775357	1.59481	0.911828	0.459297	0.45083	1.05843		0.388051	0.977248
IGSF21																									0.982092
BRIP1	1.16821	1.09712	1.52637	1.09373	0.752213	1.126	1.2759	1.0304	1.40661	1.28054	1.28775	1.4588	1.10835	1.08545	1.25855	1.35321	1.21104	1.69588	1.36451	0.858846	0.965634	1.45558	1.22054	1.27078	1.34428
EDNRA		0.485264				0.809919				1.03027		1.09707				1.05603	0.923371	1.3737	0.663822	0.555247	0.490342	0.962459	0.749061	0.986002	0.880657
FBLN1	0.813713	0.828177	1.19424				1.36251	1.01163	1.1895	1.34012	0.823648	1.08806	0.932444	0.836922	0.857565		1.01936					1.23237		0.715319	1.06242
NRG1	0.375409	0.565704				1.62776		0.812448	0.77518			1.29423	1.02419	0.734123	0.915996	0.815491	0.343871			0.561947	0.495309	1.00921	1.43835	0.84727	0.938692
ALCAM	0.562246		0.941449	0.541258	0.757931	0.772931	1.11945	0.819791	0.887821	1.13666	0.630468	1.04094	0.924927	0.577912	0.684155	0.602135	0.667789	0.968025	0.838491	0.542782	0.488725		1.00941	0.791046
HMGA2	1.3702	1.44008	1.51878	0.99817	1.18461	1.73312	1.54381	1.39904	1.40156	1.40061	1.30979	1.75992	1.67504	1.44799	1.4343	1.12046	1.69055	1.95269	1.55877	1.07746	0.761894	1.64621	1.27054	1.08001	1.30903
ADCY2	0.277595			0.512248	0.554303	0.549182		0.539911	0.678157	1.00498	0.598788	0.95615	0.656858	0.611656	0.440436	0.817234	0.6156	0.130353	0.345082	0.473051	0.554141	1.03228	0.855575	0.119135	0.947783
PTPRB	0.673091	0.458923	0.839403		0.604739	0.555729			0.796523	1.01643		0.906308	0.725613	0.488091		0.810898	0.844868	1.3593	0.551671	0.403794	0.425006	1.03496	0.580184	0.927433	1.03622
BUB1B	0.719402	0.706029	1.08944	0.467833	0.593592		1.10827	0.864031	0.790016	0.998775	0.966542	0.930435	0.86729	0.8058	0.851168	0.930239	0.931031	1.24093	0.921142	0.810385	0.683396	1.00555	0.863723	1.14718	1.03131
DMD	1.85026	1.46054	2.11048	1.87846	1.96805	1.89648	1.82256	1.88731	2.23325	1.93021	2.00412	1.79784	1.74206	1.85687	1.96284	2.08931	1.57657	2.74487	1.92718	1.89575	1.77452	2.27448	1.71061	2.04009	1.93006
NOTCH3			1.12636					0.652763			0.816579	0.989355	0.96426		0.69751	0.956111			1.23721	0.603758				0.974001	0.954686
TBXAS1	0.486772	0.606884	1.10256		0.57745	0.693705	1.04723	0.544034	0.533378	0.998591	0.73395	0.930381	0.733879	0.523443	0.754592	0.988464	0.962999		0.55464	0.532763	0.423078	0.836697	0.788062	0.823072	0.951975
RPS4X	0.912318	0.83724		0.961586	0.924498	1.33034	1.49266	0.714836	1.47225	1.82316	0.696573	1.51076	1.13379	0.686484	1.0165	1.58358	1.91272	1.91454	1.80247	0.615666	1.04876	1.46477	1.20781	1.05232	1.43151
SLC38A11						0.937864	1.07819			0.998053	0.640144			0.587019		0.87761	0.92135				0.513246		0.631469	0.843844
SLC8A1-AS1	0.672855						0.9501					0.979875			0.468397	0.92002	0.891951			0.651831	0.662795	1.00939	0.739747	0.841509	0.972
TLL1																				0.497193		1.33577			0.898165
COL19A1	0.640656	0.751115	1.08077	0.623815		1.06881	1.07123	0.579018	0.823346	0.921528	0.766892	0.925464	0.841366	0.96515	0.573663	0.701939	0.66367	1.35546	0.87354	0.655752	0.619241	1.02574	0.839573	0.815192	0.956567
LTBP1	0.7029	0.595407	0.753192		0.5051	0.83573	1.21345	0.93538	1.00068	1.12307	0.827706	1.17032	0.940257	0.655851	0.859348	0.992203	1.07399	1.59452	1.25497	0.65122	0.635103	1.08525	0.933234	0.931198	1.04766
GUCY1A2	0.543786	0.57241						0.645917				0.990908	0.742831	0.678557		1.2049				0.596815		0.945955	0.789444	0.792484	1.03438
NELL1	0.478232				0.510596	0.659296	1.19773	0.586151	0.652958		0.655409	0.862872	0.932927	0.628669	0.614722	1.55372	0.829198	1.47169	0.605623	0.55214	0.227161	0.742919	0.782611	0.54175	0.997882
COL11A1			0.973867			0.831414	1.31961			1.09068	0.938455	0.860925		0.718276		0.773059		1.42262	0.43935		0.483185	0.898323	0.548351
SH3RF3			1.28311		0.679313	0.882956		0.978521	1.20496	1.34932	0.947153	0.992322	0.884975	0.926498	0.961007	1.03483	0.852736	1.67719	1.47496	1.11096		1.21226	1.31792	0.773162	1.12439
RAMP3							0.974579									0.751623
CADPS	0.530494	0.638479	1.43955	0.476615	0.634223	0.85212	1.75086	0.361335	0.890661	0.909254	0.640981	0.977337	0.614986	0.55527	0.337109	0.997297	0.675132	0.347539	0.471703	0.239573	0.339989	0.357597	0.872151	0.71987	0.953469
ERBB4	0.56828	0.46	0.934476				0.935002		1.16237	1.03108	0.899785	0.933087	0.859974	0.979579	0.651575	1.05562	0.987385	1.4918		0.678811	0.566947	1.00045	0.864464	0.821893	1.0796
CD247								0.757974		1.06963	0.894534	0.868603		0.548658	0.78494	1.03156	0.931628		0.79141	0.681746	0.667223	0.996504	0.727913	0.805525	0.895629
TMEM163		0.770394		0.978811	0.735285	0.802562	1.00524	0.709525	1.03744	1.09988	0.4731	1.02911	1.15082	0.780862	1.04974	1.1182	1.04491	0.115255	0.242041	0.579105	0.196627	1.11787	0.721467	0.294393	0.964983
SNED1	1.75073	1.60113	1.96256	1.58327	1.74362	1.80014	2.16472	1.66263	1.90987	2.05698	1.82968	1.65423	1.58546	1.63948	1.70111	1.98162	1.97113	2.53554	1.8739	1.28415	1.22576	1.98536	1.9729	1.43009	1.52521
ZEB1		0.390047	1.07752	0.446612	0.855164	0.616062	1.07697		0.753858	1.158	0.598026	1.0756	0.880043	0.668184		0.663505	0.906226		0.757037	0.3841	0.332365	0.763724	0.575984	0.654779	0.972096
SOX2-OT	0.784026	0.741852	1.2665	0.691216	0.589847	1.06057	1.25135	0.779197	1.04608	1.29179	0.807988	1.15297	0.97083	0.756013	0.83375	1.16588	1.07905	1.61755	1.04074	0.695382	0.612002	1.07745	1.04026	0.990148	1.09684
SERPINE2	0.795131	0.613094	0.792254	0.646054	0.622899	0.862455	0.808261	0.698825	0.535169	1.10316	0.56874	1.24089	0.8115	0.540265	0.743102	0.454813	0.771155	0.824006	0.535932	0.401166	0.478053	0.722015	0.78739	0.429412	1.05803
PDE7B	0.725365	0.622284	0.915985			0.629593	0.612125	0.622257	0.918808	1.13999	0.726293	1.04637	0.72211	0.494123	0.457309	0.930851	0.842942	1.52206	0.78473	0.643424	0.3693	0.352781	0.809885	0.8845	1.00575
TMEM178B	0.880745	0.619091	0.706146		0.838248	0.913409	1.44361	0.556522	1.33927	1.40373	1.0653	1.39262	1.06592	0.853334	1.04862	0.684318	1.00307	1.63891	1.49892	0.606063	0.543827	1.20012	0.745748	1.13041	1.35289
APBB1IP												0.724699		0.969669		1.15339	0.94462			0.638027	0.536333	1.0156	0.747857	0.962117	0.874519
EYA2						0.782484								0.609964	0.746953	0.634089	0.907055	1.40715		0.601741	0.522829	0.873529	0.690384	0.791989	0.893878
PLPP3		0.52822	1.16204			0.846001			0.761872	1.1616		0.938494		0.652559		0.944822	0.875812		0.801893	0.551701		0.991224	0.853028	0.759521	0.973267
MS4A6A							1.05271							0.710279						0.784369					0.968043
SVEP1						0.76503	1.08327					1.05532		0.715131		0.87089	1.03548			0.533133		1.00805		0.827524	0.826747
FBN1	0.486508	0.539714	0.930518	0.433237	0.47948	0.677565	0.869843	0.561926	0.707854	1.0273	0.607922	0.937756	0.721958	0.509845	0.570233	0.737137	0.664027	1.32203	0.730784	0.576373	0.358317	0.803484	0.754984	0.746857	0.856375
LSAMP	1.26021	0.813413	1.22245	1.63208	1.02192	1.10529	1.20801	0.962726	1.56624	1.14518	0.704905	1.78842	1.33999	1.24654	1.11076	1.16203	0.791556	0.836126	0.914728	0.875916	0.945813	1.0695	1.04161	0.826023	1.54325
UBE2E2		1.98423	1.93928	2.3586	2.53402	2.25179	2.42201		2.71876	2.79025	2.50959	2.68031	2.45781	2.12072		2.72903	2.24779	3.15498	2.32544	1.83653	2.06056	2.68349	2.18428	1.80266	1.9184
NRCAM	0.61828	0.561029		0.400924	0.530085	0.598164	0.785178	0.620195	0.822545	1.09384		1.11113	0.537809	0.628596	0.551998	0.961934	0.670149	1.43101	0.965492	0.507089	0.540084	0.812201	0.346501	0.794509	1.03725
IGFBP3	0.718994		1.03321		0.575483	1.01284	1.20721			0.894127	0.99343	0.977781		0.800688	0.715259	0.901877	0.807923		1.23707		0.627967			0.751776	1.00126
LRRTM4	0.636244	0.506483				1.14888	0.314646		1.22228	1.00868	0.752382	0.92737	0.519711		0.517852	1.074	0.262336	1.56314	1.01242	0.60603	0.539261	0.956208	1.0205	0.688983	0.886868
SELENOP												0.811095					0.918866			0.684909					0.97419
ATAD2	1.2611	1.13967	1.31921	1.02872	0.908529	1.07358	1.45263	1.09672	1.20118	1.27188	1.35446	1.34815	1.08151	1.15909	1.40706	1.48353	1.08127	1.77196	1.39355	0.950321	0.972526	1.53832	1.2755	1.40991	1.38596
RNF152	0.729897					0.692161						0.899683			0.597815	0.896028	0.813017	1.43735			0.500311	0.969752	0.761857	0.864074	1.05158
RYR2	0.565654	0.994543	0.920705	0.680172		0.69014			0.656367		0.727991	0.993583	0.656365	0.813515	0.588582	0.878639	0.846502	1.44745	0.380142	0.552088	0.141429	1.0823	0.944084	0.831213	0.94135
SPC25	0.909439	0.780538	1.35834			0.76296	1.08943	0.894468	0.848827	0.874514	1.08553	1.06345	1.05139	0.886075	1.01471	1.03906	1.09212	1.43431	0.946123	0.975749	0.870294	1.25032	1.09107	0.990853	1.08763
KDR	0.680133					0.804795		0.529867	0.694469			0.868329					0.831502			0.507262	0.42099			0.763382	0.996654
AC073114.1	0.806626	0.544184	1.01434	0.746714	0.763426	0.968344	1.26507	0.895224	1.08966	1.3716	0.978203	1.17348		0.996479		1.03957	1.04481	0.415963	1.02299	0.746884	0.623156	1.28964	1.05974	0.961555	1.13368
ANXA1	0.777437	0.44657		0.634896	0.686934	0.757403	1.13622		0.889634		0.720532	1.04179	0.684884	0.478803		0.833554	0.837266		0.788321	0.247028	0.374172	0.864852	0.660345	0.844382	1.21982
DPP10	1.58236		1.82869								1.28466	1.44442	1.41326	1.24483	1.53344	1.54904	1.11256	2.09474	1.59666	1.13528	1.29094	1.31912	1.56336	1.52732	1.43907
RPL19	0.721434	0.742975		0.675182	0.549549	0.846514	1.24989	0.485881	0.914097	1.56439	0.546944	1.10471	0.812494	0.381438	0.812818	1.20538	1.49498	1.69246	1.30653	0.3539	0.592791	1.28732	0.958978	0.844715	1.40524
UNC5C	0.543274	0.400267		0.573282		0.995414		0.511269			0.887613	1.06329	0.632611	0.68444		1.1885	0.892877	1.36252	0.779421	0.543256	0.329933	0.990299	0.713633	0.825953	0.921976
PDZRN4									0.880814	1.00522		0.826135		1.30353	0.55534	1.01088	0.956058	1.36439	0.940679	0.777857		0.970337	0.668265	0.841996	0.87829
CD63	1.19822	1.09045	1.50117	1.2467	1.33949	1.22474	1.15038	1.04105	1.37938	1.5212	0.937901	1.52437	1.12843	1.01635	1.36093	1.22544	1.49275	1.88419	1.11822	0.941513	1.37752	1.16118	1.2833	1.14328	1.52783
PLEK																				0.731399
EGFR				0.687998	0.647221					1.19497		1.05703	0.717427	0.721895			1.14823				1.8585			0.907014	0.996271
PDE3A	0.919118		1.12097	0.939875		1.00483	1.37252	0.779995	1.11305	1.3075	0.512054	1.21183	0.566047	0.665155	0.479931	1.18065	0.8265		0.940933	0.888743		1.36957	0.514884	0.903636	1.22794
ALK	1.22574	0.888071	1.29793	0.845299	0.850935	1.15196	1.20294	0.984883	1.15958	1.20811	1.04476	1.42688	1.31287	1.01941	1.11036	1.29123	1.32119	1.78718	1.22006	0.905774	0.981296	1.29538	1.17791	1.27013	1.98928
CTNND2	0.774251											1.03779	0.832754	1.29807		0.837933		1.29573		0.477244	0.468363	1.00198	0.747258	0.757173	0.997154
AC078923.1	0.774557	0.576757	1.21016	0.567651	0.550924	1.00462	1.04568	0.790579	1.00727	1.14636	0.76257	1.0556	0.789256	0.742748	0.60068	0.835644	1.01487	1.59457	1.00006	0.534738	0.413872	0.34281	0.837323	0.889387	1.03151
CPE																				0.527979		0.937444		0.927671	0.887376
PALMD	0.712664	0.792632					1.49938					1.11234	1.01026		1.03396	1.06314				0.781999			1.00612		1.25098
POLQ	0.828907	0.702113	1.25653	0.837667	0.687274	1.11508	1.06998	0.798569	0.87412	1.25856	1.00475	1.09352	0.872247	0.773791	0.845424	1.03275	0.937283	1.18684	0.889863	0.8826	0.86013	1.07594	0.880134	0.862479	1.13661
FRMD5	0.870224	0.551576	0.858539	0.646817	0.664882	0.796912	1.02758	0.256311	0.840218	0.247867	0.322564	0.778374	0.662597	0.711478	0.588577	0.546475	0.833763	1.44431	0.519574	0.297466	0.301591	0.493013	0.734417	0.272982	0.955814
LINC00299																		1.45974			0.655913			0.873956
CCN1	0.850924	0.629106					1.04282	0.906546				1.0432	1.12319	0.52672		1.12738	0.856392		1.53723		0.506994			0.972454	1.17543
BCL11B												0.961299	0.87881			0.915962					0.983678	1.00935			0.921083
AC114757.1																	0.860473
PDE1A				0.536191		0.814896	0.89524	0.553063	0.711408	1.08165	0.609636	0.945177	0.660013			0.852746	0.467782	1.24577	1.15021	0.48274	0.448561	1.05811	0.752496	0.827655	0.92332
SLC35F1	0.534918	0.369018	1.03239	0.63674		0.955767	1.29782	0.737963		1.205	0.990024	1.10707	0.912368	0.670254	0.635019	0.849829	0.807003	1.57978	1.13378	0.667149	0.209233	0.97734	0.762299	0.598871	0.982711
PMEL	3.10295	3.20064	2.53199	3.10265	3.20319	3.44978	2.87021	2.75043	2.93511	3.52407	2.61815	3.39896	2.78996	2.76555	3.04307	3.03547	3.89146	3.08996	3.29115	3.12138	3.27232	2.93792	3.17028	3.08859	2.94804
KCNT2			1.09133			0.950647	0.993856		0.87076	1.07821	0.608928	1.00404		0.93361	0.708856	0.873876	0.903763			0.554828			0.880423	0.695557
RNF220	0.674429	0.627265	1.27543	0.694972	0.635431	0.81078	1.09514	0.642293	0.895176	1.05462	0.830274	1.0659	0.818808	0.673203	0.752882	0.954253	0.985461	1.59069	0.970544	0.63448	0.679213	1.08235	0.807507	0.941336	1.05286
SORBS2	1.03615	0.739434	1.28	0.713139	0.75824	0.625391	0.948552	0.829081	0.948756	1.07841	0.907152	1.23819	1.15541	0.749673	0.766792	1.13894	0.917555	1.65032	0.957136	0.574296	0.736358	0.753632	1.06335	1.00695	1.1965
VGF	0.86291	0.730686	1.42771				1.4982	0.489357			1.08805	1.00198	0.996774	0.645062	0.660391	0.663216	0.867356	1.85851		0.790224		1.11033	1.06918	1.00098	1.07102
HSPA1A	0.676503	0.509503	1.11179	0.489225	0.689342	0.745915	1.11938	0.64506	0.924604		0.655392	0.661068	0.700404	0.543476	0.866507	0.818303	0.992138	1.2856	1.00963	0.255428	0.38988	0.636819	0.588977	0.741018
CTSD	0.722433	0.477838		1.01184	0.845455	0.844068	1.04514	0.68721	1.11765	1.24731	0.732458	0.952994	0.829345	0.739399	1.27488	1.13714	0.812698		1.05098	0.446123	0.52569	0.78564	0.964468	0.689564	1.09916
RPL9	0.919512	0.984559		1.0473	0.768954	1.24303	1.67676	0.742439	1.08829	2.09663	0.74747	1.6868	1.1697	0.702175	1.18348	1.75249	2.01846	1.69618	1.57735	0.590061	1.20128	1.68101	1.40471	1.08909	1.48894
HLA-B	1.16684	0.618983	1.35713	0.975756	0.833991	1.24556	1.23659	0.944139	1.22246	1.28542	0.906667	0.882393	0.974704	0.900007	1.08912	1.36479	1.27656	1.86488	1.2913	0.553307	0.690768	0.929144	0.886787	0.964886	1.27303
NTRK3												1.04381				0.682877	0.957138	1.48099		0.471979		0.970096		0.993733	0.872382
AC011586.2		0.588099	1.06644	0.701663		0.960425	1.18195				0.822691	1.03944	0.922056			1.06314	0.496265	1.61939	0.905169	0.710015	0.724444	1.09876	0.870873	1.15179	1.15843
TFEC													0.633498	0.932351						0.636782
CLSTN2		0.69117						0.742524				1.11304	0.74201	1.54178		0.877565	0.877398	1.66862		0.555478	0.648661	1.01352		1.08546	1.01098
MACROD2	2.33505	1.84372	2.06106		2.05342	2.03741	2.10821	2.17934	2.61434	2.52655	1.64282	2.36529	2.19787	1.88733	1.99283	2.04569	1.73287	2.65241	2.17247	1.82578	1.77414	2.39734	2.4306	2.24557	2.00074
FAP	0.583349	0.399239	0.959476		0.545468	0.764457	0.998808	0.592375	0.735864		0.691		0.799068	0.587689	0.566992	0.79127	0.74255	1.19673	0.716482	0.478051	0.462911		0.755907	0.744843	1.32819
CTNNA3	0.659189	0.566129	1.3111			0.938307	0.952118			1.23414	0.726542	1.14738	0.783852	0.977276	0.56406	0.818713	0.89518	1.43866	0.866474	0.663347	0.59141	1.08861	0.914051	0.827819	1.055
AC083837.1	0.848746	0.602584		0.538078	0.749404	0.837334	1.35926		0.85607			1.12456	0.97609	0.731962	0.665504	0.90585	1.0048	1.64939		0.684405	0.851334	1.04739	1.01414	1.30833	1.12749
AC131944.1	0.665494	0.560183	1.05755	0.523627	0.573264	0.929392	0.921053	0.595506	0.788265	1.12762	0.695589	0.982424	0.879169	0.669749	0.6416	0.861459	0.981988	1.43591		0.543783	0.598464	1.02919	0.651776	0.926837	1.16593
ABCC9									0.860317								0.89623	1.55374		0.606222				0.815722
AC092691.1		0.692258	1.34294			1.02637					0.934739	1.03803	0.836163	0.738419		1.03797	0.380438				0.558764	1.10459	0.534564	0.935322	1.10977
IGFBP7	2.45426		2.77056		2.516	2.4041	2.76575	2.09972	2.31471	2.22805	2.03847	2.2747		2.01488		2.56841	2.87455	2.31806	2.24882	1.94561	1.94632	2.57661		1.91618	1.8963
RAB31	0.618871				0.584187	0.561658		0.575333	0.777671		0.870201	0.937626	0.954737	0.684338	0.742257	1.00394	1.0114	1.40526	1.14042	0.591693	0.925363	0.959607		0.705093	0.992233
KIF26B	1.05387	0.781916	1.44729	0.969573	0.85177	0.790336	1.03451	1.22676	1.39096	0.795478	1.20729	1.42085	1.21614	1.1612	1.02343	0.935594	0.760131	0.92033	0.939291	0.894852	0.94216	0.785334	0.80747	0.796088	1.22431
NHSL2						0.854365						0.992579	0.576371					1.23981		0.398117			0.903538	0.76519	0.864769
C1QA												0.716836		0.735941		1.42996				1.17267					1.5971
SPARC	1.51984	1.40072	1.71902	1.34595	1.58682	1.86052	1.46294	1.29774	1.67423	1.60694	1.24228	1.66112	1.55112	1.11129	1.42686	1.72284	1.47346	1.88998	1.31552	1.20369	1.3227	1.40552	1.64775	1.15122	1.46827
ARHGAP29	0.601417	0.610468	0.957983	0.532317	0.432914	0.807272	1.18893	0.520312	0.835683	1.10264	0.77865	1.00522	0.702395	0.49849	0.62547	0.957927	1.16708	1.16782	1.64137	0.598305	0.538459	0.930974	0.803455	0.832328	0.964853
PLCL1	0.761357	0.488394	1.13506	0.718084	0.676823	0.838278	0.855186	0.714998	0.632577	1.103	0.766767	1.21851	0.948902	0.743835	0.527611	1.12358	0.817028	0.66636	1.0248	0.717947	0.539835	1.11865	0.964392	0.995877	1.08115
NR4A3	0.958186	0.996212	1.23739		1.13057	1.17032	1.55477	0.951792	1.14249	1.34219	1.1106	1.2812	1.07949	0.877781	0.916785	1.27502	1.1499	1.77861	1.25029	0.904243		1.34831	1.11628	1.44466	1.33868
PCSK2	0.796553			0.936442	0.877503	1.05102		0.83217				1.22985	1.15185	1.06612	0.778677	0.830054	1.00738	1.42204	1.04685	0.675389	0.664474	0.969805	1.18051	0.804852	1.15011
CDCA2	0.927736	0.902217	1.31428		0.551484		1.41882	1.0673	1.31352		1.02404	1.22909	1.06764	0.933536	1.16567	1.33568	1.18754	1.55511	1.18474	0.983316	0.763839	1.3326	1.27018	1.25266	1.0743
PAPSS2				0.618814	0.493362	0.65797	1.00767		0.82481	1.13154		0.954412	0.749591	0.627038	0.598374				1.1999					0.785411	0.915825
SYT1	0.62989	0.568385				0.777795	1.06349				0.823354	1.12018	0.77893			0.94618	1.02607			0.623903		0.988377	0.81584	0.797292	0.967718
ADAMTS6	0.751978	0.585899	1.0097	0.797839		0.960975	1.19586		0.880649		0.852486	1.14446	0.821245	0.675549	0.780659	1.17084	1.08403	1.40774		0.638478	0.720106	0.947891	0.847448	0.900814	1.06753
AL133538.1	0.744619	0.452656		0.244588	0.536761	0.982059	0.340765	0.389971	0.352718	0.418142	0.745162	0.927805	0.425359	0.343716	0.402023	0.911701	0.453645	0.703134	0.413677	0.41637	0.241062	0.473696	1.24673	0.806199	0.874989
CLSPN	0.993888	0.984511	1.30313	0.947343	0.84718		1.19682	0.934216	1.1217	1.10296	1.09931	1.15633	1.0022	0.862137	1.07557	1.27591	1.07694	1.50781	0.653282	0.866508	0.958739	1.23884	1.0638	1.05818	1.17929
CCDC3	0.853969		0.953741		0.638754		1.14755	0.633802				1.03449	0.849368			0.885317	0.997127	1.51695	0.92569	0.632298	0.627872	1.08967	0.96113	0.932676	1.02119
KCND3	1.14496							0.921683				0.792945	0.678655	0.589532				1.52379		0.506743		1.15193	0.84701	0.899254	1.01753
C3							1.26563					0.901595	0.755735	0.95146				1.4341				0.834735
TMSB10	0.466279	0.553503		0.585656	0.462266	0.64344	0.801254	0.406456	0.8498	1.22962	0.501482	0.76077	0.681752	0.178294	0.807984	0.978449	0.989645		0.896892	0.230024	0.622509	0.928536	0.685824	0.612296	1.20234
AC002070.1	0.801051								0.842468	1.00656		1.08728	0.746163	0.908146	0.719175	0.918448	0.841619	1.45511		0.505974	0.559464	1.03443	0.869239	0.796346	0.90923
CLDN5																									0.8649
DENND2A	1.56792	1.49037	1.25478	1.39845	1.12727	1.69622	1.80984	1.72059	1.60851	1.75329	1.54889	1.61381	1.64071	1.21061	1.30976	1.54304	1.70462	2.02256	1.8521	1.24525	1.23348	1.69522	1.45788	1.5835	1.31028
DACH1		0.545233										0.869998	0.869059	1.11875		1.26301	1.04449			0.557155	0.52774		0.73971	0.824579	1.11668
EFEMP1																					0.527605		0.769041
AF279873.3			0.204735	0.0481199		1.07538	0.669209					1.04941	0.652273	1.08408		0.173244	0.939372	1.8268	0.28021	0.655728	0.84838	0.901534	0.0369832	0.734842	0.893789
CD86														0.621498											1.08458
AL157871.4	1.01494	0.771928	1.43959	0.901065	0.983542	1.01598	1.48632	0.933869	1.08495	1.38223	1.00254	1.28882	0.785993	0.93442	1.07127	1.13383	1.19156	1.82386	1.19814	0.977848	0.939495	1.42958	1.08916	1.49853	1.31232
CD163L1												0.853229		0.336162			0.761629	1.47434	1.20534		0.499595	0.863481		0.780088
HRH1		0.507936											0.682952			0.720405	0.84644	1.3401	0.717098	0.540828	0.387202	0.85038	1.0015	0.798101	0.849255
AC009562.1	0.920497		1.31009	1.09357	1.15808	1.38895	1.0821	0.823649	1.16607	1.09126	1.14434	1.04035	0.865033	0.866795	0.879139	1.22386	1.24069	1.57817	1.29886	0.851984		1.54785	0.940805	1.2037	1.26336
BMP6	0.77549	0.612172			0.607198	0.891723				1.26967		1.09415	0.769671			1.18261	1.0574		1.04621			0.980156			1.0531
LAMC3	1.09615	0.859147	1.43364	1.05976	1.02343	1.29952	1.32319	0.93794	1.14647	1.3138	1.15879	1.40214	1.27644	1.14672	1.13825	1.22501	1.21238	1.8838	1.21029	0.935102		1.40544	1.21911	1.24566	1.20324
IKZF1												0.84221	0.849396			0.907215	1.09968			0.742083	0.539943	0.994533	0.656227	0.864093	0.895017
CDH19	1.14811	1.00164	1.2675	1.07	0.948651	0.982706	1.04777	1.1344	0.932276	0.939564	0.955537	1.71422	1.1871	0.980172	0.931365	0.898899	0.834085	1.9634	1.17428	0.745288	0.832636	1.30556	1.15898	1.3952	1.3369
ZFPM2-AS1	0.788643	0.231949	0.829008	0.250251		0.335721	0.564541		1.03347	1.00503	0.633688	1.14992	0.792476	0.499077	0.926001	0.334409	0.824064	1.01595	0.574836	0.417341	0.695434	0.378143	0.783533	0.908198	1.0611
CA2									0.871847	0.936294													0.716881
SAMD12		0.362055										0.952458		0.640098		0.911931	0.996941	1.56341	0.91472	0.587134	0.561124	1.07764	0.708031	0.925835	0.969124
AC093607.1	0.951684	0.619112	1.38637			0.692389	1.01575	0.503342	0.789647	1.03189		1.06501	0.799541		0.74572	0.988026	0.931765	1.68284	0.868293	0.750405	0.603537	1.0336	1.09312	0.884294	1.07535
PRUNE2	1.12355	1.00144			1.43737	1.28555	1.83224	1.31424			1.24624	1.86759	1.51103	1.03966	1.21692	1.40649	1.6824	1.59629	1.11679	0.737647	1.13253	1.36397	1.68467	1.78611	1.48226
ADAMTS19	2.42241		2.86182	2.41135		2.512	2.65397	2.00641	2.49616	2.73403	2.4001	1.8126	2.63161	2.10055	2.38533	2.0352	2.66071	2.9727	2.45529	2.00619	2.12077	2.55948	2.58094	2.4685	2.03927
LDLRAD4		0.333761			0.719293	0.904082	1.46295	0.459678	1.00267	0.980434		0.755593	0.833026	0.678859	0.83805	1.02759	0.624117	1.11558	1.05188	0.525294	0.699356	1.03517	0.829104	0.456768	1.08365
PDE1C		0.498055					1.06195					1.02771	0.750745	0.934199		0.750473	0.959908	1.2861	0.848978	0.518336	0.51455	0.985028	0.290056	0.874086	0.95413
CARD11												0.873531		1.04047		0.804526	0.830325			0.55601	0.610065	0.916176	0.642374	0.984743	1.01833
INPP5D												1.02393	0.772735	0.607728		0.853462	1.02878	1.28766		0.574119	0.525607	1.05491	0.868011	0.837368	0.925829
NRXN1												0.850383	0.666032	0.986528		0.819113				0.470852		1.0296	1.19629	0.800391	0.829166
LTBP2	0.637196	0.3141	1.02767			0.792046		0.617804		0.966484	0.737351	1.00362	0.683521	0.619841		0.825335	0.896539			0.54478		0.963335	0.600744	0.96569	0.904646
AL357507.1	1.14915	0.965154	1.21021			0.830982		0.627736		0.948946		1.06593	0.814369	0.963002		1.02612	0.858912	1.50193		0.88692	0.57644	1.29843	1.04966	0.842852	1.11106
LRFN5				0.523317		1.00629					1.24452	0.920276			0.716711	1.07926	1.05562	1.48466	0.964166	0.642265	0.690389	0.956793	1.10481		0.889772
EPAS1	0.741669	0.631382	1.29107	0.674003	0.625829	0.704129	1.14479	0.664765	1.00378	1.08149	0.785141	0.983688	0.826545	0.7065	0.696472	0.902715	0.982543	1.15221	1.09813	0.589336	0.573439	1.06589	0.813675	0.983882	0.975051
PLXNA2	1.65057	1.42115	1.92844	1.50175	1.45727	1.42135	2.09132	1.63887			1.8545	1.63765	1.5122	1.68265	1.49075	1.74866	1.52236	2.26615	1.61841	1.43345	1.45304	1.50097	1.48102	1.71846	1.49388
EPHA3	0.413625					0.582593	1.0014	0.520245	0.887974		0.751875	1.00301		0.711201	0.465161	0.886912	0.913818	1.47603	0.866994	0.529329	0.575124	0.991338	0.726855		0.970782
CD34
SNTG2												0.96753		0.555005		0.790385	0.858131	1.343		0.48067		1.0196	0.63531	0.827248	0.87945
ITIH5						1.08796			0.978557		0.730888	1.1799	0.704147	0.473041	0.705555	1.01017	0.895986	1.33252	0.964421		0.0726632	0.772827		1.02191	0.976016
SEMA3A	0.697605	0.266924		0.680566		0.891635	1.00026	0.596988	0.7807	1.13163	0.642952	0.925925	0.690411	0.779519	0.575572	0.682867	0.88754	1.408	0.887647	0.486978	0.173587	1.01083	0.59568	0.791097	0.929287
BX284613.2	0.468429					0.890699	0.942541	0.600466	0.779155			1.02784	0.767915	0.850598		1.00767	1.07176	1.4963	0.964115	0.479441	0.618138	1.03208	0.966893	0.843148	0.905827
ANKH	0.87748	0.723227	1.27316	0.782629	0.710479	1.16948	1.15707	0.729307	0.966938	1.21389	1.0227	1.03491	1.0222	0.868867	0.855711	1.06385	1.08225	1.71521	1.0593	0.758179	0.817466	1.27682	1.00683	1.13627	1.07266
RUNDC3B	0.659676	0.416539				0.690232	0.960585		0.803185	1.08057	0.490398	0.978213	0.703618		0.591624	0.759711	0.874409	1.37007	0.87192	0.574509	0.536413	0.993552	0.743145	0.714709	0.994644
PTGDS						1.3886				1.30493	1.00552						1.25011								1.14437
PRKCH	0.610673	0.538107	1.07793	0.634806	0.7976	0.829942	1.18034	0.993576	0.9897	1.08506	0.784767	1.12889	0.941515	0.793239	0.681226	0.936982	0.978008	1.62971	0.984363	0.660131	0.741202	0.947386	0.700489	0.998037	1.0252
LINC01934		0.436149	0.809755			0.677834	1.07012		0.84259		0.730815	1.07018	0.924622	0.644404	0.543984	1.08413	0.904083			0.577113	0.494308	1.04153	0.738219	0.863488	0.997086
STC1	1.23889			0.547818					1.17292				0.615859	0.737367		1.16977		1.46235					1.28068	0.968801	1.05647
ITGA8						0.86675			0.966874			1.03981	0.698812	0.691254		0.768748		1.30119				1.01294	0.969867	0.79625	0.865033
SLC25A48	0.56223			0.624183		0.592626		0.399187					0.731736	0.610654				1.35038	0.780662	0.798719		0.958546		0.87981	0.949127
PTPRE	0.723347				0.468061	0.667696		0.623189			0.648361	0.673364	0.993151	0.722631	0.724252	0.870085	0.839809	0.871679	0.75878	0.442283	0.306016	0.888598	1.12983	0.599498
PCED1B	0.556251	0.601885	0.889539						0.928345			1.17178	0.981328	0.654931	0.707282	0.917181	0.895517	1.47456		0.676896	0.641869	0.986365	0.784947	0.572826	0.910182
AL117329.1	2.72154	2.458	3.04704	2.00812	1.97736	2.50414	2.19394	1.76398	2.90858	1.7338			2.77861	2.00627	1.88334	1.87954		3.38182	1.9578	1.79935	1.77529	1.78536	1.90227	2.6732	1.99517
RGS16	0.989192		0.917608									0.881142	0.785828						1.34779	0.898806	0.671713		0.976165	0.948973	1.01178
MERTK	1.05915	0.880119	1.50146	0.982945	1.2752	1.57358	1.7362	1.02639	1.16335	1.11761	1.17366	1.35679	1.18167	0.907093	0.956779	1.28031	1.3845	1.82757		1.00246		1.47482		1.21373	1.16264
RPL35A	0.685731	0.593966		0.770464	0.574241	0.864676	1.29063	0.540915	0.899381	1.52439	0.620963	1.21245	0.818114	0.368988	0.986146	1.22463	1.39479	1.67616	1.37336	0.359987	0.715403	1.28418	1.22906	0.806308	1.3108
ATP8B4								0.752409						0.551609						0.873024				0.81717	0.908679
LINC02099	0.35443		1.07796	0.606889	0.331255	1.07953	1.18068	0.693723	1.04948	0.961787	0.764108	0.905221	0.518613	0.457841	0.425223	0.814011	0.863362	0.980973	0.653886	0.176252	0.0297708	0.300809	0.488598	0.916919	1.01375
ABCA9	0.581675		0.935637	0.431119	0.498369	0.707377	0.588377		0.879427	1.05173	0.949084	0.986578	0.857383	0.723789	0.656963	0.718078	0.810935		0.77062	0.561723	0.439861	0.939631	0.545758	0.754911	0.955443
CNTN1	0.803639		0.840735		0.606239	0.382726	0.797536		1.00335		0.788814	1.02543	0.937768	0.765833	0.56868	0.884447	0.87192	1.45038	1.24228	0.620999	0.520032	0.924952	0.705268	0.800782	0.999139
HCN1		0.735411	1.24762		1.12293	1.36462	1.2281		1.2046	1.27291		1.43667		1.51264		1.27621	1.14688	1.64841	1.22986	0.844371	0.698884	1.3504	1.0831	1.13098	1.1523
ITGAX		0.406266		0.51114			1.15906	0.570799	0.750289		0.900377	0.933356	0.569304	0.667968	0.573543	0.778282	1.11071	1.30229		0.521582		0.874068		0.919643	0.878122
ZBTB16						1.31067		0.511088	1.17052	1.04015		1.32631		0.859153		0.760207	1.11635	1.30884		0.533111	0.554386	0.936615		0.848941	1.09956
UBC	0.834816	0.636063	1.85675	0.628921	0.594513	0.746627	1.03642	0.731292	1.02057	1.06421	0.604644	0.927779	0.812374	0.258711	0.689465	1.21512	0.838827	1.90321	1.18536	0.370077	0.412096	1.07419	0.766256	0.807183	1.2113
EGLN3	0.498791	0.715517	1.36862	0.707927	0.886284	0.896302	1.3377	0.844641	1.18842	1.31665	0.961079	1.34806	0.991071	0.839145	0.770156	1.07925	0.967697	0.926182	0.652807	0.673079	0.667014	0.358648	0.34712	1.07769	1.18777
KCNMB2	0.829853	0.650665	1.28865	0.669756		0.9502	1.05237		0.95245		0.807336	1.12409	1.11688	1.00957	0.940787	0.817371	1.16942	1.57167		0.703409	0.517114	0.812111	0.732348	0.90134	1.14361
RPL10	1.12927	0.903836		1.14827	0.956922	1.38391	1.63691	0.812491	1.10457	1.67179	0.754321	1.55846	1.09289	0.914535	1.21516	1.56378	1.77413	1.76742	1.51811	0.734236	1.00426	1.5582	1.49267	1.10346	1.43327
PIK3R3	0.580902	0.47468		0.445844	0.483391	0.81655	1.00297	0.617458	0.745805	0.845456	0.654483	0.943563	0.741001	0.563981	0.59829	0.905413	0.42993	1.37585	0.81958	0.497941	0.202142	0.922361	0.764336	0.720026	1.02902
ZBTB7C	0.513176	0.759184	0.917391			0.854516	1.0652	0.613155	0.73606			0.956797	0.810094	0.83681		1.05931	0.962263	1.13705	0.811106	0.626187		1.00566	0.863191	0.857036	0.938673
MT-CO1	2.73322	2.35096	2.20893	2.70852	2.82447	2.91779	2.61289	2.36734	2.8612	2.45066	2.35679	2.68479	2.49566	2.44129	2.59035	2.69837	2.38176	3.87205	2.65795	3.68049	2.70695	3.77148	2.62324	2.47572	2.73231
COL15A1	0.715197	0.538776			0.490203	0.763598	1.02844	0.559233	0.723026	1.02617	0.686302	0.915246	0.703758	0.622047	0.692483	0.930936	0.801316			0.485685	0.466422	0.964804			1.01578
SPOCK1	0.561537	0.530196	1.25131			0.922742	1.6478	0.553197		1.19456		1.07723	0.76682	0.548722	0.65973	1.01441	0.877492	1.78459		0.684595	0.618445	1.01922	0.816525	0.996051	1.08533
NOSTRIN	0.977662	0.847926	1.26688			0.725043	1.21161	1.0795	0.92992	1.0102	1.15849	0.983721	1.19411		1.1343	1.10633	1.06944	1.6571	0.79495	0.862465	1.01467	1.38426	1.18256	1.06122	1.12854
MCTP1	0.650777	0.504412	0.940586	0.494341	0.519369	0.697174	0.98465	0.682372	0.908013	1.05119	0.764785	0.987972	0.806613	0.62823	0.751549	0.87395	0.735687	1.4085	0.772688	0.478187	0.58657	0.824206	0.75611	0.913815	0.9782
BX322234.1	0.800905		0.999672		0.562422	0.966243	1.2554	0.678409	0.875248	0.942782	0.788979	1.05474	0.869312	0.814818	0.470947	0.69632	0.927528	1.44112		0.633076	0.654826	0.987455	0.794871	0.538885	0.901958
NTNG1		0.456368	1.31501	0.771636	1.18678		0.777869					1.21854		0.922957	0.810343	1.15398	1.07269	1.43779		0.565092	0.737329	1.2202	0.966238	1.20671	1.12652
CREB5	0.745082	0.50028	0.582945	0.640871	0.752448	0.899256	1.10511	0.95452	0.699837	1.07964	0.82033	1.22311	1.05993	0.841099	0.41472	0.81071	1.0492	0.987479	0.957049	0.536239	0.394065	0.921643	0.892437	0.52086	1.12422
DOCK4	0.919189	0.853621	1.52167	0.889508	0.689334	1.25248	1.45718	1.04381	1.22411	1.12905	0.897404	1.40614	0.966722	0.942378	0.882387	1.08599	1.04257	1.43072	0.94368	0.858449	0.64397	1.17506	1.18453	0.703754	1.1219
AL163541.1	0.991113	0.833777	1.20768	0.902034	0.869816	1.36834	1.52927	1.03646		1.48835	1.11159	1.25875	1.22934	1.24505	1.10274	1.3171	1.27758	1.8418	1.20306	0.974243	0.79078	1.1752	1.17405	1.16697	1.18241
RASGRP3	1.096	0.74098	1.24495		0.936406	1.27775	1.4263	0.901778		1.31633		0.659697	1.17109	1.34423	0.971061	1.17155	1.26706	1.95659		0.97991	0.921614	1.45108	1.10999	1.20395	1.43775
LINC01692												1.14017				0.779477	0.768367			0.547481	0.770531	1.20031	0.511409	0.801526	1.04432
CHODL	0.760168		1.04489	0.776915	0.744646	0.909217	1.2343	0.681128	1.05581	1.22798	1.0553	1.25464	0.881309	0.660654	0.712954	1.01835	1.00608	1.61852	0.882424	0.692336	0.388255	1.04326	0.882872	0.845107	1.01338
FANCI	0.920798	0.895087	1.29179	0.848672	0.719628	0.888181	1.14181	0.871556	1.09782	1.15527	0.986326	1.13725	1.03073	0.906072	0.966328	1.0971	0.99708	1.5211	1.01048	0.694396	0.739913	1.13883	0.955887	1.02331	1.1643
PAPPA		0.640302	1.12506	0.537332		1.00096	1.07694	0.567263	0.911147	1.16704	1.00376	0.988465	0.838082	0.689611	0.731502	0.882765	0.998652	1.57355	0.984047	0.627187	0.69164	1.07543	0.898676	0.779364	1.05136
AC008742.1	0.667963	0.6155	1.09814					0.821459				0.977156	0.811393		0.589934	1.13166	0.86471							0.882571	0.995955
RTN1		0.525593				0.832072	0.819179					1.07095	0.70606	0.994297			0.996463	1.17848		0.520414	0.532207	0.972779	1.10503	0.734391	0.972337
CACNA2D3	0.708473											0.980207	0.745024	1.28619	0.458188	0.966199	0.904629	1.39128	0.885297	0.566135	0.583906	0.98046	0.816569	0.876886	0.989783
RPL7	1.12834	1.05153		1.16577	1.05454	1.3966	1.81069	0.920817	1.21007	2.44164	0.979093	1.79914	1.29004	0.880489	1.21203	1.83309	1.91985	2.28474	1.89311	0.828155	1.19548	1.83774	1.55965	1.34032	1.5032
GALNT17	0.688641											0.95526	0.733534	1.2687		0.791685	0.847561	1.43404		0.476483	0.440792	0.967488	0.714412	0.778146	0.917155
ADGRL2		0.480668			0.631316	0.864139	1.01775	0.734891			0.724958	0.976437	0.894679	0.847146		0.998036	0.935814	1.38934	0.712023	0.445883		1.13182	0.70655	0.886778	0.966718
H2AFZ	0.708325	0.711367		0.620735	0.625835	0.626279	0.930632	0.550212	0.733192	1.29394	0.714822	0.912071	0.737279	0.55028	0.68577	0.783467	0.895434	1.19771	0.86482	0.312716	0.550847	0.858289	0.799214	0.684505	1.18981
GUCY1A1																0.863053
CCL3													0.670671				0.721474			0.807606		0.91224		0.904958
TNFAIP2	0.570349	0.444082		0.371454					0.601969	0.840421		0.84437	0.603174	0.513631	0.675441	0.952284	0.800807	1.25782		0.733625	0.645664		0.595751	0.727537
RAPGEF5	0.634323	0.547831	0.85482		0.649123	0.716178	1.53952	0.630886	0.770215	1.02301	0.624606	0.979329	0.905064	0.694623	0.562221	0.906042	0.908932		0.856248	0.566936	0.552397	1.08986	1.05114	1.007	0.980737
RPS6	0.688723	0.649054		0.92277	0.719565	1.08282	1.15769	0.501148	1.02469	1.58501	0.609	1.04307	0.825273	0.389392	0.788578	1.29248	1.64733	1.52124	1.36094	0.448703	0.916239	1.346	0.997181	0.798052	1.29478
CNTNAP4	0.731393		1.14089				1.05781		0.879125		0.588867	0.905612	0.692935	0.962809	0.625927	0.921628	0.9382	1.59604	0.817907	0.477152	0.473893	1.0801	0.760766	0.797486	0.878427
ELN														0.784074		0.90568		1.30959		0.69393				0.758446	0.870785
MELK	0.663819	0.554814	1.16792	0.578223	0.674088		1.07977	0.716798	1.03712		0.971364	0.904898	0.821809	0.694946	0.805817	0.97707	1.02228	1.36113	1.01627	0.711974	0.655229	1.10364	0.827509	0.882154	1.05615
RPL15	1.15238	1.03788		1.50712	1.05245	1.45631	1.81506	0.937411	1.44627	2.28989	0.949179	2.04965	1.28563	1.01399	1.21491	1.70329	1.99337		1.91562	0.79798	1.14652	1.7531	1.5596	1.22143	1.47217
PDGFD	0.535484		0.939225	0.720274	0.273713	0.804665	0.485923	0.339729	0.230494	0.762678	0.774598	1.02124	0.606399	0.54761	0.576198	0.297891	0.560474	0.710465		0.442603	0.419494	0.957887		0.83517	0.861661
ITGA10	0.713249	0.5935	0.953021	0.657079	0.497668	0.760919	1.04436	0.644716	0.688157	1.06137	0.650481	0.95915	0.725503	0.588499	0.591824	0.74926	1.02186	1.41475	0.89455	0.564173	0.35765	0.93804	0.815089	0.879152	0.98058
LINC02208	0.836693	0.567689				0.861297		0.583154				1.11611		1.00546		1.01975	1.0101	1.5967	1.07919	0.646193	0.547771	1.12087	0.918618	1.0911	0.959462
AGBL4	0.645197	0.635835	0.845527		0.69526		1.27567	0.719494	0.936004	1.11376	0.736524	1.09936	0.901477	0.489382	0.514458	0.920655	0.85689	1.40517	0.900653	0.605922	0.227155	0.738039	0.467992	0.925068	1.0507
CYBB												0.546539		0.666769										0.791423
IL7R		0.439943												0.597481									0.763484
WARS	0.930414	0.704251	1.41524	0.828839	0.924453	0.96202	1.35946	0.92979	0.861311	1.38604	0.947794	1.21681	0.760889	0.696248	1.06434	1.09793	1.17733	1.79308	1.20824	0.818429	0.828147	1.34093	0.886956	1.40173	1.24409
MIR99AHG	0.865437	0.953883	1.2776	0.767342	1.05088				1.07541	0.9413	0.734973	1.48381	1.26248	0.940154	0.882742	1.13831	0.731619		0.913647	0.972886	0.572678	1.34655	1.19535	1.20968	1.20074
PRKCB			1.2865		0.608145	0.697083			0.761873	1.02332		0.816688	0.474826	0.647923		1.03605	0.872978	0.986569		0.289246	0.726177	0.847002	0.911339	0.887882	0.835462
ZNF366												0.934101		0.642252	0.590432										0.932681
KCNN3	0.737383	0.620055		0.536644	0.654248		1.0346	0.807402	0.923121	1.22021		1.09868	1.01664	0.581892	0.721495	0.86968	1.08448	1.5492	1.02198	0.675583	0.549242	1.0762		0.895975	1.02462
MT-ND1	2.35922	2.12756	1.95094	2.40443	2.41642	2.44232	2.36099	1.94403	2.49739	2.04562	2.03117	2.2436	2.18535	2.03334	2.17592	2.39702	1.98851	3.56065	2.34077	3.31176	2.30548	2.98237	2.22415	2.11079	2.35668
PLXNA4	0.702508		1.13336					0.957774				1.15846	0.9484		0.655314	0.884117	0.883186	1.4218	0.799135	0.535451	0.560695	1.02951	0.811448	0.898673	1.04661
MS4A4A			1.18897				1.00966		0.760693			1.04742	0.903841	0.919429	0.582778		0.852858				0.515426	0.969154			0.774899
CHRM3	0.478502	0.469475		0.568187		0.886532		0.522818	0.72584		0.830665	0.964266	0.642715	0.765232	0.477087	0.625414	0.947563	1.39038	0.582679	0.34741	0.426946	1.00216	0.903807	0.829212	1.03416
NOX4	1.81622	1.60961	1.2591	1.93681	2.1151	2.07562	2.45982	1.95382	2.13433	2.35872	1.89284	2.40128	2.01318	1.81657	1.6486	1.82222	2.12679	1.85125	2.00801	1.61095	1.71926	2.26357	2.14983	2.07818	1.71542
RASGRF2	0.853015	0.638275	1.04396	0.680147	0.784074	1.01995	1.11565	0.748564	1.0387	1.16101	0.822807	1.1414	0.87237	0.716128	0.828701	0.934291	1.0509	1.5547	0.951184	0.643717	0.641514	1.12321	0.928767	0.941987	1.01058
ZFPM2	0.713488	0.513916	0.91379	0.55085		0.74186	0.949436		0.709478	1.11504	0.651088	0.983233	0.754088	0.664108	0.809818	0.75238	0.677383	1.37359	0.790971	0.605727	0.849657	0.776832		1.11095	0.987679
SYNDIG1																0.966905	0.853445					0.982971	0.633246		0.8918
MAN1A1		0.554819	1.07247									0.923984				0.787107	1.12518	0.8875		0.823991	0.768235	0.961818	0.870691	0.422279	0.93598
PPP1R16B	0.64607		0.901019	0.661043	0.531065		1.11714		0.872488			1.02353	0.855291	0.483758	0.602881	0.958463	0.89082			0.45332	0.699309	1.10142	0.689724	0.824367	0.963371
MT-ND2	2.24315	1.97409	1.87646	2.33658	2.35779	2.36877	2.21903	1.92905	2.39869	2.00951	1.84623	2.217	2.06683	1.96186	2.02111	2.336	1.96141	3.47514	2.20453	3.12023	2.21132		2.13832	1.92479	2.30887
POU2AF1	0.576477			0.683423			0.905178		0.762497	0.868892		1.00119			0.820102	1.06919	0.83612	1.32629	0.856963		0.680276	1.00687
SEMA5A	1.23527	1.61859	1.69374	1.25286	1.23707	1.53755	2.11679	1.23226	1.04295	1.58217	1.13936	1.44078	1.76155	1.30162	1.31845	1.73489	1.39394	1.01732	1.18601	1.177	1.03513	1.92087	1.87007	1.07227	1.63571
KIF2C	1.01223	0.991535	1.2501		0.810171	0.7929	1.38242	1.04024	1.23166	0.988383	0.89871	1.13788	1.07906	0.928801	1.05246	1.26195	0.985583	1.5721	1.12168	0.927155	0.664902	1.17757	1.08123	1.2183	1.08189
SDS							0.861682	0.5557	0.638442	1.02413		0.906554	0.713219		0.542549		0.84616	1.37026		0.576875	0.507324	0.999608	0.755023	0.829349	0.910298
MT-CYB	2.3726	1.92199	1.79414	2.29126	2.23353	2.37314	2.20573	1.92269	2.32931	1.99684	1.89555	2.22741	2.16421	2.04845	1.96216	2.30069	1.96875	3.38597	2.27892	3.10154	2.25582	3.12557	2.15293	1.96421	2.30654
MT-ND4	2.43775	2.08047	2.00414	2.50365	2.58219	2.52923	2.3972	2.07576	2.59852	2.14471	2.07136	2.40283	2.25958	2.13405	2.19155	2.481	2.09343	3.5357	2.45662	3.35421	2.42242	3.42795	2.3519	2.21552	2.5076
AC073529.1	1.1614	1.0193	1.57355	1.11158	1.01411	1.32707	1.53969	1.01046	1.43922	1.53872	1.27448	1.37468	1.314	1.07854	1.42412	1.45347	1.4137	1.85109	1.36058	0.980218	0.826362	1.38719	1.35606	1.33311	1.32126
ARHGAP6		1.20513						1.24327		1.18794		1.56152	1.12533	1.00592		1.33999	1.43373	1.68104	1.52454	0.969196	0.746374	1.43115	1.10021	1.13838	1.35904
ADAM12	1.0521	0.84882	1.45067	1.03889	1.15643	1.30347	1.42733	1.11263	1.30712	1.45775	1.15848	0.941492	1.37812	1.08839	1.21902	1.29496	1.22499	1.88551	1.37795	0.878448	0.897285	1.33132	1.15288	1.24257	1.23025
AL008633.1	0.823297	0.825812	1.29837	0.899457	0.819355	1.20334	1.27856	0.905993	1.32055	1.38877	0.997471	1.20666	0.989322	0.89052	0.964342	1.15017	1.19506	1.69738	1.07862	0.734704	0.709238	1.08681	1.03542	1.05171	1.17849
NIBAN1			0.866001		0.827103	0.942345	0.704766		0.729557	0.913089	1.24227	1.29601	1.1247	0.835988	0.963159	1.23434	1.1081		1.13384	1.03221	0.785729	1.14591	1.12047	0.909307	1.17705
MAST4	0.654212	0.874575	1.08713	0.491087	0.717758	0.787877	1.12235		0.856614	1.0632	0.740298	1.02738	0.718301	0.686383	0.643402	0.927452	0.88199	1.30497	0.938113	0.609508	0.578473	0.993257	0.733807	0.898378	1.0055
GRIA4	0.706254			0.500239	0.690655	1.08589	1.16646		0.853199	1.15146	0.690342	1.3103			0.884483	0.87955	1.10527	1.41837	0.961291	0.632776	0.646268	1.11792	0.910978	0.926337	1.22557
BCL11A		0.573289																1.88088					0.939065	0.706282	1.09146
ENTHD1	0.885001	0.931662		0.633686		0.90419		0.731842			0.755613	0.922138	0.777784	0.769068	0.669667	0.858306	0.757047	1.59637	0.753711	0.190332	0.554362	0.46657	1.04043		0.940423
TP63		0.517133					1.02043					1.11951		0.447128		0.856639	1.34492	1.53632	0.842005	0.464863	0.573544	1.01372		0.874185	0.865843
MYOF	0.836102	0.711474		0.629221		0.773002	1.6477	0.67829	1.61517		1.02425	1.3378	0.803955	0.629768		1.31513	0.974901	1.75664	1.58961	0.645962	0.455704	0.897517	1.19653	0.910533	1.34715
SLCO5A1	0.690399							0.81211				1.00181	0.774615	0.644981	0.669147	1.12152	0.746803	1.43367	0.81864	0.511878		1.00066		0.832589	0.931248
AL353586.1			0.887394			0.64142						1.0986				0.865579						1.0557	1.1062	0.897688	1.02443
RPS3A	0.68984	0.767804		0.790112	0.593621	0.969359	1.20289	0.510347	0.878289	1.55009	0.537918	1.08202	0.820296	0.320605	0.779273	1.2003	1.42752	1.65535	1.31568	0.342302	0.832097	1.13576	1.00027	0.82362	1.31595
CSMD2										0.925561		1.01974	0.57129	0.725147		0.70657	0.881607	1.39565		0.479439	0.494775	0.944385	0.760845	0.863484	0.878575
IGFBP2		0.584487				0.842317	0.934987	0.767507	0.838459	1.02419	0.723334	0.669597	0.890578	0.814889	0.74436	0.864437	0.935003		1.01039	0.625146	0.745128	0.995885	1.001	0.855298	1.02417
KLHL4		0.767776	1.08102									0.900743	0.665664	0.587378		1.16415	1.05434			0.658621	0.487636	1.13016	0.896937		0.872954
AL138828.1	0.712405	0.71195	0.97197			0.787372	0.821249	0.613746	0.832468	1.10077	0.70623	0.969374	0.93108	0.550355	0.559119	0.850594	0.923183	1.61701	0.768938	0.651379	0.390308	0.375971	0.766004	0.824694	1.03377
NCAM1		0.610919	1.32685			0.787488		0.597285	0.625257	0.474239	0.489186	1.24404		1.18768		1.07019	1.07119	1.66875	1.24363	0.963332	0.610689	1.2212	0.66773	1.10301	1.09196
SLC7A11	0.604948	0.568257		0.936811	0.521881	0.516229	1.09529		0.7202	0.989576	0.654306	0.948847	0.816881	0.623028	0.552628	0.871189	0.724494	0.224431		0.65039	0.459725	0.889887	0.910286	0.328349	0.956593
AC008591.1	2.67126		2.98766	2.57741	2.6536	2.74897	2.9649	2.40308	2.74793	3.02869	2.5923	1.98435	2.71957	2.39589	2.47281	2.37012	2.72465	3.14647	2.69012	2.2713	2.23856	2.64375	2.78434	2.69941	2.03227
PIK3R5												1.1036	1.06819	0.917942			1.03227	1.50896		0.740099	0.577268	0.876999	0.967331	0.816208	0.855181
KIF15	0.786153	0.789607	1.01887	0.714903		0.948245	0.963395	0.80102	1.04207	1.10897	0.930484	1.19896	0.850622	0.93479	0.889975	1.08084	0.976057	1.28765	0.973805	0.846795	0.718392	1.09051	0.985889	0.958392	1.04893
S100A4		0.660779		0.561985		0.673595	1.03034	0.650765	0.797093		0.750721	0.610888	1.32976	0.651568		1.13702	1.24984		0.746384	0.0879292	0.813949	0.560758		0.695394	1.24617
TENM3	0.478356	0.15201	0.814094		0.446821	0.729193	0.670822	0.521953	0.891002		0.298409	1.08903	0.660748	0.543033	0.501858	0.395849	0.50846	1.46545		0.558592	0.394685	1.16534	1.08389	0.982128	1.08495
GALNT13		0.526529										0.782242		0.815523		1.0315	0.78802	2.0615		0.631863	0.45032	0.969157	0.728085	0.884806	0.962682
AC079352.1	0.796098		0.936351	0.566915	0.453563		1.26009				0.721084			0.748719	0.622651	0.940944	0.916424	1.46595	0.928363	0.641878	0.517975	1.08759	0.941991	0.967341	1.0094
MKI67	0.732242	0.699895	1.13829				1.17771	0.874203	0.746504		0.778655	0.696258	0.787814	0.867152	0.799548	0.9994	0.859961	1.11108	1.12098	0.834307	0.715888	0.856503	0.892058	0.768966	1.03916
EFNA5	0.543319	0.480884		0.459618	0.271837	0.360929	0.862052		0.502587	0.442864	0.586305	1.03722	0.917931	0.68006	0.630669	0.880042	0.632854	1.4979	0.871279	0.278461	0.251088	0.841098	0.353535	0.936729	1.05815
CCDC85A	0.763218	0.587674				0.781432				1.14031		1.21049	0.905485			1.00166	1.01193	1.44136	0.987111	0.670913	0.625689	1.14363	1.11516	0.695467	1.08772
LYN			1.53467	0.560302	0.681526	0.878253			0.801515	1.22936	0.681464	0.893299	0.835835	0.660327	0.676169	1.06934	0.998633	1.63755		0.691707	0.756848	1.00972	0.89686	0.864958	1.01954
VEGFC	0.687853	0.520636														0.673242				0.437445		0.889723
RGCC						0.922729		0.719351										1.37361		0.501144				0.884115	1.16854
AC023590.1		0.325945										1.01557	0.892993			0.82713	0.892735	1.5071	0.766656	0.557199	0.549338	1.05224	0.642803	0.815534	0.963946
ST6GALNAC3	0.881757		1.32809	0.973199	1.0441	1.43111	1.11646	0.926961	1.00888	1.25857	0.959738	1.63643	1.3248	0.982818	1.08413	1.4311	1.54645	2.02992	1.23261	0.960403	0.94463	1.53536		1.21808	1.29053
P2RY14	0.606425	0.446719				0.634269	0.983986	0.495794			0.665559	1.09801	0.95305		0.883708	0.899527	0.963005			0.649307		0.91098	0.69173		1.0035
TSPAN5	0.664392	0.544571	1.36437	0.7524		0.890522	1.6383		1.06985	1.15857	0.875098	0.601389	0.993421	0.62076	0.693601	1.32922	0.853686	1.22035	1.01103	0.664554	0.30148	1.03162	1.03496	0.403015	1.00663
GRID1						1.01729						0.97308	1.07089	0.968094	1.05748	1.04959	1.13658	1.61607		0.830291	0.854337	1.22013	1.03343	1.0764	1.12538
GRIK2	1.13886	1.05758				1.4474	1.15416		1.33484	1.74511	1.13014	1.3971		0.883677		0.776899	0.534892	1.8029	1.86192	1.05222	0.939218	1.51202	0.819846	1.23145	1.2794
P2RY8												0.718637				0.861427	0.815624				0.700814	0.902811		0.948009	0.88392
ADAMTS5						0.703488	1.26589					1.02277					0.7697				0.495657			0.746842
FCGBP											0.645878	0.922623					0.694569					0.986471
MYRIP	0.626469	0.480442	0.982575	0.616971	0.622989	0.953276	1.1034	0.630608	0.780942	1.06468	0.627004	1.12257	0.846282	0.715406	0.719806	0.951791	1.00874	1.51386	0.945074	0.517806	0.536784	1.05266	0.815563	0.889689	0.990377
HLA-A	1.54239	1.38075	2.06135	1.82422	1.59102	1.83632	1.83479	1.63234	1.90259	1.98015	1.54064	1.67795	1.70624	1.70695	1.64485	1.69261	1.93157	2.51277	1.81356	1.32226	1.66742	1.54237	1.54034	1.64513	1.71978
DCBLD2	0.841707	0.736901	0.963451	0.657694	0.605681	0.737623	1.07565	0.75176	0.867938	0.977032	0.830759	1.18872	0.77101	0.69368	0.820919	0.818128	0.887273	1.3958	0.874862	0.482444	0.402854	1.05187	0.745576	0.550642	1.03318
GRIP1	0.858223	0.454704	0.699054	0.623704	0.607747	0.618666	1.13541	0.945386	1.05409	1.08536	0.635605	1.07862	0.475213	0.622801	0.447884	0.587657	0.974716	0.604051	0.344964	0.680697	0.541302	0.388148	0.425447	0.615859	1.04916
LHFPL6	0.724471	0.684832	1.35282	0.511625	0.466211	0.725723	0.868682	0.505365	0.768008	1.13581	0.628235	1.01412	0.917032	0.657887	0.767044	0.882923	0.73392	0.764183	0.54939	0.545816	0.486231	0.86991	0.808347	0.458305	1.09275
RPL8	0.785464	0.597322		0.869262	0.758293	1.06425	1.45678	0.65015	1.08721	1.76835	0.657428	1.35431	0.925141	0.514097	1.10986	1.21528	1.65578		1.60536	0.48385	0.843802	1.52268	1.34098	1.05653	1.37923
PODXL	0.470456	0.509084			0.493951	0.661447		0.617556	0.754805	1.00847		0.963853	0.750097		0.576588		0.927239	1.43107	0.984853	0.5656	0.509994	1.01201	0.719921	0.84468	0.928249
MIR3681HG	0.854696	0.631308	0.634804	0.704973	0.534532	0.810634	0.615271	0.81324	0.565041	0.826652	0.596864	1.11612	0.94839	0.682326	0.446085	0.963279	0.882544	1.17754	0.772576	0.246908	0.589936	0.116734	0.678108	1.23827	1.1683
ABCC3	1.01786								0.971381			0.805293	0.613367			0.967858	0.682959		0.953555	0.523884	0.752633	0.800601		0.860183	0.988383
NEURL1B	0.537602	0.360804						0.594967	0.551988		0.51654	0.537816	0.466325	0.428257	0.656521		0.421539	0.989893	0.796966	0.491847	0.357625	0.843503		0.568607	0.848821
AC079793.1		0.723573	1.16778				1.07659		0.739746				1.24918	0.729234		0.981333	0.907211	1.29897		0.957425	0.677969	0.268216	0.811546	0.844094	1.06605
CNTN4	0.633314	0.472895	0.987693			0.741626	1.00423		0.930124	1.24752	0.407314	1.08024	0.825494	0.654427	0.498725	0.978215	0.698397	1.44712		0.570825	0.579146	0.970597	0.749723	0.920251	1.08945
DTNA	0.789877	0.713557	1.24752			1.07495	1.23112		0.980265	1.27929		1.4205	1.11374	0.749397	0.854531	1.14452	1.31036	1.22918	1.46366	0.894335	0.842013	1.24622	1.14234	1.29494	1.13182
TOX2		0.595154										0.816085		0.459128	0.617013	0.806767
UNC5D		0.785009							0.884769			1.33833	0.609173	1.12171		0.943299				0.519622	0.528583	1.07464	0.819544	0.820141	0.952215
ADAMTS14	0.659207	0.568741			0.549791		0.988417	0.456612	0.714672			0.939237	0.904519		0.521306						0.53812	0.953674	0.984959	0.83615	0.929403
PDE4C	0.656684	0.41877	1.45874				1.42703	0.780296	1.27991	1.05205	1.41562	1.07677	0.899925	0.620898	0.764528	0.761246	0.97853	1.52722	1.39888	0.582272	0.550673	1.09113	0.713557	0.926651	0.998817
C1QB												0.623954		0.75081		1.43362				1.16486
GALNTL6	0.879756		1.49473	1.36426			1.85254	0.938592	1.4385	1.4652	1.44274	1.68412	1.30291	1.40598	1.29002	1.55063	1.54503	1.89668	1.36521	0.997535	0.961178	1.61111	1.33921	1.32192	1.42817
KIF23	0.722962	0.672933	1.45701	0.590859	0.665551	0.864155	1.05827	0.71064	0.941665	1.0204	0.889801	1.07539	0.942815	0.723912	0.937184	1.02083	0.836282	1.41366	0.873006	0.605986	0.604392	1.02204	0.830057	0.96045	1.02653
KCNMB2-AS1	0.817049	0.698875	1.40014	0.675147	0.800954	1.0435	0.908117	0.931379	0.958818		1.07793	1.0839	0.984772	0.782692	0.88511	0.765201	1.06902	1.50728	1.06967	0.737385	0.491759	0.871075	0.569228	0.793129	1.14922
ME1			0.995206				1.02711		0.495817	0.830439	0.668818	0.899006		0.521782	0.467468	0.823659	0.81254	1.34369		0.789215	0.522834	0.926688	0.687344	0.828377	0.889338
PDLIM1												0.807083		0.511849	0.494801		0.680684			0.495533				0.72113	0.913012
APLNR						0.879025										1.22646
IDO1	0.894595	0.701336				0.738472	1.33648		0.74819	0.945476	0.640439	1.0712	0.688421	0.980491	0.554731	0.900085	0.830035	1.42226	0.775922	0.50814	0.431809	1.00445	1.05677	0.84319	1.02754
OBI1-AS1	3.9557	3.56701	4.36499	3.53429	3.62334	4.02326	4.20275	3.66724	4.03285	4.25877	3.77188	4.25262	3.87885	3.58503	3.72064	3.99982	4.04914	4.53847	3.46773	3.64024	3.49712	3.75624	3.88625	3.92698	3.25249
GBP1	1.01122	0.703277		0.657569	0.868279	0.822607	1.06783		0.780651			1.19545	1.04387	0.869133		1.05923	0.934815	1.56875		0.674243	0.695902	1.06478	1.2224	1.26159	1.24748
LIFR		0.496733	1.17862			0.929741	1.1029		0.798063			1.09196				0.91052	1.03785					0.940386	1.00957		0.970617
CXCL12																						0.781853	0.687415
CMKLR1		0.705782																					0.780677
THY1
DKK2	0.6258						0.881732		1.01155			1.04787	0.73434	0.580905	0.682641	1.22328	1.04712	1.48447		0.563579	0.60778	1.09114	0.889333	0.777144	1.15633
SULF2					0.450224	0.612739	0.946874	0.524041	0.836457	0.987897	0.606186	0.852112	0.757337	0.498841	0.569338	0.817623	0.908008	1.35752		0.505942	0.568907	0.89605	0.890072	0.849956	0.913757
AC024230.1	0.715177			0.0553896		0.896204	0.348801	0.624835				0.877724	0.911293	0.946864		0.40198		1.85764	0.477864	0.703308	0.144331	0.602754	0.426396	0.721121	0.801867
CIITA	0.625562	0.511897		0.53209	0.582624	0.741309	0.897628	0.534932		0.92211	0.650877	0.959975	0.731981	0.571242	0.532454	0.849041	0.915964	1.45289	0.773642	0.63342	0.609996	0.987178	0.787632	0.849864	0.87707
RPL18	0.780137	0.669699	1.61418	0.983901	0.692788	1.08964	1.28934	0.559719	1.10399	1.7533	0.644074	1.28923	0.984093	0.568414	0.84797	1.16886	1.47099		1.39213	0.473196	0.762931	1.38314	1.16725	0.83988	1.36715
LINC01091	0.777934	0.723574	1.05774	0.601272	0.922002	0.598285	1.18973		0.946076	1.16462	0.673916	1.22459	0.663072	0.66768	0.723447	1.0009	1.08727	1.50118		0.591022	0.347081	1.13447	0.753746	1.01421	0.937707
SLC24A4	0.579565		1.36009	1.01793	0.754904	0.963432	1.45912	0.770879	0.994534			1.16007	0.611553	0.699575	0.897346	1.14769	1.18128	0.230437	1.17952	0.594596	0.706008	1.184	0.723984	0.419274	1.20867
ANKS1B	0.809479	0.795713	1.03531	0.541691	0.742244		1.29268	0.93131	1.00968		0.876868	1.32031	1.03003	0.734454	0.973759	1.18839	0.933241	1.40094	0.976416	0.400674	0.653258	1.10802	0.810537	1.0694	1.09493
ATRNL1	1.29434	1.10805	1.05696	1.24673	1.2437	1.42779	1.64105	1.29276	1.39335	1.3408	1.55052	1.24222	1.53933	1.83875	1.30638	1.61237	1.60663	2.22809		1.0814	1.18646	1.65035	1.24875	1.7968	1.32369
DLGAP5	0.782511	0.570659	0.955897		0.617794		1.11614	0.860609	0.849277		0.923856	0.947585	0.883096	0.72674	0.835284	0.934803	0.906133	1.39674	0.981655	0.823148	0.70034	1.02205	0.819316	1.04314	0.987653
DPYD	0.660777	0.254192	1.14795	0.272123		0.535356	0.842975				0.728937	1.05693	0.976132	0.594658		0.620514	0.775188		0.750193	0.234093	0.760535	0.884644	0.277814	1.00904	1.01595
EFNB2		0.526057				0.44891	0.96064		0.638117	0.954139	0.656938	0.914864		0.628602	0.48055		0.837322	1.5825	1.19498		0.511214		1.02072	0.798144	0.919615
NKAIN3	0.83	1.16179	1.01707	0.541732	0.714395	0.675242	0.999391		0.796267	0.661712		1.12675	0.883371	0.795202	0.721924	0.950718	0.371053	1.66267	1.47961	0.628393	0.708049	1.0379	0.708688	0.889887	1.08962
DGKB	0.691837	0.519512					1.07607		0.961506			1.02597	0.825027	1.40729	0.818093	0.968245	1.01751	1.35474		0.485559	0.330642	1.01773	0.864479	0.88654	0.944113
SEMA3C	3.28857	2.90186	3.47114	3.28332	3.33868	3.12395	3.6019	2.97021	3.716	3.917	3.41448	3.80144	3.48005	3.24222	3.28427	3.53711	3.28539	3.28001	3.09246	2.84975	3.01341	3.69647	3.02258	2.82291	2.91036
IRAK3			1.05731		0.298202	0.72602			0.701083	0.467085	0.643655			0.591756	0.564506		0.863358		0.576763		0.195058	0.884515		0.576027	0.889291
BTBD11	0.554474					0.827172						0.986565		0.645898		0.71644	0.898028	0.63825	1.02556	0.505804	0.74674	1.03645	0.728493	0.984792	1.01588
SMC4	0.908468	0.840459	1.09216	0.611876	0.684735	0.837214	1.07854	0.831224	0.953489	1.0447	0.936951	1.12526	0.907117	0.904476	0.950181	1.07294	1.04118	1.27677	0.99305	0.703324	0.695854	1.08814	0.857179	0.834716	1.08572
LUCAT1	0.679933	0.494926				0.578069	1.12143	1.22979	1.07297	0.965601	0.710825	1.1792	0.878835	0.716851	0.736131	0.85375	0.953118	1.69819	1.2645	0.719085	0.584975	1.09796	0.841744	0.911331	1.19434
CDC25C	1.10534	1.18899	1.42485	0.648863			1.49517	1.33543	1.44953	1.08253	1.52837	1.43331	1.36691	1.00752	1.33031	1.58764	1.43471	1.80552	1.29166	1.28572	0.972912	1.70939	1.39694	1.48575	1.14797
EPHA4	0.945644	0.579347	1.04521		0.522668	0.696911			0.836772		0.893244	0.962298	1.04472	0.616213	0.247343		0.833985	1.3035	0.828207		0.417263	0.988649	0.988135	0.918623	1.01331
ID1		0.708747														0.73253			1.59715	0.567311				0.729859	0.948117
NHS	0.774884					0.986064		0.791919	0.640027	1.02707		1.03023	0.807112	0.63039		1.09264	0.901023	0.264272	0.881309	0.563158	0.542464	1.04367	0.967897	0.267776	1.00904
ARHGAP11A	0.717812	0.65313	1.09033				1.07065	0.668886	0.873052		0.820873	0.880673	0.947473	0.728389	0.845252	0.964208	0.854687	1.20232	0.828628	0.67349	0.633892	1.02049	0.836927	0.994944	0.926397
SLC7A14-AS1	0.653867	0.541459		0.728668		0.758923	1.06944	0.541644	0.761592	1.06194		1.03935	0.67761	0.776432	0.823246	1.05088	0.838317	1.39782	0.76252	0.586421	0.502022	0.4539	0.795183	0.836992	0.953465
SGCZ	0.528685								0.705064			1.02675	0.705538	1.4079	0.776693	0.879009	0.857251	1.45026		0.543977	0.599832	1.02266	0.785098	0.853443	0.951438
PCAT1	0.735341	0.395251	1.04626	0.761023	0.584833	0.861147	0.891383	0.913344	0.781748	1.06388	0.806128	1.08345	1.0179	0.745418	0.753715	0.775369	0.861975	1.51376	0.770171	0.528773	0.358802	0.879602	0.707781	0.8928	0.960254
MT-CO3	2.99927	2.5852	2.42564	2.96906	3.0757	3.06156	2.85005	2.56841	3.06895	2.65493	2.57387	2.78337	2.67486	2.71551	2.79375	2.95162	2.54792	4.08289	2.92064	3.84455	3.04235	4.08481	2.83937	2.66981	2.9001
MT-ATP6	2.92605	2.38281	2.30508	2.93531	2.92381	2.94952	2.72993	2.48068	2.95206	2.48681	2.40703	2.7577	2.49162	2.55222	2.66204	2.80729	2.43917	3.99913	2.91125	3.64528	2.85922	3.60818	2.73381	2.52506	2.79951
HLA-DPB1	0.761055	0.455648		0.629566	0.44075	0.602142	1.11452		0.663389	0.874113		0.720041	0.662273	0.908547	0.601871	1.00451				0.757678	1.01685	0.807984	0.65726	0.832576	0.986284
FRMPD4	0.586768	0.479494						0.83057	0.79235		0.547731	0.949834	0.774059	0.556949	0.594762	1.04617	0.773514	1.33986		0.528506	0.494855	1.01143	0.638886	0.786315	0.918988
LINC01478												1.06479		0.922515				1.46068		0.459394		1.01303		0.84384	0.920081
CSF2RA			0.88219		0.45717	0.639665			0.750838			0.957368	0.572489	0.507876			0.833927	1.34751	0.606057	0.298953		0.928256	0.9318	0.80651	0.960642
AL035446.2	0.773964	0.653574				0.939641	1.93943	0.816083	0.940315			0.938269	0.865546			0.948549	1.04986	0.575296		0.652095	0.629797	1.14454	0.973785	0.924396	0.954601
AC012404.1		0.435032	1.00279	0.60301		0.722269	1.16186	0.648327	0.763725			0.851097	1.02036			0.648679	0.651918	0.992879	0.853961		0.407854	1.15548	0.756906		1.02738
NCAPG	0.935417	0.882696	1.31359	0.722266	0.794468	0.710657	1.30192	0.917123	1.06422	1.00089	0.978876	1.2116	1.04021	0.944692	1.03048	1.26777	1.01331	1.48844	1.16556	0.960396	0.835642	1.22553	1.0705	1.06565	1.09988
ACTG1	0.856304	0.816459		1.01478	0.814901	1.12117	0.985692	0.687214	1.02706	1.54554	0.584792	1.46519	0.976563	0.585041	0.8837	1.16261	1.27567	1.69382	1.50325	0.586393	0.726671	1.25171	1.40698	0.898292	1.34378
RAPGEF4	0.769873	0.548994		0.340438	0.473814	0.800407	1.28993	0.766437	0.788688	1.19281	0.79782	0.985196	0.935137		0.713049	0.948724	0.828465	1.12776	0.512523	0.569793	0.433094	1.1387	0.923433	0.682715	1.0599
FAT3												1.31217	1.0041			0.948209	1.13937	1.70776		0.828802	0.694513	1.27294	0.99231	0.97457	1.0588
MT-CO2	2.68306	2.28422	2.26549	2.75064	3.00207	2.84502	2.5474	2.32916	2.86172	2.43253	2.33752	2.63412	2.5033	2.44745	2.6141	2.73729	2.35066	3.85542	2.65523	3.66194	2.71632	3.6045	2.57931	2.43663	2.6777
CHSY3	3.23673	2.76552	3.40357	2.77886	3.00062	2.99505	3.22285	2.87988	3.01607	2.90074	2.78991	2.40595	2.91736	2.81985	2.87202	3.28001	3.05349	2.95505	2.95938	2.47795	2.5416	3.27156	2.95623	2.94793	2.47627
TGM2	0.742228	0.485556						0.719612				0.862133		0.549546		0.977919				0.499439	0.462247				0.968242
DGKI	0.795132	0.541124	1.05532		0.658875	0.566017	0.971265	0.671475	0.925563	1.12053	0.870506	1.01968	0.774354	0.650005	0.73156	1.00361	0.866551	1.49946	0.958336	0.624231	0.567642	0.976778	0.606901	1.01617	0.922821
RPS6KA2	0.693091		1.31541		0.829594	0.983681	1.24072	0.819969	1.02854	1.28333		1.27753	0.884329	0.802226		1.09396	1.14032	1.55883	0.979614	0.900043	0.791179	1.29411		0.623408	1.1747
SHISA9												1.02817	0.783831	1.11054		1.437	0.977297	1.37438		0.506452	0.485637	1.03115	0.628478	0.770437	0.884401
MME	1.6996		1.91562	1.87435		1.97016	2.35498	1.57006	2.35589	2.28362		1.66856	2.09652	1.5832	1.89312	2.14134	1.97374	1.33822				2.25663	2.40165	2.0275	1.63097
CDH5																	0.794873					1.03097
PDK4	0.684877		0.598658		0.601431	0.69251	0.841738		0.761795	0.917237	0.603093	0.822642		0.431932	0.540637	0.87635		1.24004	1.30253	0.490917	0.46184			0.825608
FGF12	0.874301	0.367858	1.25418			0.836106			0.785185			1.00841	0.863377	0.703722	0.837092	0.914331	0.821869	1.57947	0.897457	0.570109	0.265891	0.994688	0.860657	0.849104	1.02293
ABI3BP	0.603071	0.405723	1.0129	0.481107	0.508449	0.836743	0.944381	0.503702	0.767071	0.969144	0.464217	1.01534	0.741035	0.749175	0.615223		0.883976	1.36829	0.78967	0.52397	0.779839	1.06818	0.765952	0.872197
DSCAML1												1.00628	0.919093			0.799349	0.95975	1.49585			0.720764	1.11207	0.795022	0.837978	1.0147
TENT5C	0.421861					0.766563	1.05977			1.08582	0.654036			0.647026		0.843631			1.59744	0.481609	0.583906	0.874084	0.776223		1.0165
AC013287.1	0.708909	0.651218			0.718908	0.799938	1.19473	0.739478	0.898284	0.81466	0.839218	0.918689	0.859315	0.832916	0.66284	1.02043	0.979861	1.58621	0.900018	0.647086	0.593767	1.00061	0.899035	0.906042	0.890344
OSMR	0.648608	0.515139	1.25101	0.573299	0.489551	0.776128	0.850913	0.608306		0.974994	0.706652	0.957183	0.764133	0.587066	0.565169	1.18554	0.918557	1.4452	0.917116	0.559859	0.878543	1.02425	0.677362	0.857916	0.92833
PRRX1	0.670783		0.701301	0.443678	0.523504	0.609433	0.556985	0.586055	0.386048		0.676437	1.03128		0.624908		0.344587	0.710077	1.2171	0.352355		0.550666		0.743655	0.23138
KIFC1	0.941652	0.959541	1.42243	0.608475			1.57462	1.16537	1.41224		1.16058	1.34817	1.18346	0.99184	1.04762	1.34308	1.16859	1.67289	1.08894	1.02849	0.909065	1.35327	1.15387	1.22386	1.08123
UBE2S	0.856884	0.716359	0.915463	0.588923	0.711617	0.754775	1.11895	0.656675	0.932052	1.02023	0.785086	0.851814	0.702103	0.686711	0.80639	0.924254	0.87153	1.27787	1.21226	0.469041	0.540769	0.897766	0.830111	0.9769	1.13042
DOCK2			1.07902	0.62847	0.592486	1.11495	1.18833		0.777702	0.962231	0.761677	1.047	0.992109	1.0771	0.909327	0.870943	1.10697	1.44293		0.635715	0.583542	1.14284	0.880321	1.03687	1.08466
BMPR1B	0.703559	0.228863		0.695538	0.69758	0.991096		0.918753			0.682514	1.12299	0.955404	0.715809		1.03603	0.735078	1.57592	0.8303	0.306689	0.226361	0.511103	0.813834	0.399543	0.997998
NPAS3	1.0714	1.06828	1.22008	1.154	1.24535	1.06342	1.06562	1.36455	1.11045	1.78086	1.16806	1.5984	1.14291	1.04864	1.38238	1.57089	1.16531	2.13669	1.27158	0.954426	1.05517	1.5611	0.932987	1.6293	1.4031
GRIN2A												0.862536	0.979684			0.850711	1.10901	1.36645		0.660728	0.48842	1.0072	0.446636	0.854192	0.921071
SLC16A10	0.789173		1.01644	0.706181	0.659358	0.903948	1.23234	0.784686	1.05422	1.14892	0.87194	0.985016	1.02208	0.932089	0.814903	1.06395	0.87497	1.61357	0.933398	0.666102	0.603059	0.677755	0.824577	0.93292	1.06441
CCN4						0.6153			0.757918	0.926346		1.15463			0.473363	0.988483	0.807796		0.716743			0.993161		0.586812	1.10722
PRC1	0.82171	0.68998	1.21298	0.686407	0.651011	0.880865	1.06536	0.730958	0.887476	1.04863	0.894222	0.991198	0.910996	0.737619	0.894639	1.05491	0.958696	1.32623	1.00301	0.743833	0.643513	1.00944	0.814872	0.925362	1.00522
A2M	0.968228	0.9077	1.09199	1.05265	1.02873	0.814495	1.58835	1.01199	1.50358	1.44526	0.992553	1.29657	1.04972	1.18987	1.14305	1.37741	1.29121	1.77563	1.15933	0.827519	0.826693	1.36161	1.39829	1.73523	1.27493
APOD	0.789978	0.636671	0.947459	0.51013	0.473403	0.97767	0.916642	0.58874	0.762191	0.902288	0.56303	1.0383	0.921614	0.290852	0.709476	0.958168	0.609287	1.34796	0.743312	0.26298	0.247882	0.584349	0.819294	0.651846	1.11585
AC093515.1		0.930082										1.05145		0.923199		1.28974	0.91887	1.33674	0.293411	0.640372	0.307755	0.274351	0.785627	0.79719	0.965289
PLCB4	2.25408	1.88144	1.74438	2.21893	1.86635	2.07579	2.41239	1.93933	1.94783	2.46014	1.60694	1.62671	2.20988	2.10667	1.97748	2.02085	1.67345	2.86111	2.39796	1.88629	1.61119	2.417	2.15863	1.6435	1.97286
INHBA																1.12187		1.41039			0.528802		0.988939	0.66477
UNC5B		0.625534						0.550148				0.973916	0.756302	0.515583				1.35152				0.957164		1.0008	0.950051
ARHGAP22	0.774542	0.763696	1.13926		0.421656		0.845886	0.529368	0.955842			0.868584	0.644905	0.64535		0.874765	0.709066			0.563239	0.491194	0.932684		0.952302	0.854203
TEX41	3.5119	3.41254	3.57743	3.57854	3.70945	3.67387	3.6205	3.23249	3.82745	3.70029	3.3834	3.25968	3.32247	3.62332	3.47168	4.05408	3.53404	3.54304	3.41263	3.25844	3.32956	3.59116	4.31429	4.1631	3.43072
GRIK3					0.707924	0.658512	1.1494	0.717443	1.1433	0.648388		1.07251			0.81894	1.13079	0.969143			0.473861	0.514155	1.06763		0.834424	0.948234
GNA14-AS1					0.620389	0.902293	0.928616		0.541432	1.08488		1.06287					1.04156			0.443625	0.309583				1.20371
KHDRBS2												1.07117		0.665932		0.805124	0.841242			0.509105	0.443074	1.0731	1.15662	0.825968	0.970198
AL355612.1	0.505049			0.322555	0.648744	0.623186	0.634703					1.05646		0.714992	0.747813	0.588175	0.509789	1.49825		0.343076	0.216828	0.549949	0.696753	0.661287	0.869667
FGFR2												1.02341										0.889645	0.833861		0.955025
FAM13C		0.472823										1.03165				0.935512	0.955923			0.570757		1.00139			0.959716
MS4A4E			0.982564				1.07692		0.841805			1.0197	0.766796			0.55926	0.830095			0.67478	0.513886	0.868121		0.97506	0.890912
SHISA6												1.22421		0.895365		0.800232	1.05119	1.41706		0.51629	0.520563	1.00193	0.793793	0.762008	0.812913
CADPS2	0.704613	0.519073	0.763035	1.13683	0.511819	0.959613	0.595821		0.559763	0.557739	0.779556	1.18083		0.842732		1.00994	1.00883	1.78088	1.07516	0.459307		0.989093	0.474137	1.19714	1.13265
EPSTI1					0.560783	0.723167	1.05545		0.890703	1.21541			0.830402	0.690465	0.699878	0.925704	0.850954	1.33244	1.35586	0.610727	0.669704	1.01814	0.812099	0.737703	0.992171
ANO4	0.78541	0.499074	0.931157	0.483556	0.523888	0.791662	1.32095		0.861487	1.13863	0.418326	0.975323	0.45483	0.567816	0.491711	0.952017	0.584039	1.50018	0.643752	0.527899	0.172168	0.638272	0.831972	0.66572	0.98625
PDZRN3	1.49009	1.10933	1.45756	1.44936	1.47776	1.59766	1.92961	1.11102	1.54745	1.55957	1.50663	1.54083	1.22339	1.36524	1.39053	1.70961	1.12887	0.970511	1.29241	1.15176	1.07767	1.19085	1.23197	1.23389	1.32158
LHFPL3-AS1	1.51456	1.34656	1.41747	2.13574	2.58706	2.06515	1.86854	1.3975	1.57875	1.728	1.61908	2.13586	1.46218	1.35709	1.51036	1.56981	2.15311	3.0499	1.74397	1.36593	1.50507	1.6243	1.87617	2.52172	1.87376
AL353138.1			0.919747	0.781092		0.672266	1.04336		0.572009	1.15417	0.893682	0.54124	0.878496	0.684229	0.463737	1.00371	0.842598	1.37066	0.946862		0.532133	0.776396	0.711997	0.599833	1.14813
MROH9	0.639902							0.488583				0.987462		0.619959		0.942254	1.15395		0.887391		0.603977	1.01516	0.944386	1.02425	0.904611
STAB1
AL590807.1	0.50771	0.515239			0.509018	0.835411	1.10065	0.632161	0.866895	0.996948	0.648744	1.19306	0.910005	0.706809	0.644018	0.956689	0.934805	1.54113	0.860795	0.565325	0.482704	1.04304	0.683477	0.88144	1.00331
IQGAP2	1.19404	0.962702	1.47341	0.83433	0.896527	1.18784	1.46343	0.97977	1.04616	1.69456	1.20856	1.24131	1.19823	1.07799	1.29601	1.31657	1.28175			0.968123	1.0295	1.27601	1.23426	1.2262	1.21554
NOVA1		0.32214	0.880066									0.935836		0.522719		0.758154		1.3422				0.924796	0.709141		0.894731
NTRK2		0.949953									0.859944	1.24896					1.25034		1.14686			1.08923	0.954419	1.02514	1.12754
RERG	0.559918													1.13034		0.84424	0.880898	1.47414	1.13873	0.511914	0.332413	0.752501	0.767532	0.848217	0.999831
ROR1	0.428964	0.472467	1.28263		0.397663	0.770506	0.978735	0.373353	1.0214	0.961851	0.418084	1.02586	0.733194	0.526346	0.63062	0.599141	0.965517	1.63536	1.29643	0.52855	0.323524	0.924571	0.905466	0.460634	1.10355
AL392086.3	0.485421					0.767191	0.995785		0.796059	1.05689	0.64679	1.0295	0.879364	0.678562		0.849141	0.926821	1.4342	0.975202	0.512022	0.469189	0.968669	0.939647	0.722812	0.928588
HPSE2	0.661304		0.767775			1.2179	1.17323	0.668913	0.905219	1.137		0.537704	0.787274	0.779034	0.555948	1.15544	1.05109	1.38718	1.01552	0.552279	0.526941	0.989711	0.765663	1.0112	0.922229
NDRG1	1.23241	0.729667	1.31066	0.49036	0.46845	0.674342	1.15451	1.05892	0.724804	0.93814	1.21238	1.08209	1.15257	0.792356	1.03607	1.11838	1.08241	1.68103	1.08375	0.599811	0.3407	0.909357	0.615406	0.689008	1.11964
ERRFI1	0.596056	0.529545	0.932708		0.610899	0.713403	0.992367	0.629229	0.710781	0.979446	0.983353	0.959261	0.755502	0.535723	0.615714	1.05867	0.895808	1.35061	1.49862	0.489411	0.530299	1.02084	0.691383	0.82132	0.956029
COBL	1.01152					1.03191						1.26005	1.07897	0.813565	0.938078	1.23918	1.13241	1.6319	1.04893	0.848012	0.928421	1.2902	1.09369	1.14167	1.23798
PALM2-AKAP2	1.09517	0.871369	1.33905	0.938892	0.932941	1.32106	1.4814	0.880702	1.17468	1.36964	1.31911	1.23377	1.19717	1.05493		1.33247	1.1515	1.22607	1.2961	0.863	0.812721	1.2907	1.33918	0.744447	1.17079
LGALS1	0.457326	0.383673		0.478938	0.520569	0.53921	0.897137	0.444152	0.735307	0.912752	0.43948	0.683575	0.586506	0.150291	0.699802	0.982794	0.694725		0.833316	0.0735052	0.20491	0.689811	0.494818	0.703807	1.18683
AC025280.3						0.845133				1.07738	0.729527						0.836478	1.43581	1.64816	0.493836	0.499749	0.915883	0.621383	0.87097	0.928855
FYB1	0.643477	0.532891	1.18183	0.564863	0.542772	0.723086	1.06874	0.640044	0.709067	0.988609	0.739556	1.11938	0.765447	0.49822	0.587747	0.815083	0.805904	1.51278	0.887768	0.44794	0.691601	0.942647	0.69851	0.857016	0.95672
AL031073.2	0.587035	0.740988		0.690715		0.828975	1.12654	0.654137	0.830621	1.2806	0.56557	0.911611	0.74586	0.680481	0.621307	0.453787	0.816767	1.50612	0.598734	0.739975	0.452775	1.01716	1.12469	0.784592	0.937294
IKZF3													0.856724				0.789551		0.930182		0.789737	0.983829	0.631149	0.89031	0.899029
ADAMTS17	0.841902	0.685576	1.03549	0.652145	0.473464	0.964174	1.2564	0.775036	1.01126	1.1247	0.89607	1.24922	0.951284	0.92973	0.784104	1.09694	0.990356	1.36246	0.819853	0.60476	0.700207	1.10907	0.932395	0.574949	1.13415
AC138305.1			0.918814	0.547326	0.698586	0.833451	1.02475		0.902528	1.23792		0.939096	0.679348	0.641446		1.0102	0.774196	1.31599		0.775861		1.00215	1.19963	0.608637	1.12197
GLDN												0.948832									0.471132				0.96807
EGFLAM												1.00077		0.926301		0.72052	1.08416			0.456579		1.01674		0.785363	0.93768
KCTD8												1.16633		0.919773		1.2038	1.20456	1.52604		0.719638	0.593019	1.16402	0.941594	1.06572	1.12423
STX17-AS1	1.0006	0.75974	1.11677	0.783956	1.00364	1.06119	1.49947	0.904896	1.07161	1.28228	1.01803	1.43586	1.15184	0.941073	0.982627	1.09119	1.17321	1.83302	1.22032	0.894905	0.909608	1.33957	1.15733	1.28138	1.37567
FRMD4A	1.41093	1.75592	1.74193	1.49611	1.47827	1.56647	1.85633	1.40771	1.45992	1.69055	1.50076	1.80753	1.46903	1.40913	1.56411	1.41294	1.41059	1.96378	1.49582	1.24637	1.18905	1.39548	1.41102	1.21217	1.61801
DTHD1										0.969304					0.759447		0.928935	1.5064	0.830345	0.635514		0.990163	0.595638		0.761522
AC019197.1	0.661676	0.400691				0.758458	0.990934		0.807893	1.09165	0.717101	0.761928	0.719175	0.977629		0.764515	0.923943			0.662201	0.389931	0.91204	0.782877
TBX15		0.507874				0.557643				1.01712				0.543662		0.800496	0.891284	1.48984		0.519099			0.738994	0.872479	0.959325
AK5	0.585962	0.493696		0.599052	0.659949	0.891219	1.09984	0.430408				1.01885	0.829799	0.588558	0.566643	0.885337	0.849771		0.807615	0.513585	0.459872	0.989564	0.782879	0.970376	1.02698
PRDM16						0.851533		0.596668		0.992098		0.840929	0.838351				0.845796	1.42152	1.04859			1.13268		0.86228	0.900633
COL14A1	0.488756	0.533052				0.775278	1.18378		0.842357			0.997383	0.695163	0.636393		0.797701	0.791131	1.46905	0.812341	0.529923	0.500752	0.897973	0.778849	0.772616	0.989897
TAFA1	0.788662	0.461919					1.09363		1.11675	1.41607		1.18426	0.781173	0.729755		1.00282	1.01475	1.59149		0.679201	0.598434	1.1117	0.924599	0.83532	1.02505
KPNA2	0.759458	0.669768	1.02198	0.453223	0.647872	0.470528	0.980059	0.667133	0.840061	1.0388	0.712073	0.928681	0.790292	0.687619	0.856518	1.03474	0.903689	1.38985	0.985916	0.472621	0.555268	0.999884	0.80655	1.0843	1.05094
FSTL5	0.46959	0.422868	0.992777	0.43968	0.82056	0.809544	0.959105	0.806965	0.953211		0.82358	0.998719	0.735909	0.32352	0.61056	0.850446	0.567653	1.42983	0.532261	0.689727	0.576938	0.818567	0.851089	0.744115	0.916004
PPM1E	0.80838	0.79635	1.02346	0.647599	0.757868	0.91085	1.1643	0.848291	0.941534	1.08772	0.924684	1.16657	0.9507	0.703329	0.826789	1.02412	1.02674	1.57607	0.891409	0.61548	0.652997	1.03402	1.00186	0.72233	1.09502
THSD7B												0.892471	0.708351	0.796948	0.623459	0.814642	0.837669	1.28976		0.603731	0.486609	1.04415	0.742182	0.803	0.915987
PLEKHG1	0.457067	0.334627	1.01903		0.571411	0.735212	1.0677	0.470002	0.816488	1.10118	0.655331	0.998898	0.452764	0.656572	0.409573	0.963333	0.879229	0.791325	0.574262	0.371329	0.381869	0.799822	0.495775	0.343354	0.955316
DCLK1	0.512229		1.01681	0.725293	0.284156	0.59808	0.83466	0.775902	0.680885	0.731223	1.10829	1.20986	0.327513	0.720712	0.405134	1.2171	0.434801	1.04514	0.758876	0.368237	0.720069	0.27796	0.204111	0.303411	1.11188
SLC4A4	0.578211	0.507313	0.899124	0.715587	0.53521	0.703464	0.992638	1.104	0.769514	1.09457	0.685369	0.982189	0.698245	0.797266	0.617875	0.975288	0.82057	1.36765	0.927006	0.55489	0.498272	0.979288	0.761224	0.821861	0.962842
CHST15												0.854876	0.753216	0.549605		0.986461		1.60695		0.550782		0.937541		0.692808	1.00093
CLMP	0.771682		1.29922		0.86274	1.05912	1.27592	0.787952	1.00196	1.21141	0.918236	1.25325	0.933326	0.768449	0.843194	1.17616	1.16584	1.57909	1.14554	0.764466	0.876663	1.24511	0.938576	1.12205	1.11605
PTPRT	0.445288						1.03724		0.745264	0.847843		0.971721	0.678148	1.2528	0.679085	0.847474	0.736994	1.52399		0.492785	0.496893	1.04106	0.702244	0.804987	0.940406
ADAMTS1	0.668227	0.550955	1.36263	0.625782		0.525957	1.12081	0.647176	0.811329	0.961631	0.718187	0.872517		0.586394	0.720483	0.848618	0.852839	1.30719	1.04598	0.50158	0.386411	0.886387	0.717352	0.700482	0.918674
AQP4-AS1			2.16394	2.34411		2.29261	2.53941		1.98127	2.55659	2.31851	2.69025	2.35669	1.96249	2.01246	2.43547	2.37081	2.48739	2.54089	1.78155	1.93187	2.4507	2.43515	2.24649	1.95369
SLC6A1												0.979926				0.791997		1.33642				1.03371	0.662248	0.688787	0.877851
LGMN	0.662941	0.550958	1.02786	0.728197	0.689827	0.733182	1.1117	0.653481	0.820358	1.08747	0.802867	0.88832	0.902048	0.76801	0.586966	1.08064	0.901668	1.60492	1.17873	0.628754	0.560145	0.851811	0.859907	0.907642	0.964726
ENOX1	0.811416	0.842866	1.21041	1.08731	0.942098	1.17608	0.984059	0.671998	1.18442	1.46538	0.883616	1.42308	1.14792	0.765869	0.753247	0.761214	1.2879	1.76016	1.21442	0.86819	0.841562	1.27645	1.13908	0.826228	1.17183
CHST9			1.87499	2.124		1.98996	2.20816		1.47964	2.29409	2.04114	2.20496		1.96979	1.63447	2.12573	2.12063	2.12995	2.25525	1.52205	1.59584	2.17484	1.80563	1.7641	1.6354
RBMS3	0.291061	0.450998	1.20193	0.148909	0.307867	0.29129	0.126203	0.38991	0.152102	0.120208	0.212043	1.10862	0.453318	0.303449	0.172698	0.182791	0.112579	1.84106	0.356431	0.358365	0.408766	0.922374	0.159944	0.823733	0.98501
AC073050.1	0.885586	0.779261	1.46944	0.653907	0.833328	1.07902	1.29099	0.932451	0.957267	0.955491	0.685283	1.27493	1.08962	0.8848	0.985344	1.05253	0.940092	0.784146	0.977579	0.614999	0.734087	1.19932	1.14867	0.689512	1.17989
AC093865.1		0.487518	1.14495	0.553692	0.636622	0.90072	1.01152		0.706138	1.05354	0.954005	1.07686	0.80473	0.646056		0.984284	0.981108	1.63063		0.567885		1.02157	0.793274	0.77442	0.961186
NR5A2	0.760727									1.0014	0.888235			0.598658			0.901809		0.921763	0.484191		1.06911		0.76886	1.01656
ST8SIA4				0.387395							0.651049			0.450865		1.02363		1.49185		0.506047	0.528822		0.679051
RPS8	0.639075	0.673488	1.55496	0.76414	0.630873	1.09528	1.24217	0.527415	0.848826	1.24133	0.611255	1.13066	0.773843	0.318138	0.751335	1.21473	1.28288	1.62894	1.14786	0.37922	0.835312	1.18021	0.929466	0.780027	1.22666
TOMM7	0.53484	0.531776		0.615153	0.594499	0.794952	1.01538	0.470692	0.708271	1.08604	0.461576	1.01353	0.723526	0.312909	0.598327	1.03717	0.926102		0.977941	0.314477	0.474428	1.23202	0.677882	0.730525	1.18268
CACNA2D1	0.847064	0.770429	1.28713	0.891265	1.07639	1.19631	1.1974					1.42755	1.14708	0.932967		1.27124	1.17642			0.629127	1.18003	1.06915	0.606255	1.28141	1.15618
DOCK3	0.676294	0.388055	0.878118					0.617209	0.869437	0.797166	0.603999	1.0604	0.752602	1.53408	0.732758	0.886436	0.923677	1.35506	0.758755	0.554715	0.540059	1.04386	0.787671	0.481611	1.0032
PRSS23	1.25101		1.57656	1.10089	1.08822	1.34641	1.60697	1.13169	1.43038	1.21533	1.21862	1.56693	1.37086	1.11243	1.26239	1.25185	1.12079	1.96957	1.24801	0.989987	1.05422	1.42322		1.40205	1.21446
ADAMTSL3		0.520717				0.997003			0.592958		0.626252	0.952703	0.530362	0.752767	0.763525	1.01025	0.857659	1.23504	0.964441	0.585296	0.58864	0.966767	0.832734	0.784086	0.987636
EMP1	1.79789	1.86218	2.21584	2.32061	2.3341	2.15944	2.55641	1.84864	2.1613	2.45714	2.17802	2.56275	2.16609	2.16204	2.10891	2.05068	2.07824	2.78771	2.11007	1.70271	1.92841	1.97671	2.17575	2.01948	1.76485
KCNQ5	2.09096	2.13694	2.03416	3.23889	2.05971		2.90074	1.68419	1.95531		1.86689	2.01139	2.27118	2.11504	2.10135	1.99624	2.59064	3.23015		2.15797	2.09518	2.71953	2.7907	1.866	2.12675
SLC30A10	0.542623	0.491829					1.16898					0.918552	0.671107	0.645942	0.694128	0.6506		0.897734		0.523941	0.5366	0.747763	0.908916	0.876976	0.989448
ABLIM1	0.530229	0.588105	0.8657	0.654658	0.504471	0.778015	1.00405	0.43112	0.629845	0.822362	0.648339	1.04586	0.862073	0.63614	0.766188	0.785925	0.901244	1.1843		0.433196	0.622332	1.04446		0.772428	1.01845
FPR3																	0.779592	1.38036	1.22627	0.719754		0.991052
MDGA2	0.955889	1.15882	1.79234	1.51131	0.843841	1.18381	1.04117	1.57695	0.921348	1.22426	1.30749	1.53026	0.675418	1.02007	0.911736	1.34992	0.712631	2.02922	1.51151	1.05726	1.08255	0.70196	0.666215	1.36129	1.38244
FOSB	1.04248	0.858363		0.60483	1.11062	1.1071	1.26713	0.81689	0.877114	1.23857	0.872515		0.981218			1.11594	0.806652	1.49353	1.79844	0.593803	0.620914	1.08081		0.968124	1.14049
GALNT15	0.604129	0.490611														0.799638				0.651523		1.04644	0.713893		1.00372
ELL2	0.731521	0.60247	1.03819	0.511444	0.674437	0.888257	0.989099	0.688245	0.835879	1.06824	0.800528	1.08661	0.849098	0.667355	0.94373	1.04214	0.874643	1.54384	0.935964	0.591118	0.472809	1.0141	0.858022	0.900169	1.0214
AC097528.1		0.575542		0.230398						1.16469		0.944073	0.660532			0.912874	0.814048	1.36667		0.433646	0.556488	1.12087	0.999028	0.754293	0.833904
GRM7		0.476033		0.607569		0.880344	1.05646			1.03758	0.679261	1.19075		0.773239	0.752031	0.901177	0.999136	1.3948	0.811952	0.587992	0.492208	1.04662	0.74576	0.98457	1.05866
RFX8		0.75709				0.785005			0.742175	1.07253	0.833138	0.997391				1.03509	0.827201				0.437913	1.01677		0.855555	0.78577
BGN						0.966469						0.851373		0.863387		0.967216			1.0276					0.981368	0.892116
LINC02296	0.835051		1.22227		0.832944	0.935656	1.1236		0.990509	1.17359	0.779752	1.01578			0.692039	0.964448	0.930106	1.49125	0.812342	0.683413	0.583431	0.941403	0.932593	0.866498	0.97386
AC113386.1									0.926821			1.07993					0.918342			0.519009	0.580327	0.942248			0.855266
CEP128	0.907398	0.868666	1.2008	0.845434	0.838287	1.07131	1.22874	0.882853	1.13212	1.34107	1.03997	1.23606	1.11259	0.948368	1.10559	1.15975	1.24178	1.5949	1.25352	0.847035	0.856234	1.23795	1.06846	1.06872	1.19721
AL033504.1	0.810507	0.585184		0.545466	0.685018	0.937896	1.03143	0.728641	0.897956	1.28564	0.680345	0.96311	0.688181	0.622508	0.617656	1.05893	0.651923	1.4807	0.774063	0.611536	0.525909	1.03259	0.828548	0.915383	1.031
AL162493.1												1.01739	0.857666	1.04532	0.766984	0.495278	0.994666	1.4242			0.658333	0.885967	1.17953	1.22921	1.12438
AC243829.2												0.747408					0.735808				0.608896	1.11234	0.781553		0.882445
HULC	4.87014	4.50086	5.49437	4.88525	4.78981	5.041	5.2452	4.62302	5.24603	5.21405	4.89397	5.26198	5.12101	4.84732	5.00226	5.03669	4.8489	5.76968	4.92438	4.6511	4.7667	5.05774	4.9218	5.1292	4.53971
LINC00924																0.924847	0.744191			0.480592		1.05737		0.751776	0.914249
ITGB8	0.56447	0.323295	0.538045		0.541498	0.823244	0.875464	0.603973	0.859958	0.983374	0.785811	1.244	0.723481	0.50409	0.676627	0.865537	0.842648	1.36194		0.231935	0.488076	0.460993	0.569941	0.878513	0.968649
CCNB1	1.16381	1.0701	1.26454		0.682345		1.5975	0.997669	1.40781	0.969557	1.04988	1.12215	1.20816	0.699209	1.05251	1.20079	1.18952	1.63497	1.00856	0.873965	0.802143	1.30224	1.12933	1.3332	1.07572
CALN1	1.0103	0.647709	1.3663		0.799048		1.46019	0.77006	1.16914	1.29784	1.00352	0.990386	1.05827	1.23282	0.782937	1.2379	1.22406	1.65514	1.38932	0.792952	0.772645	1.20388	0.987556	1.09746	1.22648
GDF15	1.11918	0.914178	1.08859	1.06387	1.06983	0.975943	1.10802	0.994305	1.09957	1.31338	0.862999	1.35563	0.965771	0.77038	0.853822	1.00913	1.14736	1.71862	1.11301	0.828537	0.765526	1.1487	1.21483	0.798483	1.4813
PCDH17														0.727594		0.901587	0.815342		0.847531			0.914506
AC119674.1		0.659859				0.736423			0.889772			1.04884	0.742446	0.835794		1.07567	0.987877		0.956667	0.636898	0.529237	1.08895	0.988356	0.876393	1.05596
ARL6IP1	1.0212	1.15161	1.40935	0.703955	0.74178	0.814954	1.27331	1.08447	1.08983	1.11984	0.924106	1.09505	1.15368	0.823708	1.14508	1.00403	0.995843	1.68708	1.24841	0.647565	0.620533	1.11154	1.07388	0.867435	1.07714
ZNF423											0.862059	1.10518	0.87721	0.713591	0.78234		1.04698	1.52013	1.10538			1.06955		0.955727	0.971868
TACC3	1.17747	1.0079	1.49366	0.658083	0.720575	0.901521	1.31044	1.08948	1.03935	1.14356	1.0178	1.18097	1.10475	1.0159	1.10043	1.48191	1.1096	1.62563	1.33621	0.882699	0.847623	1.26564	1.23235	1.33319	1.12739
MAPK10	0.543917	0.31025	0.978787	0.582942	0.538119	0.558228	0.749337	0.763418	0.583197	0.673401	0.610411	1.09692	0.789977	0.500858	0.579875	0.903822	0.949767	1.36521	0.8117	0.601561	0.389684	1.0258	0.730969	0.815413	0.904568
PALLD	0.789069	0.600804	1.18582	0.82342	0.718093	0.91693	1.06802	0.74716	0.886564	1.11568	0.611624	1.03165	1.00848	0.913936	0.773184	0.832854	0.858001	1.60509	1.03026	0.67984	0.499355	0.962276	0.778704	1.05307	1.07678
FGD5												0.900941	0.735766				0.883469	1.21573						0.835549	0.889744
ADAM28				0.613796										0.622904				1.49641					0.848753	0.77743	1.16273
PCA3	1.04445					1.20076		1.05403				1.81587	1.41064	1.03287	1.16347	1.2549	1.50717	1.7371	1.13932	0.805791	1.07435	1.41269	1.51231	1.53278	1.44515
MGLL	0.749013	0.597255	1.15971		0.625033	0.803316	1.03483	0.637247	0.7599	1.04686	0.790162	1.03794	0.812276	0.66361	0.729633	0.916162	0.95782	1.51432	1.60258	0.444393	0.636248	1.11891	0.902341	0.845408	1.01252
AC008957.2			1.04778		0.619117	0.736552	1.14691	0.641351							0.748748	0.858502	0.813815		0.840062	0.570802				0.947542	0.964556
LINC01170	0.590659	0.606546	1.10673		0.497732		1.10506	0.739131	0.841893	1.1172		0.989222	0.770632	0.493422	0.607426	1.02989	0.894679	1.60077	0.759043	0.622851	0.64244	1.07611	0.845549	0.91033	1.00518
SORCS1	0.543403	0.528777	1.04245	0.8203	0.632749	0.83803	0.926152	0.431479	0.594529	0.864207	0.859512	1.03981	0.917649	0.579565	0.48691	1.07892	0.735544	1.47318	1.19843	0.801764	0.645716	0.711054	1.01959	0.314087	1.12521
TMTC2	0.80109	0.369496	1.18442	0.799536	0.516553	0.972539	0.968355	0.539925	0.502586	1.51044	1.0194	1.19216	0.702181	0.758514	0.795434	0.697593	1.01877	1.48894	1.14748	0.624067	0.587937	1.07502	0.604414	1.01778	1.12579
SGO1-AS1	1.1464	0.971482	1.14648	0.804371	0.880512	1.2069	1.07846	0.917992	1.26323	1.39628	1.1001	1.42661	1.15783	0.990711	1.05687	0.830973	1.12043	1.70924	1.17646	0.817662	0.943942	1.085	1.1311	1.19857	1.12436
ABCB5	0.32861	0.455245	0.175514	0.807737	0.804397	1.03246	0.393204	0.557622	0.221956	1.08541	0.695779	0.343972	1.089	0.521178	0.362961	0.657637	0.827516	1.43336		0.109128	0.54603	0.13559	0.263106	0.713623	1.08882
SYNPR	0.669806		1.07987	0.786569		1.31419	1.44822	0.485402			0.947798	1.03399	0.844848			0.914096	0.879428	1.57979	0.923503	0.331064	0.535128	0.992424	0.841925	0.772493	0.930485
AC002460.2	0.457547	0.643843				0.882722	1.2247		0.811489	1.01566	1.06524	1.15932	0.89647	0.842866		0.83301	0.975922	1.51817		0.692372	0.569062	1.04476	0.928734	0.931502	1.10757
AC008250.1																	0.953339
SAMD5	0.82196	0.655567		0.586844	0.661399	0.942906	1.04341	0.786317	0.802431	1.14795	0.687426	0.895203	0.561679	0.534552	0.579693	0.877886	0.653292	1.5875	0.835295	0.613383	0.582188	1.00855	0.676157	0.934097	1.0653
NCAPG2	0.689091	0.664023	1.10927	0.643328	0.66213	0.899492	1.03366	0.712778	0.914206	1.15534	0.914808	0.99984	0.871811	0.796003	0.804899	0.919809	0.98419	1.31967	0.925587	0.68227	0.670973	1.15812	0.915855	0.930039	1.06153
ABCA1	0.763495	0.866172	1.3248	0.764426	0.855299	0.843784	1.17675	0.794882	1.0565	0.580601	1.04665	1.30089	1.00144	0.653668	0.890082	0.941242	0.765042	1.775	1.27604	1.21989	0.6872	1.10466	0.878614	1.04767	1.09182
AC007319.1				0.511107	0.348845	0.769226	0.447845		0.676097	1.03064	0.613841	0.898162	0.229329	0.276481		0.354632	0.720846	1.52763	0.21638	0.553695	0.176182	0.801663	0.201082	1.23211	1.01979
LMOD1	0.679527						1.10196	0.669599		1.01838	0.5744	0.974099	0.760654		0.981884	0.790894	0.850747	1.41726	0.826033	0.506363	0.529322	1.03166		0.807293	0.851577
IER3	0.617241	0.451191	0.89625	0.591779	0.543784	0.727463	0.903754		0.747337	0.917519	0.531722	1.00456	0.640305	0.543754	0.598689	0.599209	0.690475	1.31149	0.717828	0.2933	0.33372	0.787967		0.515644	1.29569
ENTPD1	0.648812	0.679018	1.17866	0.568541	0.904036	0.961773		0.793346	0.970188		0.864376	1.09811	0.909425	0.754014	0.880679	0.983243	0.957566	0.499287	0.968711	0.693382	0.641802	1.05539	1.01175	0.574881	1.10217
PAK3											0.604495	1.0963					0.905097	1.40798				0.927339		0.779153	0.911141
MIR100HG	0.995152	0.599092	1.42625	0.702928	0.571682	0.962158	1.07402		0.68579	0.586591	0.627188	1.33874	1.10644	0.866371	0.643201	0.590856	1.04489		1.23833	0.595842	0.516242	1.10846	0.771466	1.14176	1.11005
PRR11	0.82006	0.754462	1.11296	0.483966	0.67013	0.906326	1.10326	0.922395	0.955304	1.01022	0.938415	1.03533	0.946347	0.790516	0.825908	1.0332	0.918126	1.35159	0.922649	0.690084	0.665313	1.13992	0.946414	1.0733	1.02346
FHL5
SLCO3A1	0.462702	0.28546	0.852709			0.850973	0.952765		0.757655	1.23886		0.845707	0.676087	0.516646	0.570273	0.751374	0.822859	0.460535		0.505919	0.452156	0.554132	0.431582	0.443152
XKR4	0.581928	0.680004										0.966473	0.577167		0.575426	0.779703	0.878602	1.4112	0.926866	0.543755	0.501701	1.02041	1.12259	0.88325	0.942344
AXL	0.814149	0.282905					1.22106					0.761901	0.845244	0.965513		0.88791		1.40002	1.21779	0.55214	0.594356		0.90698	0.858886	0.975159
XYLT1	0.562623	0.563378	0.943194	0.396121	0.272577	0.701399	0.98882		0.804638	0.453236	0.641823	0.937318	0.860254	0.743636	0.620377	0.534067	0.260309	1.55274	0.649619	0.471744	0.204848	0.821789	0.884684	0.673492	0.942632
RUNX1	0.352294	0.389324	1.25354	0.489469	0.638537	0.760921	0.729786	0.525642	0.416841	0.984231	0.498382	1.06539	0.759675	0.74787	0.353827	0.745596	0.797545	1.20249	1.41826	0.272713	0.507322	0.891848	0.841677	0.788507	1.04107
AC079298.3		1.0189	0.964841				1.18134		0.890119			1.27802				0.957927	0.925102			0.415087	0.547915	0.930472		0.876748
HMMR	0.829834	0.768521	1.21578		0.764068		1.10555	0.693497	1.00796	0.920895	0.878299	0.934017	0.978558	0.696818	0.88817	1.14062	0.942765	1.31098	1.29683	0.752785	0.634844	1.08141	0.858837	1.00795	1.03504
STOX2	0.597984	0.387347	0.771223		0.356958	0.616692	0.644227	0.590673	0.670134	0.721257	0.550942	1.00742	0.885833	0.562267	0.548342	0.685562	0.904212	1.32387	0.928448	0.372045	0.685503	1.02057		0.803	0.984361
IQCJ-SCHIP1	0.716199	0.524722	1.07721	0.53487		0.78872	1.05883	0.76701	0.846936		0.813204	0.995586	0.751911	0.792556		0.989437	1.06616		1.1365	0.610852	0.573533	0.982233	0.932927	0.808258	1.10863
ENPEP			0.870143									0.914127		0.549153		0.733532	0.885148			0.458799		1.14941	0.800666		0.960951
PCSK6	0.848845	0.823597	1.2268		0.766037	0.921596	1.19544	0.796961	0.956482	1.19751	0.876278	1.09322	0.891597	0.812134	0.797634	1.10053	1.08702	1.52893	1.15393	0.631792	0.606819	1.11573	0.883878	0.954608	1.02997
PAMR1												1.06838												0.7911	0.931411
NUAK1	0.6277	0.663387				0.67229		0.571815		0.986666		0.917933	0.68219	0.463951	0.496773		0.698413			0.504865		0.7459		0.827801
HMGA2-AS1	1.20986	1.27344	1.39138	0.884676	0.977368	1.43742	1.42914	1.1504	1.29207	1.15103	1.18429	1.66279	1.39504	1.23545	1.07558	1.17268	1.65012		1.43723	1.02246	0.682724		1.24315	1.18845	1.26499
PLPP1	0.9939	0.971082	1.29331	0.942287	0.864049	1.22381	1.41798	0.956501	1.25158	1.24729	1.0369	1.22834	1.19029	0.92057	1.036	1.24625	1.06893	1.85219	1.16488	0.833955	0.816465	1.27328	1.13611	1.12475	1.1401
AC005237.1	1.29663		1.59662	1.10709	1.15193	1.39225	1.79761	1.32848	1.58102	1.67068		1.3593	1.20374	1.07923	1.23193	1.57072	1.62451	2.127	1.51329	0.89584	0.859198	1.60451	1.45773	1.1142	1.29908
SLC5A4-AS1	0.406464	0.566324	0.668812	0.607682	0.729161		0.939902		0.549919	0.897959	0.554625			0.466315	0.600918	0.817121	0.922017			0.446725	0.482349	0.963793	0.754813	0.857731	1.03555
LRIG1		0.39562	1.09456		0.524924	0.764771		0.548882		0.910656		0.992455	0.792348	0.521928	0.641654	0.810099	0.909965	1.37157		0.582891	0.600758	0.985592	0.834627	0.900145	0.94789
ANGPT1	0.487014	0.523466	0.831164	0.420997		0.682199								0.427069		0.895678	0.988559	1.36756	0.561192	0.582325	0.450925	0.927179	0.675934	1.17878	0.872802
SEMA6D	0.370677		1.0937	0.532895	0.609522	0.486289	0.494561	0.51614	0.399339	0.824756	0.513036	0.989141	0.70655	0.634627	0.449408	0.443278	0.607994	0.322084	0.580226	0.510223	0.439414	0.880705	-0.00113653	0.34437	1.02193
TMEM108		0.427281		0.592917		0.891422		0.690557		0.9899	0.687015	0.975468		0.663435		0.735704	0.966164		0.905174	0.497767	0.521978	0.806688	0.629903	0.873152	1.01492
CENPP	1.39399	1.33378	1.72683	1.26132	1.41362	1.57809	1.58286	1.23124	1.53583	1.69659	1.58506	1.4625	1.41206	1.33905	1.44283	1.58343	1.4223	1.95012	1.40723	1.2934	1.26037	1.73855	1.61038	1.40181	1.48321
LRRC4C							0.864261		0.550405			0.986987	0.681305	0.790644	0.37687	0.889853	0.809317			0.571788	0.474955	1.12072	0.68021	0.784146	0.967216
LINC01572	1.23135	1.08874	1.41362	1.0322	1.06319	1.33814	1.47555	1.08864	1.47986	1.54535	1.39396	1.24875	1.01999	1.07201	1.3307	1.23713	1.34202	1.80086	1.25313	0.925675	0.743609	1.47556	1.38884	1.31244	1.31223
RFC3	0.866165	0.751795	1.31991	0.756362	0.71354	1.05202	1.05742	0.746834	1.04904	1.24261	0.86665	1.06395	0.973209	0.741383	0.811612	0.989777	0.995235	1.4486	0.990036	0.74275	0.761898	1.0123	0.939964	0.946727	1.03906
SEL1L3		0.432738	1.22828			0.678543	0.966902	0.619277			0.650733	0.968126		0.788072		0.912108	0.944287			0.392902	0.45324	0.894101	0.821493	0.680168	0.940109
ADAP2	0.672343	0.462596	0.961624	0.654124	0.526234		1.09311	0.645286	0.714988	1.05192	0.69084	1.01216	0.857288	0.541951	0.709332	1.00598	0.934936	1.4826		0.609184	0.594529	1.08908	0.78158	0.828324	0.948946
ANO1						0.818026					0.651725		0.621214		0.540363	0.877949	0.705861	1.41182	0.951251			0.838314		0.957406	0.890848
CLEC7A
LOXL2	0.852184	0.635973	1.39757	0.862456	0.785218	0.972854		0.872842	1.38119	1.17961	1.01929	1.16209	0.904253	0.73681	0.831779	0.996757	1.03072	1.60806	1.33866	0.705727	0.656528	1.11907	0.894392	1.07069	1.02747
AC099560.1	0.625233	0.826526					1.00993					0.591696	0.567471	0.604826	0.789059	0.872659	0.806437	1.53698	0.902558	0.597636		1.09727		1.00913	0.894942
CYP7B1	0.923114			0.798812	0.639272	0.912059	1.1758	0.738191	0.655992	0.923342	0.468503	1.19408		0.760537	0.767213	0.792246	0.428845	1.635	0.498387		0.544324	1.09186			1.06748
CDCA8	0.711432	0.698226	1.18701		0.624203		1.15057	0.752034	0.848903	0.996739	0.952381	0.871069	0.827454	0.77441	0.870023	1.13557	0.813393	1.30246	0.873973	0.763129	0.661784	1.06439	0.822051	0.950348	0.9875
RHOH			0.975612									0.991703		0.511835		0.806915	1.01598	1.40424			0.503215	0.968738		0.856462	1.03316
TMEM132D	1.12447						1.29872		1.31225	1.27988	0.994598	1.42943	1.11054	1.05783	1.04971	1.09664	0.967424	1.75458		0.835826	0.844588	1.36773	1.10247	1.13197	1.4929
GHR	0.743102	0.705441	1.12855	0.609496	0.719483	0.986559	1.23107	0.704833	1.15458	1.31528		1.05825	0.909796	0.631865	0.752288	1.16152	1.14847	1.49992		0.715211		1.15494	1.00968	0.948406	1.08127
MAP2	0.630722	0.40826	0.88269	0.377405	0.610821	0.223324	0.579861	0.776799	0.540501	0.3217	0.465764	0.143139	0.699391	0.728251	0.559594	0.75903	0.434309	0.912916	0.469246	0.256089	0.223975	1.05673	0.49558	0.554388	1.03585
CACNB4	0.626556	0.591602	0.89343	0.607679	0.601126	0.793543	1.21036	0.756993	0.928455	1.14701	0.772405	1.08146	0.918314	0.660451	0.645776	0.975277	0.995712	1.6029	0.979282	0.602655	0.609309	1.09966	0.83692	0.883171	1.0151
ESRRG	0.702672	0.840154	1.05736		0.978681	1.32792	1.11351	0.707238	0.54241	1.62985		1.07433		0.890919	0.543248	0.800671	1.12574	1.61733		0.599208	0.922929	1.19891		1.08295	1.11837
CD2																						0.905169
NEIL3	0.355455	0.275159	0.661637				0.574799	0.513208	0.395912		0.516437	0.693343	0.530932	0.429457	0.586778	0.651874	0.444745	0.995121	0.568709	0.572417	0.350604			0.620058	0.89255
CYYR1-AS1	0.613418	0.487611										1.12402									0.40024	0.929651	0.68507	0.724857	0.998685
TENM2	1.51939	1.56219	1.9108	1.43689	1.34755			1.26263	1.65626	1.86204	1.48218	1.94957	1.61559	1.75036	1.62176	1.72967	1.59189			1.42738	1.52641	1.89053	1.54419	1.76496	2.36883
UBB	0.668562	0.667163	1.54644	0.659413	0.548125	0.793105	1.13697	0.581334	0.869268	1.36907	0.553958	0.952054	0.686711	0.269634	0.730266	1.22861	1.06419	1.28097	0.996016	0.317672	0.362503	1.04204	1.01149	0.649355	1.16117
PDE4B	1.22594	1.07152	1.52763	1.18051	1.13031	0.962013	1.31431	1.10711	1.02844	1.09486	0.882357	1.6853	1.50323	1.2122	1.22135	1.01756	1.12798	1.71826	1.07129	1.00405	1.28095	1.52175	1.20512	1.20946	1.29941
PTPRZ1	0.610777	0.723829	0.828379	0.544501	0.630666	0.554365	0.61145		0.312779	0.342465	0.491219	1.05848	0.709919	0.650154	0.584548	0.689515	0.435004	1.06137	0.590417	0.267825	0.255732	0.779651	0.412118	0.465309	0.930056
AC139720.1	0.721017	0.622989		0.607401	0.742122	0.898024	1.15261		1.01604	1.08436	0.794156	1.22816	0.839405	0.64212	0.749076	0.971668	0.771057	1.60144	0.952151	0.646328	0.570687	0.862635	0.935838	1.05324	1.14447
FBXO32	1.13464	1.38313	1.43985	1.30789	1.55965	1.49164	1.84407	1.3851	1.49737	1.63077	1.41888	1.88107	1.38081	1.24486	1.27331	1.68316	1.36041	2.16517	1.73693	1.32998	1.21198	1.8248	1.63149	1.47125	1.50792
FRAS1	0.599824		1.06672	0.41973	0.538722	0.867799	1.22154		0.492475	0.985085	0.945143	0.999108	0.82953	0.506325	0.671917	0.836095	0.853494	0.69669	0.920646	0.535567	0.322451	1.0356	0.812145	0.559745	0.924856
HSPA1B	0.672913	0.560608			0.598809	0.605273	1.01115	0.643282	0.887126		0.857985	0.741293	0.764084	0.554674	0.962792	1.26021	0.792951	1.91687	1.76553	0.4806	0.486206	0.891314	0.882478	0.850127	1.2007
TRPM3	0.657992	0.498987	1.31812	0.478672	0.627099	0.662541	0.938969	0.643416	0.570816	0.688579	0.710663	1.08948	0.844299	0.683638	0.554186	0.806567	0.843227	1.51806	0.707489	0.54979	0.428741	1.07736	1.17974	0.900505	0.947998
AL596087.2	1.00409	0.684962			0.698943	0.827879	1.31236		0.927658	1.25119	0.949228	1.13201	0.917711	0.99515	0.681086	1.0305	1.05426	1.56166		0.54437	0.676398	1.0935	0.984094	0.958023	1.08888
TRPC4												0.988721		0.769057	0.456313	0.756904	0.901863	1.17878		0.556383		0.971847	0.851992	0.734442	0.885482
ATP6V0D2	0.749859	0.616596															0.834214			0.506319	0.501594	0.907302	0.928806		0.978742
PLAUR	0.696074	0.531219	1.07841	0.528066		0.759882	1.14153	0.653377	0.853556	1.02813	0.761763	0.923599	0.646734	0.590867	0.682591	0.90356	0.89269	1.41058	0.913205	0.582227	0.573137	1.00156	0.900377	0.747676	0.959893
CA8	0.410559	0.439834	0.794386	0.760703	0.959662	1.0531		0.301397	1.04026			0.820012	0.860899	0.491912		0.981817	0.712283	1.49999		0.709665					1.04743
MT-ND5	1.39279	1.17092	1.25664	1.4269	1.51622	1.46268	1.38552	1.14896	1.52453	1.19659	1.05967	1.53141	1.30077	1.33776	1.35202	1.55774	1.31568	2.73669	1.43347	1.779	1.31595		1.33337	1.3309	1.65738
VAV3	1.1068	0.928856	1.4056	0.881518	0.771843	1.20713	1.21007	0.963892	0.94178	0.983382	1.04011	1.32924	1.1359	1.03149	0.959577		1.28052	1.74851		0.871751	0.869553	1.34541	1.06671	1.26765	1.2493
EDA	0.892368		1.357	0.730324		0.924826	1.17545	0.6992	1.21143	1.2386	1.01097	1.11992	0.907009	0.740744	0.638135	1.13448	0.998606			0.6756	0.665298	0.978524	1.01271	0.919455	1.15693
LINC01515			0.970954		0.484962		0.747221					0.854086		0.54899		0.725191	0.795374	1.80874		0.470423	0.635398	0.901424	0.760176	0.89567	1.04407
DLGAP1	2.13642	2.50117	2.37296	2.47745	2.27492	2.56863	3.1385	2.59429	2.26908	3.0942	2.30573	2.93414	2.65596	1.97963	2.35028	2.53369	2.29981	3.23624	3.01023	2.1439	2.47288	2.71671	2.53137	2.78519	2.36328
ANKRD33B	0.86998				0.686233				0.886519	0.997195	0.861928	1.0232	0.751507	0.548691	0.738757		1.00191			0.610105	0.604635	1.07966	0.905056	0.905237	1.02019
RPL23A	0.727124	0.7065		0.699104	0.70507	0.943846	1.20084	0.522055	0.809305	1.50668	0.610691	1.13878	0.820582	0.570642	0.805563	1.20006	1.37087	1.66094	1.17878	0.417364	0.735724	1.27583	0.974041	0.902425	1.27241
BCAT1	0.807614	0.388899					0.832792							0.575418		0.962156	0.896454		1.21456	0.679445				0.839122	1.09231
LINC00578	0.672198	0.580007		0.657058	0.376053	0.777591	1.08987	0.598271	0.839003	0.931544	0.820455	0.991101	0.924356		0.807303	0.882019	0.8475	0.608174	0.489862	0.219322	0.318804	0.943636	0.7755	0.941074	0.9558
GPR176	0.701749	0.521606		0.403303	0.502051	0.746591	1.12653	0.719273	0.978772	1.0091	0.727209	0.974356	0.81174	0.720505	0.760818	0.928553	0.957761	1.58285	0.79685	0.579762	0.517531		0.785092	0.837154	1.00884
THRB		0.482973		0.497717		0.736389	0.995109		0.946971		0.64182	1.11104	0.875278	0.902159		0.977329	0.92172	1.48384	0.875308	0.450219	0.43612	1.02119	0.820366	0.870164	1.03354
PSAP	0.646161	0.486679	1.14355	1.00262	0.839144	1.06378	0.986614	0.679233	1.07446	1.28878	0.682482	0.893493	0.858811	0.576519	0.764278	1.2268	0.924424	1.68228	1.34398	0.545834	0.643069	0.766059	0.829404	0.674936	1.10008
DOCK8	0.622147	0.463418	0.864657	0.48978	0.521829	0.753488	1.01626	0.46601	0.530837			0.829474	0.779663	0.608586	0.484686	0.82872	0.862373	1.23344	0.610684	0.641437	0.596846	0.929621	0.63706	0.684047	0.843154
ITGA11	0.619172	0.496245		0.609483	0.453509	0.874652	0.997847	0.601826	0.778482	0.997292	0.798047	0.953415	0.748323	0.587366	0.534037	0.796689	0.871368	1.3989	0.907787	0.587035	0.549821	1.04262	0.758729	0.839598	0.944679
AC106729.1		0.64614						0.287495								0.818171	0.893735			0.460865	0.167415	1.06841	1.20238		0.853974
DISC1FP1	3.15705		2.65128	2.14012	2.3555	2.27795	2.7895	2.14394	2.59619	2.79199		2.58937	2.64101	2.25996	2.19247	2.49285	2.60982	2.84086	2.44843	2.11631	2.21074	2.75737	2.55958	2.33321	2.00856
ITK	0.551848	0.405953												0.462092			0.819327				0.58767	0.976342	0.676291	0.760345	0.915397
GRIA1																0.662871	0.84811	1.42272	0.924295	0.500612	0.294111	0.955545	0.69055	0.812534	0.958436
PIEZO2	0.906437		1.3401	0.744891	0.606455	0.891957			0.857331	0.920954	0.645836	1.14778	0.815979	0.715505	0.837547	0.957164	0.879434	1.33589	0.799352	0.597705		1.11205	0.918646	0.372585	1.08748
NDC80	0.877317	0.736864	1.34213	0.669536	0.649871	0.696458	1.37987	1.10305	1.20622	0.980303	1.23731	1.17728	1.11233	0.943365	1.21813	1.29605	1.15603	1.70325	1.17461	0.952356	0.552075	1.36423	1.11816	1.20057	1.06901
VEPH1	0.269483	0.417576	0.989141	0.592173	0.602445	0.757388	0.981417	0.335096	0.498645	0.873757	0.707451	0.996034	0.633203	0.255506	0.323864	0.678774	0.772809	1.03405	0.729063	0.421652	0.508737	1.03174	0.699781	0.839319	0.982712
LHFPL3	2.06464	1.78942	2.04584	2.41983	2.73837	2.47634	2.16975	2.04174	2.07857	2.20942	1.85486	2.43746	1.94396	2.08197	2.07376	2.09886	2.52118	3.39624	2.03802	1.8406	2.02119	2.12219	2.54996	2.66123	2.25223
CADM1	0.752891		1.31379		0.585607	1.44412	0.948656	0.483153	1.16738	0.794883	0.567541	1.09679	0.922706	0.711689	0.783034	0.900723	1.0019	1.4527	0.582526	0.362336	0.346566	0.883849	0.488582	0.462548	1.0706
LINC01876	0.760354	0.512758	0.78274		0.358478			0.693754				0.663782	0.598819	1.26127			0.725652	1.54529	0.564131	0.210277	0.46022	1.10438	0.921507	0.669687	0.978262
EEF1G	0.695506	0.658247	1.32422	0.727465	0.60752	0.86411	1.05429	0.604786	0.894768	1.31312	0.685972	0.963658	0.818104	0.582068	0.825769	1.02695	1.11205	1.54377	1.03912	0.480209	0.661146	1.22777	0.9133	0.860987	1.1965
DNAJB6	0.712782	0.731784	1.14918	0.756225	0.802897	0.884518	0.946061	0.763705	0.753637	1.11719	0.762492	1.04539	0.881979	0.828527	0.786858	0.906266	1.05844	1.24303	0.96815	0.669122	0.563094	1.17249	0.781251	0.954936	1.10028
AP002989.1	0.661151				0.621463	0.693875	0.953587	0.518307	0.796384	1.1794		1.09916			0.633846	0.846264	0.786303	1.4079						0.843568
CENPI	0.693006	0.562537	1.16858	0.77898	0.49762	0.897048	1.04466	0.679009	1.00129	1.05695	0.852524	1.03644	0.841549	0.679756	0.887455	1.06062	0.970483	1.28456	0.925948	0.693667	0.729427	1.06976	0.939175	0.899382	1.0196
IKZF2	0.578093	0.448239	0.954659	0.39745	0.632066	0.774046	0.975396	0.681267	0.975329	0.875062	0.787194	1.02839	0.81476	0.516957		0.805644	0.948329	1.6144	1.23592	0.522844		1.0262	0.758392	0.890742	0.985978
PLD5	0.718038											1.12033	0.903946	0.852096		0.720316	0.835055	1.49933		0.574953	0.551009	1.11849	0.793951	0.860382	1.03858
RPS21	0.919982	0.752404	0.961462	0.914224	1.01446	0.961093	1.31946	0.743787	1.08206	1.45899	0.713191	1.19834	1.11162	0.757481	1.03375	1.04197	0.874551		1.13175	0.697945	1.13181	1.07421	1.26614	1.03321	1.34609
COL25A1	0.777633	0.611607	0.963731	0.712807	0.750521	1.16545	0.459338	0.803898	0.890546	0.729598	0.791571	1.21515	0.903863	0.668839	0.710456	0.979766	0.942907		1.29722	0.613263	0.648659	1.09961	0.921203	0.989795	1.07292
ROBO4		0.45109																		0.551465		0.943961	0.601076	0.760941	0.965944
CUX2												1.0404			0.97762	0.78888		1.31955		0.558978	0.643656	0.957616		0.802726	0.962876
SAMD3		0.663055										0.928017		0.590644		0.802696	0.830787	1.51669		0.518504	0.426444	0.983263		0.762697	0.858143
CD93												0.754727
CD96	0.606011	0.5473		0.778315								1.05222				1.02037	0.956608	1.63743	0.939149	0.531538	0.311413	1.06128	0.945002	0.910721	0.968094
AL136441.1						0.778083	1.10039	0.39539	0.741381			0.891059	0.794217	0.928467		0.931011	0.924107	1.42462	0.954039	0.477493	0.430315	1.12658	0.851405	0.866187	0.979495
MIR2052HG	0.713356	0.660422	1.12288	0.603848	0.634784	1.19307	1.01887	0.636276	0.994387	1.16357	0.782546	0.998439	0.838276	0.604528	0.603157	0.901606	0.956557	1.56849	1.0139	0.667459	0.510238	1.08205	0.937614	0.906078	1.02993
PTN		0.507902	0.978825											0.554608		0.783508	0.944677				0.55336	0.949635	0.787333		0.969298
FAM160A1	1.11305		1.25419	0.56321	0.622343	0.987457	1.16613		1.33809	1.02501	1.03679	1.16105	1.10246	0.80817	0.471607	0.923483	0.819417	1.40225	1.02736	0.57113	0.638797	0.968703	0.906771	0.83034	1.08509
TGFBI		0.597293	0.984364		0.516311	0.747775	0.900004					0.845249		0.559071		0.657954	0.748284		0.740848	0.579991	0.242803		0.762557	0.30951	1.15561
TROAP	0.732112	0.776792	1.14157				1.36648	0.883653	1.13129		0.867781	1.02674	1.0611	0.921565	0.932575	0.965035	1.23002	1.5281	0.8329	0.804461	0.821539	1.27314	0.922705	1.05162	0.984339
LINC00488	0.598798	0.726138	0.388965	1.14908	0.503651	0.737057	1.35644		0.374866	1.07462		1.40443	0.341842	0.405833	0.442578	0.892434	0.833078	0.282572	0.651959	0.163407	0.129783	0.0185788	1.17823	0.941854	1.00153
AP000676.5	4.58567		4.58418	4.57996	4.75397	4.9893	5.08175	4.62149	4.55971	5.05886	4.50602	4.4266	4.50178	4.50903	4.66077	4.48593	4.71249	4.96849	4.72412	4.41329	4.3481	5.11308	4.64659	4.85623	4.26099
NGF								0.561929
RNF150	0.990471	0.628187	1.48039	0.912245	1.09465	0.907092	1.2298	0.811334	1.37651	1.55289	0.949488	1.21905	0.881446	0.811248	0.880057	1.05017	0.591572	1.85751	1.70644	0.691831	0.604414	1.1432	0.860746	1.08384	1.18406
IFI27	0.349999	0.37622		0.477192	0.625477	0.963483	0.850451		0.765226	1.09493		0.912623	0.662461	0.184795		0.873631		1.34858	0.770194	0.773517	0.310011	0.884964	0.589526	0.616255	1.05968
TYRP1	3.18703		3.13031		3.77684	3.69374	4.06299	3.11701	3.4619	3.70579	3.41919	3.23921	3.66709	3.31131	3.13865		3.41881	3.8701	2.96966	3.21144		3.62543	3.70289	3.28431	2.87834
CASC19	0.707056	0.544058	1.03055	0.630108	0.420212	0.89391	0.876681	0.711265	0.77518	1.0516	0.67777	1.14681	0.971289	0.575676	0.885023	0.785649	0.973637	1.54564	0.834111	0.505878	0.268909	0.998398	0.792928	0.884706	1.01249
LINC00504	1.10583	0.565251	0.805861	0.778312	0.677405	0.892913	1.1114	0.785525	0.976662	0.979812	0.67072	1.11858	0.878638	0.693349	0.768043	0.861001	0.827266	0.575925	0.740425	0.196124	0.54687	0.0597309	0.814458	0.875467	0.949027
PDE10A	2.43005	2.09426	2.29039	3.32629	2.51399	2.6449	2.2404	2.20763	2.30584	3.63213	2.57331	2.781	2.30034	2.39243	2.49834	2.35554	2.59386	2.75747	3.19149	2.14039	2.27724	2.4113	2.30064	2.4847	2.48703
MS4A7									0.61615			0.953098	0.613081	0.774766			0.68179			0.70148	0.516251	0.888674	0.541958		0.974425
AC024901.1	0.827831	0.531938	1.23431				1.21505		1.16958	1.20087	0.741531	1.09428	0.854175	0.864651	0.897581	0.976157	0.96347	1.41006		0.68335	0.617591	1.09465	0.92897	0.833049	1.07976
RPL23	0.768896	0.69004		0.975237	0.697367	1.138	1.47417	0.582663	1.04408	1.79752	0.70756	1.47617	1.03996	0.536501	0.933091	1.27369	1.68996		1.47252	0.550299	1.02492	1.44767	1.24235	0.971738	1.30959
AC104041.1	0.546444			0.762977		1.33225	1.36535		0.769615	1.22524	0.68709	1.30933		0.91559	0.873353	0.764983	0.786159	1.69211	0.443946	0.627895	0.421919	1.24432	1.11309	1.23138	1.08118
DIO2	0.694947	0.612393	0.930966			0.823838			0.847474	1.16763		0.983005		0.629831		0.90414	0.884537	1.49256		0.645937		1.06817	0.862886	0.758253	0.968271
COL24A1	0.738708	0.535103	1.05479		0.861148	0.909204	1.01453	0.853222	1.06038	1.0377	0.810774	0.619135	1.00843	1.03976	0.659575	0.917468	0.689629	1.51517	1.06697	0.603674	0.506769	1.09665	0.648429	0.862946	1.11171
STARD13	1.18121	0.790115	1.55043	0.765834	0.886988	0.900054	1.08769	0.95054	0.730625	0.959235	0.985738	1.41969	1.2544	1.02643	0.962811	0.993566	0.793236	1.78039	1.08298	0.791002	0.698413	1.48615	1.427	1.00693	1.2554
AURKA	1.03947	1.03251	1.23495	0.625841	0.728471	0.679359	1.30877	0.846498	1.03963	1.09873	0.965462	1.12336	0.973735	0.701549	0.939757	1.20692	0.943553	1.57905	0.902009	0.654157	0.709087	1.10092	1.08174	1.19124	0.977656
MARCH1	0.59328	0.535297	1.26684			0.88786	1.02665	0.611446	0.708288	1.03661	0.735933	0.946678	0.781717	0.642903	0.658157	0.864909	0.925359	1.45391		0.456635	0.56858	1.04785	0.71552	0.883637	0.99152
AC073365.1	0.809608	0.537798	0.779508	0.323624	0.580929	0.997641	1.06387	0.627012	0.75181	0.760626		0.8803	0.791347	1.0648		0.864405	0.929394	1.33518	0.700575	0.711451	0.210779	0.914209	0.745554	0.831034	0.849685
SPOCK3														0.864135		0.8341	0.971818			0.569108		0.935574	0.768986	0.817506	0.999693
AL096854.1	0.705161			0.619809	0.542149	0.903774	0.970759		0.705033	0.973115	0.681401	1.17416	0.830726			0.681263	0.521937	1.08598	1.26017	0.658209	0.345839	1.07753	0.758684	0.847049	0.956024
SYK				0.487677					0.779147	0.716328		0.93619		0.58864	0.570722		0.533312	1.65171	0.748915	0.608383	0.81592			0.756094	0.928863
GLUL	1.54377		1.06894		0.565966	0.787649	1.02929	0.594346	0.912005	0.938022	0.722313	1.0501		0.828398	1.01771		0.795893	1.49236	1.57703	0.533553	0.542812	0.953042	0.733421	0.723567	0.974474
FAM49A									0.890588	1.02654		0.948542				0.776531	1.09732	1.44637		0.56569		0.934726			0.904744
LPAR1						0.476607	0.863328		0.989857	1.1567		1.03384		0.79758	0.402897	0.765531			0.716537			0.742868	1.04147	0.514712	0.96634
PTGER3												0.956551	0.854052	0.920549				1.43678					0.868772	0.817712
MYBL2	0.849413	0.660096	1.20957				1.1851	0.885179	1.02061		0.997376	0.995305	0.93444	0.607252	0.9491	1.04315	0.947642	1.48995	0.927213	0.788862	0.754467	1.11965	0.814292	0.906105	1.01999
HEYL											0.775046	0.978217				1.00761					0.404171
SFMBT2		0.845935	1.24617	0.931206	0.957193	1.10171	1.479	0.689798	1.20849		1.16115	0.938018	1.00368	0.918576	1.08242	1.1924	1.09225		1.08186	0.754371	0.973448	1.06873	0.928064	1.56356	1.14978
FZR1	0.743022	0.65649	1.33049	0.766681	0.57642	0.853927	1.15828	0.711354	0.853563	1.05485	0.862497	0.99097	0.905393	0.649649	0.892567	0.928717	0.923609	1.59335	0.98684	0.6876	0.60696	1.13509	0.817942	0.901327	1.01633
NFASC			0.734029			0.660756		0.396837				1.02694		0.718		0.975925	0.843984	1.48416	1.05415	0.335081	0.509294	1.01383	0.779248	0.836833	0.9343
AP002518.2	0.624098	0.526592				0.976618		0.520935		0.894851	0.608336	1.24107	0.891523			0.822387		1.57929	0.81457	0.561478	0.53361	0.978087	1.00253	0.873851
MYO1F		0.58296	0.811503				0.94162	0.615369			0.725343	0.877628	0.709791	0.63067	0.716591	0.766756	0.93669	1.36094		0.569951	0.607074	0.868474	0.670172	0.827756	0.861886
SLFN12L		0.40245		0.477014	0.674285	0.685481	0.963633					0.92387				0.921941	0.849563	1.37069	0.943629	0.649137	0.522355	0.927044	0.804688		0.901461
AKAP6	0.508487	0.47682	1.0922	0.311765	0.508374	0.879542	0.573398	0.590768	0.365415	0.516401	0.828302	1.06857	0.8304	0.550432	0.611702	0.467723	0.798071	1.5598	0.412698	0.658497	0.421764	0.707635	0.681304	0.84026	1.01527
CD83	0.569141	0.502676	1.089	0.504254	0.583	0.781887	1.04042	0.55809	0.809677	1.02674	0.63207	0.90194	0.734817	0.67152	0.717184	0.786495	0.89322	1.36437	0.889216	0.489053	0.546106	0.876088		0.763859	0.944333
TMEM233																	0.774167	1.43805		0.481301	0.546844	0.915519	0.912664	0.814568
LINC02476			1.08663	0.445477			1.52036			1.72535			1.04462	0.739916	0.616745	0.809309	0.883485	1.92519	1.04859	1.01107	0.773288	1.03899	1.4777	0.747646	0.88559
AC016074.2	0.735547	0.539348	1.19859				1.13869	0.856464	0.833861		0.660526	1.21236	0.725089	0.749696		0.892623	0.940451	1.44884			0.590929	0.9908	0.766377	0.891864	0.973179
AC116362.1	0.735428	0.531104	1.06225	0.615754		0.810167	1.11758	0.683714	0.929231	1.05116	0.837836	1.0662	0.746747	0.863612	0.620938	1.01221	1.0507	1.37001	0.98831	0.633404	0.591582	0.917953	0.775091	0.909163	1.03382
KAZN	1.60796	1.3919	1.95445	1.7024	1.45055	1.7503	1.94301	1.4611	1.70727	1.92573	1.6728	1.28869	1.78123	1.63082	1.53351	1.89051	1.63753	2.03111	1.66983	1.51552	1.33284	1.77955	1.83673	1.49089	1.63504
CAMK4	0.518713	0.389696	1.02659					0.73939			0.818005	0.97638		0.675255	0.890173	0.950709	1.06929	1.49611			0.38766	1.02666	0.717755	0.771819	0.934792
CR1														0.830657
GRAMD1B				0.482135	0.455969	0.765297	1.05517		0.591179	1.06337	0.641947	0.990285	0.662896	0.70129	0.57978	0.891303	0.884573	1.28025		0.592845	0.622366	1.0127	0.754788	0.870172	0.933508
MT-ND3	2.98777	2.53297	2.60942	3.07271	3.15556	3.1792	3.00588	2.6712	3.18989	2.76048	2.65276	2.88144	2.84463	2.77328	2.86127	3.06899	2.69008	4.09177	3.08835	3.90207	3.09006	3.82155	2.97721	2.79286	2.86324
OPCML	0.588142						0.901884		0.735461	0.959921		0.923955	0.744837		0.550029	0.883634	0.859397	1.40426	0.868708	0.529981	0.294917	1.01795	0.74546	0.792757	0.899408
AL078459.1	0.595716	0.626391	0.83427				1.13525	0.673473	0.79985	0.970148		1.06975	0.788769	0.690615	0.756152	0.907015	0.955573	1.56344	1.04333	0.60327	0.548324	1.0061	0.85788	0.822773	1.03345
ADGRV1	0.772325	0.686463	1.00356				0.944582		0.808611	0.997988	0.571218	1.10671	0.658769	0.657378	0.656883	0.829328	0.916297	1.75078	1.29591	0.602598	0.522059	1.05202	0.771433	0.628336	0.992672
ANKFN1	0.851241		1.00792	0.746565				0.616917	0.797396	1.09935	0.692455	0.902604	0.697449	0.97931	0.533657	0.821272	0.937686	1.57683	0.737834	0.523391	0.462926	1.09537	0.78934	0.766021	0.908279
PCLAF	0.933866	0.813893	1.24453	0.690112			1.18237	0.793732	1.02755	0.959764	0.923118	0.923377	1.02006	0.648546	0.861045	0.989365	0.994033	1.29164	1.04895	0.82728	0.728509	1.04493	1.03984	1.03567	1.09034
SHROOM3	0.459519	0.737208	0.890864		0.587962	0.728428	0.949145	0.866851	0.869499	1.05379	0.681133	1.01118	0.822652	0.944173	0.587381	0.876405	0.947538	1.40179	0.977131	0.601052	0.220105	1.05905	0.752377	0.886498	0.994662
SLA	0.748458	0.52607							0.717776			1.03737	0.771563	0.995047		0.90568	0.942003	1.44576	0.82767	0.613284	0.598014	1.05058	0.718029	0.806602	0.892057
HIF3A			2.60934	2.45673	2.41713	2.70985	2.66734			2.74125	2.33016	2.4909					2.54915		2.80602	2.22504	2.28866				1.92195
GGT5		0.57645																1.32947
COL13A1		0.672349				0.635437			0.906207			1.07905				0.953034		1.22747						0.754395	0.889878
ZFAND2A	0.685179	0.569811	1.40269	0.503637	0.47183	0.680175	0.972628	0.72873	0.803551	0.935593	0.724593	0.929257	0.798562	0.545581	0.632213	0.769479	0.837225	1.44208	1.12574	0.52988	0.486415	0.95418	0.68399	0.801201	0.920403
RNF144B	0.482277		0.827728	0.345274	0.608713	0.651202	0.864137		0.757941	1.02148	0.684431	0.92059	0.712099	0.661899	0.567637	0.847365	0.752675	1.15996	0.853926	0.555836	0.893845	0.990852	0.505884	0.564816	0.985862
CSF1R								0.714383				0.900453								0.471613		0.900146			1.04668
MACC1		0.433853							0.721083			1.06721	0.684474	0.877578			0.733672	1.42897		0.571057	0.56009	1.041		0.805886	0.973047
CCBE1												1.00118	0.954592	0.732546			0.906009	1.4376		0.485778	0.637425	0.981816	0.758397	0.868642	1.01908
MXRA5																							1.15809
P3H2		0.439647	0.87703	0.487725		0.883287			0.947099	1.1651		0.650924		0.730568	0.703653	1.01891	0.793406	1.26359		0.529218		0.849117	0.83213	0.780852	1.09216
TFPI				0.503988	0.552054	0.747532	0.899342		0.66291	0.974758	0.559434		0.902876	0.677033		0.790154	0.742132		0.778392	0.50439	0.36226	1.08588	0.718729	0.956366	0.951056
LCP2	0.450941			0.451451	0.452867		0.87882		0.713401	0.930483	0.830358		0.595017		0.508101		0.742184	1.30269	0.549072	0.495047	0.330846	0.821507	0.701437		0.896486
XACT												1.08028	0.670034			0.681808	0.789378	1.57744		0.503338	0.477179	1.0123	0.79753	0.81635	0.884144
LINC01266	0.738877	0.621355	1.44362	0.535856	0.30245	0.678056	1.23485	0.618182		0.848318	0.821797	0.949236		0.670409	1.01949		0.510547	1.80203		0.59679	0.501898	0.616928	0.467067		0.883697
LINC00871	0.759326	0.87174		1.41458		0.637291	1.21897	0.644444	1.18532		1.154	1.2184	0.952802	0.704146	0.695884	1.0044	1.00866	0.184649	0.963706	0.587184	0.617977	1.1611	0.839844	1.14485	1.00648
AC112487.1	0.70776	0.588317		0.922542		0.828072	1.11724	0.455767	0.897457	0.995769	0.714369		0.824984	0.47815	0.65318	0.883216	0.814935	1.29087	0.759665	0.503367	0.50255	0.869293	0.744024	0.813197	0.896466
CBLB	0.665356	0.699555	1.09099	0.688417	0.656124	0.957804	0.918008	0.664625	0.759419	1.02607	0.821481	1.08158	0.853268	0.79649	0.723811	0.794781	0.814408	0.87005	0.77776	0.680887	0.570667	1.12727	1.06006	0.668866	1.0818
EEF2	0.877798	0.717396	1.80312	0.926217	0.724361	1.06111	1.28075	0.75453	1.20669	1.59705	0.724474	1.2188	0.906522	0.658211	0.95226	1.27017	1.18339	2.04916	1.32496	0.575032	0.764515	1.28966	1.11143	0.895909	1.27408
HS3ST5	0.632365	0.614344	1.04719				1.19804		0.908795	0.881998	0.871752	1.13377			0.621298	0.912071	0.631974	1.50657	0.995938	0.61331	0.498699	0.952272	0.86356	0.909025	0.99148
AC097512.1	0.753018	0.457155						0.3367					1.00105			1.24755				0.596989		1.06348	1.06342	1.18417	1.23664
AGMO	0.744459	0.453595		0.528732		0.866224	1.01143		0.853204	1.21742	0.803131	1.13314	0.811135	0.687307	0.551569	1.23341	0.756888	1.23946	0.930646	0.659551	0.207186	1.02313	0.587147	0.879296	0.907016
DLL4												0.999039						1.43003	2.01043			0.839126	0.853147		0.908389
TUBA1C	0.76169	0.644247	1.31849	0.487667	0.567263	0.759332	1.05895	0.73518	0.861834	0.84817	0.793228	0.8672	0.744382	0.413109	0.850377	1.16527	1.02269	1.4216	1.07768	0.397016	0.537078	0.930366	0.740137	0.930313	1.07061
FAM20C	0.791257	0.539471	1.3026	0.323978	0.630982	0.868284		0.604859	0.950052	0.962171	0.750293	0.977796	0.711014	0.608395	0.742432		0.93827	1.51848	0.853027	0.695108			0.975181	0.688211	0.997648
SNHG31	0.695839	0.418623	1.12182		0.895153	0.734019	1.1362	0.616776		1.20115	0.713028	0.932055	0.765124	0.58693	0.596688	0.845713	0.906833	1.08609	0.790901	0.577386	0.568242	0.872864	0.773258	0.593966	1.00928
AC120193.1								0.843309				1.09822	0.762839	0.89611			0.916336	1.5279		0.612584	0.564021	1.0165	0.814336	0.882114	1.07425
EXO1	0.954756	0.85029	1.27738	1.00461	0.760804	1.01588	1.37128	1.0373	1.06344	0.960405	1.13566	1.13311	1.2287	0.856142	1.01141	1.0793	1.05253	1.74623	1.19308	0.949172	0.954719	1.29207	1.1069	1.17521	1.10777
NTN1	0.645153	0.395646	0.996136		0.597383	0.551294	0.940298	0.609775	0.854504	0.944081		1.03979	0.677982	0.701577	0.61039	0.947915	0.892951	1.46378	0.822831	0.54792	0.501534	1.06217	0.930253	0.765244	0.969764
PLAT	1.01627	0.900865	0.900408	0.960147	0.982573	1.21803	1.38361	0.945705	1.03404	1.21099	0.914603	1.11622	0.975813	0.912964	0.942368	1.02136	0.925082	1.73442	1.15653	0.687526	0.73968	1.12821	1.0155	1.0577	1.15764
AC090579.1		0.60511	1.26871	0.744496	0.745844	0.908496	1.2191		0.949925		0.887091	0.893602	0.87956	0.611729		1.02496	0.982657	1.48427	0.78045	0.708681		1.23445	0.974239	0.876039	1.2051
SLC24A2	0.697266	0.581239	1.05699	0.555696	0.610541	0.936886	1.12761		0.709601	1.04958	0.685649	1.19182	1.08575		0.700152	0.907089	1.04908	1.30269	0.773546	0.540485	0.564722	0.81292	0.865662	0.850488	0.993464
KIAA1755	0.571568		1.17708	0.670778	0.733228	0.748146	1.01518	0.474209	0.785957	0.92759	0.668801	1.03536	0.726111	0.627508	0.714706	0.790055	0.835928	1.54816	0.665297	0.607064	0.555336	1.00213	0.820961	0.882266	1.00114
PAM	0.713161	0.620575	1.30905			0.997448		0.81829	1.05739			1.09083	1.04837	0.671717		0.995453	1.13061	1.77607	1.45015	0.576266	1.19243	0.916985	0.805892	0.71615	1.06786
NREP	0.669054	0.51503	1.09956						0.847633	0.865355	0.718156	1.14596	0.634502	0.767062		0.947429	0.818023		1.21383		0.706872	1.0602	0.900724	0.792338	0.962347
DUSP1	0.572498	0.543775			0.539125	0.877929	1.02834	0.836746	0.755631	0.94221	0.822859	0.852642	0.609137	0.603736			1.00704	1.34779	1.5516	0.515008	0.455598	0.883164	0.957321	0.863552	0.962624
BUB1	0.692042	0.619158	1.2518				1.03805	0.71842	0.76696	1.05301	0.838328	0.96219	0.849663	0.755997	0.832093	0.883511	0.809135	1.36866	0.79222	0.753448	0.639336	1.00661	0.815152	0.919365	0.972993
LMCD1-AS1	0.711142	0.641304	1.16158	0.584725	0.711355	0.873415	1.30253	0.628005	1.14061	0.917456	0.765313	1.27399	0.67583	0.738394	0.72523	1.08936	0.801319	1.72581	0.966176	0.82592	0.563034	0.994914	0.827001	0.986747	1.13797
PCDH9-AS2	0.492892	0.46283	1.26634			0.793966	0.935773		0.799628	1.03972	0.645974	1.23512	0.884554			0.586188	0.86433		1.08519	0.716061		1.15341	0.818675	0.910261	1.04181
CTSB	0.979972	1.05666	1.2049	1.24553	1.09697	1.2763	1.395	0.996056	1.3162	1.29404	0.853062	1.06567	1.06172	0.889171	1.0101	1.05007	1.22999	1.00062	1.05718	0.708665	0.815066	1.06313	1.24851	0.780752	1.15409
PDZD2	0.858768	0.680928	1.2372	0.819732	0.552469	0.829796	1.31137	0.749868	0.980826	0.727635	0.949091	1.02273	0.955215	0.796118	0.904446	1.05752	1.09864	1.66454	0.912603	0.707299	0.73074	1.2198	0.564569	1.03144	1.11727
SPON1	0.581957	0.525169	1.00966		0.507715	0.856654	1.31392			1.02318		0.791507	0.98144	0.812245	0.722865	0.766127	0.563782	1.55444	1.07086	0.565057	0.565375	1.00269	0.799339	1.04993	0.938533
KIF11	0.690214	0.681188	1.17442	0.685554	0.740952	0.942606	1.19951	0.786102	1.03669	1.00511	0.819275	0.851521	0.83243	0.719426	0.732086	0.971558	0.934531	1.22767	0.927707	0.639411	0.620381	0.950405	0.939743	0.844346	0.991796
SORCS2	1.6539	1.44559	2.19929	1.68647	1.80485	2.17965	2.13543	1.78925	2.24579	2.27465	2.02806	2.04194	2.10253	2.02245	1.89061	2.18672	2.24128	2.62587	2.03229	1.66464	1.83759	2.26235	2.04186	1.99779	1.61405
CDH2	0.859791	0.645405	1.1367		0.597361	0.72285	0.905227		0.925466		0.834166	1.16233		0.717153		0.639053	0.952328		0.964926	0.390764	0.567705	0.96629	0.639653		1.01154
VOPP1			1.38329		0.933669	1.00844			1.19166	1.24017	1.49192	1.054		0.931186	1.08505	1.35349	1.16615	1.72971		0.752443	0.966085	1.26685	1.35263	1.33815	1.12749
GRIK4						0.861231		0.615422				0.948644	0.839086			0.850386	0.948187	1.28475	0.761212	0.582834	0.494517	0.934579	0.696446	0.814914	0.928761
AFF3	1.2786		1.67037		1.42172	1.68976	1.69657	1.36401	1.37305	1.334	1.5114	2.15337	1.42155	1.55192	1.65878	2.01101	1.98093	1.32065	1.72041	1.28238	1.33093	2.06239	1.61791	1.21318	1.61307
MDM2	0.989582	0.807841	1.28195	0.989271	1.0301	1.08848	1.2964	0.959625	0.976601	1.2114	0.88349	1.18048	1.03034	0.761529	0.863172	1.08368	1.20866	1.72305	1.19364	0.920985	0.871519	1.22516	0.877181	0.51158	1.23096
TIE1									0.769481			1.23021					0.868773			0.608631		1.05835		0.823078	0.922517
FGF1	0.761448	0.474528	1.0264	0.542459	0.660393	0.724131	0.816203	0.630352	0.922692	1.10309	0.816287	1.22698	1.13391		0.655343	0.952359	0.955362	0.840612	0.809892	0.559882	0.483651	1.05641	0.75065	0.83747	1.08763
FCGR3A												0.76503		0.659826						0.800055
KLRC1
GFPT2	0.734494	0.608063	1.00771	0.681283	0.604899	0.789714	1.22809	0.900032	0.925213	1.03622	0.793966	0.937397	0.831059		0.700476	0.881297	1.01253	1.53	1.07421		0.606618		1.15043	0.766904	0.958597
CCDC60									0.851708			1.08262				0.876547	0.824118	1.43743		0.36242	0.465711	1.00292	0.770525	0.822153	0.959169
PDE4D	1.79902	1.87495	1.9414	1.91017	1.79332	1.65356	1.79318	1.64621	1.77706	1.69805	1.84876	2.64726	2.30368	1.87941	1.97021	2.09913	2.18292	1.6287	1.76934	1.67194	1.62901	2.18192	2.26483	1.70807	1.97563
ARL15	1.29999	1.23911	1.63088	1.16931	1.12056	1.35062	1.36541	1.32397	1.27322	1.29074	1.40656	1.58816	1.5272	1.43733	1.35023	1.55253	1.37516	1.70027	1.47913	1.18485	1.16385	1.28256	1.33987	1.42284	1.43208
TPM1	0.664169	0.442241	1.17199	0.570733	0.531853	0.736492	1.02332	0.472902	0.8264	1.03741	0.799182	0.889635	0.84868	0.589535	0.700513	0.891952	0.873975	1.4771	1.0459	0.507722	0.401478	0.907213	0.783193	0.787423	0.927558
RPL37	0.49593	0.575437		0.663941	0.549029	0.800589	1.09632	0.441732	0.769999	1.08916	0.593526	0.908742	0.741156	0.222053	0.693807	1.15358	1.20598	1.57462	1.09958	0.397415	0.733358	1.04125	0.727181	0.698872	1.2013
SCML4	0.600276		0.979036		0.654912	0.660692	0.891941	0.410958	0.836803		0.664356		0.671849		0.656102	0.920132	0.691606	1.26355	0.783714	0.543242	0.51278	1.00165		0.851993	0.9823
DPYD-AS1	0.502388	0.286839		0.444844		0.863188	1.03051				0.606323	0.894332	0.760286	0.590695		0.788615	0.981415		0.794419	0.406739	0.599359	1.0023	0.595758	0.765756	0.92802
LINC01482	0.575436			0.541696		0.886796	1.04498	0.953025		1.00036	0.757331	0.938025	0.860522	0.75615		0.944715	0.9182	1.29046	0.743035	0.54594	0.498152	1.00146	0.730376	0.786152	0.897582
MIA	0.636593	0.426046		0.372052	0.38748	0.623672	0.878149	0.483186	0.601231	0.959542	0.553092	0.780055	0.49471	0.484604	0.587184	0.766258	0.520161	1.3571	0.706776	0.195488	0.194864	0.618161	0.517492	0.825697	0.94701
AC077690.1	0.767249	0.574407		0.864543	0.625636	1.03781	1.28801		0.885442	1.20492	0.763356	1.10471		0.566334	0.678924	1.02234	0.920049	1.30338	0.923197	0.651499	0.421135	1.04911	0.751728	0.851444	0.933834
AP003049.2	1.08278		1.51375	1.05535	0.932805	1.30886		1.08985	1.65732	1.61026		1.31351	1.06711	1.37251	1.33369	1.51457	1.30966	1.54841	1.06652	1.04787	1.11365	1.09302	1.33451	1.47468	1.33426
AL513166.1	0.745397	0.476092	1.0739			0.798294	1.14013		0.88283	1.21168	0.747644	1.06583	0.743074	0.662549	0.696816	0.827315	1.02143	1.60735	1.3234	0.632365	0.591976	1.2034	0.913419	0.765341	1.02002
SHANK2	0.582058					1.03613		0.612921	0.844507	0.979195		1.07399	0.948711		0.472437	1.06432	0.889369	1.46981		0.496231	0.475273	1.04007	0.678046	0.902896	0.874416
IFI30	0.730989	0.466371	1.34678		0.653703			0.659341				0.866145	0.737273	0.643797		1.03536			2.06072	0.757772	0.787235		0.717088	0.979183	0.915167
NAMPT	0.732206	0.53846	1.19874	0.780982	0.925683	0.902992	0.908441	0.689931	0.980857	1.03699	0.638177	1.04599	0.809663	0.797054	0.786683	1.02491	0.895677	1.58461	0.822448	0.59357	0.555655	1.0274	0.516727	0.8781	1.07377
ANKS1A	1.08495	1.08771	1.32529	1.07865	1.29245	1.1918	0.947739	1.14609	1.24193	1.35438	1.09156	1.33455	1.31766	1.32702	1.1434	1.29476	1.12679	1.80841	1.30305	1.21799	1.12183	1.20914	1.25346	1.45075	1.39831
SLC25A21	0.901478		1.17154	0.526827	0.769551	0.9813			1.162	1.32669	1.02429	1.07474	1.01957	0.83241		0.84624	0.652113	1.60956	1.01182	0.737123	0.607339	1.05355	0.915093	0.90227	1.07154
MYH13		0.713224		0.419065			1.0208					0.934124	0.893148		0.62617	0.848836		1.33731		0.44233	0.606632	0.947593	0.641508	0.824755	1.10071
CENPK	1.07747	1.01911	1.37136	1.13285	0.882335	1.01973	1.3882	0.955926	1.24099	1.32334	1.19682	1.32108	1.17471	1.04456	1.16673	1.29998	1.21872	1.73507	1.36384	0.854036	0.876801	1.30731	1.1367	1.23391	1.24008
RASSF4	0.648515	0.468034	1.03274	0.373662			1.04515	0.579551	0.723218	0.962145	0.693082	0.900125	0.629816	0.705118		1.09761	0.872962	1.42003	0.808116	0.546108	0.585314	0.941513		0.784405	0.907599
NME2	0.554387	0.601189		0.609439	0.562782	0.785896	1.14277	0.457799	0.75618	1.24149	0.569588	0.887299	0.683758	0.452964	0.672077	1.02427	1.05546		0.885572	0.234366	0.582973	1.05574	0.908834	0.736819	1.21745
MDFIC2	0.928241	0.614043	1.11133	0.729619	0.696816	0.729781	0.863226	0.850961	0.829692	0.952148	0.70715	1.24551	1.1565	0.622526	0.797916	0.749969	0.711196	1.64231	0.996375	0.762748	0.523241	1.27577	1.1895	1.08724	1.16056
NR2F1-AS1	0.637322	0.557283	1.07997	0.553738	0.711409	0.729735	0.987401	0.777256	0.784465	0.929179	0.677328	1.01586	0.661783	0.631387	0.611595	1.02878	0.689393		0.73688	0.502178	0.470811	1.05652	0.594512	0.551216	1.0414
NFIB	0.794676	0.763642	1.18277	0.847278	0.94397	1.07993	1.03957	0.938579	1.36942	1.29833	0.928141	1.38343	1.29357	0.957653	1.0177	1.02447	1.39645	1.48135	1.09386	0.755679	0.626597	1.28238	0.842049	0.97873	1.14308
AC113383.1	0.60196	0.575303				0.863421		0.593846								0.930074	1.16012			0.531961			0.971889		1.06143
LINC02055	0.62144	0.537706	0.285555			1.00151	0.35084	0.400796	0.923366	0.393554	0.232927	0.987226	0.985857	0.302758	0.49606	0.242342	0.868721	1.46823	0.322252	0.581641	0.230989	1.10771	0.185691	0.852658	0.948496
IL33			1.07102		0.479585	0.747792	1.13163				0.793304											0.971086	1.04184		0.89456
AC112206.2	0.877167	0.78038	1.02204	0.724279		1.153	1.32053	0.846746	1.05497	1.31557		1.34884	0.857032	0.77726	0.860008	0.933555	1.23918	1.62909	1.21746	0.683864	0.65444	1.0808	1.01304	0.9092	1.17136
ERVMER61-1	2.12751	1.92212	1.97695	1.52386	1.59658	1.85541	2.37904	1.67269	1.96997	1.98481	1.78877	2.12313	1.84939	1.68267	1.98867	1.94695	1.75786	2.36344	1.5114	1.45442	1.34604	2.21912	1.78722	1.98812	1.78736
FBLN2					0.561228					1.04158		0.984163			0.642891		1.09324							0.82788	0.973738
SCN9A				0.62271		1.1043	0.932281		0.916116		0.679363			0.773322		0.595429	0.981548		1.12809	0.354502					0.938764
LAPTM5		0.340673												0.662511		1.45183				0.508649			0.915643	0.859333
PCDH15	0.456152	0.933383					0.990227	0.424064	0.733733	1.08957	0.711108	0.954649	0.773544	0.992079	0.600226	1.07901	0.810921	1.3826	1.03074	0.557432	0.499553	1.08304	0.810021	0.760749	0.919352
FILIP1	0.628389					0.938414			0.674013	0.871953	0.746699	1.09921	0.795505	0.823762	0.763438	0.791687	0.933154	1.48757	0.901747	0.515134	0.547812	1.05285	0.705306	0.852039	0.94561
LINC01748	0.95626	0.772534	1.09051			0.98105	1.36735		1.18064	1.0545	0.932472			0.678999	0.83441	1.16567	1.1712	1.89724	1.19127	0.825151	0.784766	1.31725	1.12946	1.08116	1.18363
SCN1A-AS1	0.488331			0.639778		0.870958	0.910644		0.838127	0.947289	0.57472	0.961845	0.626466	0.925838	0.662507	0.617864	0.936251	1.40518		0.373495	0.602909	1.02883	0.632562	0.854735	1.00371
NXN	1.3917	1.52956	1.43272	1.28036	1.28521	1.42473	1.8103	1.55847	1.58793	1.67358	1.41038	1.43077	1.47482	1.2632	1.37376	1.51803	1.5053	1.42378	1.82725	1.30777	1.27117	1.75829	1.51535	1.00913	1.32126
MOXD1	0.53275		0.918673		0.550694	0.876887	0.83799		0.560876	1.08765	0.780332		0.835328	0.496603	0.629184	0.817065	0.724054	1.2689		0.545533	0.208946	1.00795		0.61317	0.966369
STAT4	0.694017						1.16261	0.713287		1.07569	0.723289	1.05779	0.975943	0.932761		0.817298	0.913194	1.42812	0.951011	0.581852	0.496702	1.10183	0.678081	0.879308	0.838256
CACNA1E	1.0371							0.645987				0.907281				0.770703	0.801015	1.49143	0.95875	0.532112	0.51764	1.00041	0.7704	0.750718	0.890831
HCK																								0.941806	1.064
NLGN1	1.24713	1.60482	1.84966	1.45373	1.32804	1.63571	1.26457	1.26136	1.29067	1.38309	1.15519	1.41981	1.14493	1.30688	1.50789	1.36022	1.18422	2.65866	1.37929	1.17839	1.20248	1.06909	1.3949	1.87324	1.74061
AC106845.1	1.45747		1.66858	1.07889	1.20525	1.44978	1.58652	1.18761	1.39561	1.45919	1.11839	1.70978	1.65091			1.48273	0.991314	1.96727	1.31964	1.13552	0.775481		1.4632	1.25422	1.34709
CHL1	0.4378		0.975235	0.542093	0.254329	0.180623	0.110666	0.90226	0.239674	0.0952528	0.16191	1.03977	0.489518	0.51023	0.542312	0.260961	0.81499	0.16937	0.364441	0.264329	0.107768			0.445548	1.06508
NAV2	2.50693	2.13378	2.36222	2.53173	2.59027	2.59709	2.98791	2.09703	2.41685	2.29026	2.76348	2.67803	2.40405	2.40639	2.61834	2.70879	2.69583	2.38341	2.3558	2.28643	2.41728	2.54238	2.71629	2.22331	2.58121
TC2N	0.594726		1.06254			0.728484		0.522216				0.993302	0.70722	0.550204	0.64973	0.842993				0.508864	0.77433	0.942244	0.778057		0.872248
SNAP25	0.704344	0.750731	1.25855					0.757087			0.785821	1.2629				1.14286	1.03782					1.26385	1.01061	1.05395	1.09138
CD109	0.508238	0.21521	1.08756	0.553861	0.515043	0.711127	1.02134	0.575007	0.719248	0.970697	0.746617	0.932367	0.656899	0.522425	0.646346	0.6462	0.746265	1.40779	0.717131	0.333628	0.276256	0.723988	0.688277	0.605211	0.96214
COL21A1	0.681012	0.541426										0.955166				0.876016	0.729644	1.39961		0.599684	0.486004	0.980242	0.826577	0.801388	0.962008
GPR158	0.461275	0.818135	1.07483	0.783228	0.756312	0.634932	0.993165		1.00899	1.01389	0.782974	0.977882	0.898062	0.52926	0.62663	0.78457	1.04734	1.45768	0.804185	0.700222	0.659154	1.12206	0.893517	0.841944	1.11863
AL031599.1	0.677419	0.52698				0.565559		0.771132	0.884202	0.910479	0.786829	0.921015	0.9993	0.825763	0.846209	0.693091	0.808506	1.46873		0.509115	0.56033	0.997421	0.782661	0.831576	0.950047
ITIH6	0.689643	0.863204		0.680954	0.735923	0.750679	1.08091		1.13524	1.16881	1.02852	1.02635		0.98069		1.15654	0.881587	1.39722	0.980494	0.689214	0.374081	1.04469	0.891503	0.810265	0.927561
ENPP2		0.573139	1.1578	0.593741	0.677333	0.798401	0.897512		0.68631	0.738827	0.757907					0.939666	0.462556	1.5281	0.853056	0.601497	0.575776	1.02212		0.899903	1.02288
CSRNP3	0.746883		0.848285			0.483394	0.745483	0.522636	0.817915				0.771538		0.614974	0.522532	0.961227	1.19694	0.800495	0.637759	0.520836	0.903092	0.695704	0.709755	1.04653
ALDH1A2	1.35136	1.11361	1.74455	1.4571	1.74344	1.78287	2.06455	1.46584	1.93463	2.13196	1.58627	1.85568	1.62425	1.56707	1.12782	1.63657	1.87955	2.40266	1.47126	1.34239	1.38786	1.78192	1.82285	1.5907	1.79451
GABRB1			1.19986			0.986744						0.960756		1.28437		0.919443	0.800388	1.34872	0.873868	0.519644	0.448201	0.94377	0.747921	0.730596	0.911629
NGFR	0.821143	0.527654				0.70684		0.61121		0.892565			0.661695	0.598075		0.847499		1.28369		0.488404				0.825166
EZH2	0.72825	0.779406	1.19226	0.756641	0.771149	0.868464	1.07196	0.757954	0.94675	1.21602	0.927145	1.10468	0.95761	0.821625	0.875463	0.873816	1.04352	1.33068	0.994474	0.726451	0.710024	1.18145	0.978231	0.966612	1.10803
SAMMSON	0.748255	0.705337	0.872422	0.745446	0.707378	0.541801	0.632204	0.693548	0.658439	0.556271	0.651023	1.2827	0.967658	0.699937	0.657436	0.577641	0.532492	1.59074	0.97338	0.809365	0.587296	1.19687	1.23958	1.06399	1.21258
LINC02511														0.93113		0.782904	0.805314	1.56969				1.12465		0.821128	0.948869
AC068051.1	0.707341	0.473244	1.21812			0.71415	1.06528		0.71324			1.14492		0.760155	0.654753	0.943984	1.09687	1.27741		0.697671	0.522401	1.15487	0.951527	0.842783	1.05956
PDE3B	0.955772		1.33693	0.745153	0.880511	1.10713	1.11539	1.06558	0.868227	0.766818	0.917274	1.46442	1.24664	1.02278	1.02229	0.901883	0.891873	1.42306	1.16398	0.778222	0.57124	1.21627	1.27189	1.36821	1.21028
DEPDC1B	0.72419	0.85784	1.07165		0.526349	0.968585	1.24516	0.743191	1.36128	1.12656	1.12611	1.21118	1.01771	0.824891	1.01624	1.32825	1.18985	1.52473	1.2059	0.746532	0.681798	1.38151	1.05996	1.12459	1.06147
AC233296.1						1.2154						1.11145	0.708108			1.07291	0.884256	1.46774		0.596396	0.479986	1.08983	0.900952	0.774814	0.971923
LURAP1L-AS1	1.59858	1.16403	1.82273	1.73509	1.56028	1.76281	1.95815	1.53414	1.78493	2.00762	1.63263	1.58734	1.75629	1.64122	1.51152	1.74239	1.60384	2.23754	1.61831	1.41582	1.59134	1.8459	1.6954	1.75351	1.4715
GABRB2						0.807053						0.955595					0.961089	1.3004			0.402683			0.790863	1.01814
CMTM8	1.64655		1.76191	1.29726	1.46678	1.8623	1.88744	1.53362	1.76992	2.06798	1.5926	1.70852	1.57995	1.36204	1.47332	1.72795	1.8875	2.34072	1.76303	1.2193	1.39059	1.5511	1.65347	1.63718	1.38962
SEMA3E	0.503241		0.841147	0.577706	0.743567	0.859243	0.972347	0.571875	0.7852	1.01791		0.791749	0.661096	0.51957	0.620977	0.902657							0.842109		0.967766
LINC02257	0.752433	0.721244						0.730197	1.11876		1.0405	0.856235	0.86069			0.914317	0.922718	1.45574	1.05318	0.717137	0.47002	0.374287	1.14246	0.877402	0.962535
AL691420.1	0.665078	0.542625					1.72673	0.873404				0.900715	0.662934	0.728185		0.734621	0.985055	1.69808		0.470099	0.493132	1.02978	1.03335	0.877005	1.00417
USP53	0.6441	0.532808	0.970386	0.434914	0.30173	0.284586	0.934493	0.567315	0.672717	0.539251	0.505292	0.978298	0.474858	0.540522	0.594526	0.81948	0.737481	1.37301	0.561468	0.268281	0.408515	0.844204	0.711114	0.762687	0.942144
AC087564.1		0.623916							0.974236		0.600651	1.15056		0.893699	0.644085	0.861705	0.857548	1.40098		0.620893		1.0719	0.87338	0.869382	1.02558
KIF20B	0.795145	0.622587	1.09634	0.713536	0.743609	0.906645	1.12212	0.758225	0.908591	1.22768	0.825077	1.06175	0.87224	0.759492	0.820286	1.04235	0.99971	1.39006	0.918044	0.706785	0.64214	0.950381	0.958635	0.900187	1.04007
DOK6	1.7533	1.43976	2.09638		1.73605	1.928	2.05282	1.70943	1.86174	2.19931	1.66653	1.64612	1.95607	1.65652	2.03222	2.01399	1.77882				1.63753	1.99388	1.9442	1.70962	1.62126
KCNMB4	0.803045	0.576064			0.558879	0.812358			0.922802	1.16322		1.01333		0.451813		0.877358	1.0425	1.49227	1.39478	0.562045	0.50026	1.02165	0.916602	0.762861	1.00922
C8orf34	0.530467						1.08251		0.758837	0.949349		1.00045	0.749561	0.702636		0.730563	0.692065	1.37397		0.503343	0.470694	1.03484	0.852853	0.887208	0.962102
CCL5												0.963331	0.815515	0.698873			0.882826	1.39886			0.50338	0.942169	0.813653	0.959301	1.00234
HSPA8	0.918894	0.831227		0.65535	0.656136	0.794797	1.10601	0.650515	0.874513	1.19141	0.608401	1.01054	0.794967	0.551354	0.760927	1.34269	1.08121	1.66514	1.12439	0.518926	0.537314	1.0506	0.937995	0.859074	1.16881
AP001347.1	1.37793	1.31186	1.69067	1.28344	1.11178	1.31734	1.57867	1.1514	1.48188	1.6032	1.28972	1.32907	1.36403	1.17723	1.28655	1.43821	1.44318	1.9414	1.46807	0.944095	1.22361	1.53553	1.34759	1.40865	1.3871
AC002072.1		0.552099				1.04863	1.20512	0.565583	0.947955	1.05534	0.797124	1.1171	1.03027	0.659343	0.387619	1.0086	1.09629	1.51394	0.968202	0.578661	0.678685	1.06905	0.834458	0.875023	1.11109
PBK	0.798905	0.815762	1.04001				1.35409	0.960882	0.943059	1.00923	1.03069	0.892111	0.970553	0.676863	0.937115	1.10783	0.948314	1.3734	1.02361	0.80125	0.708035	1.02491	1.01356	1.00387	1.00503
AL445426.1											0.652692	0.87743										1.00041		0.764637
AC008056.1	0.605559	0.557233				0.94263	0.983428					1.08682				0.789434	0.869893	1.4226	0.835666	0.505085	0.66139	0.897375	0.869631	1.04558	1.02423
IRF8																		1.50681					0.730566		0.837873
SDC2	0.665556	0.658686		0.55973	0.433212	0.932062	1.11807	0.597135	0.885514	1.11419	0.777477	0.941739	0.782802	0.691465	0.75627	1.05756	0.833877	1.34315	0.884096	0.713645	0.288853	0.961748	0.783423	0.64638	1.0752
GLRA2	0.983798	1.05963	1.39299	0.978788	0.674206	1.1194	1.2782	0.832636	1.22579	1.23262	1.07741	1.28903	1.16656		1.19642	1.20725	1.18853	1.61891	1.21624	0.761207	0.889876	1.35217	1.11562	1.16801	1.263
DNER	0.588458												0.876318	0.604501	0.499563	0.817361	0.900605	1.44131		0.490129	0.542126	0.999224	1.025	0.882725	0.845636
TF	0.64337	0.353198			0.482135	0.810255	1.01973	0.470487	0.871651	0.84953	0.614838	0.961475	0.7728		0.524052	0.801087	0.950301	1.26693	0.913294	0.528011	0.536328	0.97149	0.690603	0.746151	0.968298
IL34	0.54216	0.475387	1.32148	0.437238	0.396399	1.07695	0.929627		0.833316	1.0778	0.719577	0.903559	0.724146		0.58806	0.813894	0.867096	1.39061	0.976791	0.450955	0.55661	1.02999		0.830306	0.843017
RGS1	0.697224		1.0916		0.781902				0.753358		0.639324		0.594465	0.653151	0.595548		0.724186	1.42037	1.02213	0.379874	0.439565	0.893726		0.866146
EPHA6		0.555502	1.10332	0.554933		0.822091			0.786229	0.877078		0.955744	0.663262	0.73337	0.568254	0.968363	0.924859	1.50324		0.581459	0.364044	1.0286	0.971774	0.867208	0.943965
FREM1		0.4651			0.457802	0.993774	0.89419	0.580384	0.773356	0.88043	0.673183	0.953803			0.528748	0.632794	0.878889	1.23735			0.436703	0.938247		0.872808	0.938414
GJA1							0.954897					0.720412	0.548867
AL356124.1	0.667048	0.485463	1.01068	0.404635	0.53846	0.798102	0.970403	0.581498	0.554852	0.991174	0.691294	1.00801	0.807826	0.560794	0.641086	0.732234	0.784371	1.39761	0.824104	0.464521	0.53623	0.966278	0.793902	0.790112	0.917346
MT-ATP8	1.32308	0.979485	1.53314	1.42642	1.29848	1.44921	1.28693	1.00238	1.35278	1.20981	1.12807	1.37142	1.20516	1.43193	1.16702	1.39061	1.15496	2.47044	1.30184	1.57441	1.13895		1.15342	1.15987	1.53629
BRCA2	0.845896	0.865274	1.0873	0.664433	0.760404	0.978306	1.10956	0.839866	1.02303	1.16942	0.848154	1.07723	0.945237	0.821749	0.82434	0.931604	0.962064	1.38336	0.866695	0.734576	0.769121	1.02267	0.966461	0.963013	1.08742
AC007422.1	0.550232	0.472208					0.98423	0.727383	0.741589		0.659728	1.04209	0.866157	0.56464	0.803104	0.907996	0.874353	1.26784	0.91357	0.344903	0.425855	1.04452	0.815271	0.849078	1.24168
GABRG3-AS1	0.718349		1.00119		0.640159	0.987748	1.15784	0.601793	0.885447	1.09609		1.07524	1.03669	0.486373	0.496768	0.983607	1.02879	0.41845	0.956396			1.28421	0.540333	0.641359	1.15295
ALOX5												1.03983					0.985168			0.563428	0.589572	1.03176		0.977935	0.969014
OSBPL10	1.81851	1.1581	1.87647	1.34294	1.58696	1.85273	1.6882	1.27349	1.2746	1.91828	1.49391	1.89932	1.85427	1.4519	1.68424	1.54469	1.8582	2.66939	1.71075	1.58541	1.27718	2.03618	1.95907	1.46877	1.45826
LINC00598	0.829389	0.645611	1.2042	0.689405	0.67043	1.1436	1.08705	0.739669	0.964008	0.755229	0.766965	1.10251	0.928443	0.760918	0.577199	0.94126	0.854572	1.66082	0.554103	0.746361	0.286015	1.09076	0.850979	0.917532	1.06469
FLI1	0.94877	0.468796		0.433392			1.16169		0.774564	1.124	1.11243	0.977106	0.891078	0.530946	0.655295	0.783792	1.03535	1.49782		0.682907	0.667095		0.741139	0.90524	1.06951
ADAM23	0.740986	0.84012	1.16325	0.682873	0.863306	0.923601	0.994589	0.775287	0.985745	1.19041		0.641547	0.919818	0.723167	0.734742	0.989553	0.717353	1.60523	1.06937	0.741287	0.768568	0.659317	0.779969	0.965621	1.07688
ADAMTS18												1.0609		0.901867		0.700632	0.856434			0.531483	0.66838	1.00485	0.727669	0.902694	0.993425
PDLIM3	0.614105		0.917566	0.659255	0.873487	0.698697			0.779889		0.677198	0.879053	0.757535	0.551732	0.611732	0.8945	0.861198	1.32821	0.937438	0.381828	0.407326	0.728165		0.42402	0.947287
AC006148.1	0.722282	0.672452	1.10646			0.885579			0.798622	1.12773		1.27863		0.768938		1.17338	1.04617	1.24624			0.447348	1.11657	0.994514	0.78874	1.04565
NR4A1	1.15102	0.897837	1.53797	0.962946	1.2714	1.2567	1.54675	1.02077	1.22222	1.43833	1.16025	1.33031	1.17873	1.0498	1.13901	1.24586	1.21808	1.89491	1.45018	0.964611	0.944744	1.37607	1.21273	1.35548	1.29557
FOXP2	0.861831	0.619878	1.08617			0.894611				1.09941	0.832073	1.0968		0.863411		1.00096	1.08723	1.58215	0.824876	0.614307	0.353984	1.13868	0.744331	1.0395	1.10986
GRM5	2.40515	2.30545		2.35288			2.81824		2.50729	2.67207	2.33095	2.74569	2.48588		2.64779	2.60716	2.72596	3.02457	2.6336	2.18139	2.41496	2.76575	2.4822	2.53571	2.14763
AL136962.1												1.14342					0.886142					1.02633			1.02989
PURPL		0.476262	1.00032	0.464207		0.598628	1.23947		1.05447	1.01247	0.731249	0.959951	0.449216	0.617032	0.58754	0.755717	1.00427	1.3478	0.847997	0.524475	0.498502	0.745827	0.57341	0.823746	1.20523
ITGA4	0.625688						1.08196		0.7226		0.710017	0.700164		0.73105		0.748793	0.651418			0.647421			0.641819		0.864065
LAMA3	0.86825	0.573278		0.564784		0.861709	0.998591	0.623934	0.804962	1.05536		0.897204	0.597053	0.713519	0.636937	0.929057	0.866198	1.33536		0.457709	0.538469	0.997263	0.797863	0.694908	0.978399
MSC-AS1	1.43525	0.948412	1.61249	0.945282	1.09929	1.12928	1.49584		0.942715	1.03861		1.69406	1.61704	1.35775	1.48646	1.55964	1.25661		1.26311	0.975492	1.13088	1.50502	1.10059		1.40253
AL357873.1	0.785771			0.866135	0.722993	1.08621						0.698841	1.35664		0.832185		1.13295	1.75357		0.838958	0.463433	1.3529	1.07328	1.22862	1.13473
KCTD16	0.77128	0.472668			0.571983		1.03363	0.765064	0.969358	1.23366	0.727176	1.12477	1.00141		0.664631	0.995156	0.945868	1.43641	0.776321	0.641039	0.566517	1.06959	0.897171	0.79861	1.00472
LRP2				0.888652	0.973604	1.06491	1.39469	1.035	1.13282	1.00559		1.60367	1.54872	1.10331		1.42201	1.25803	1.33049	1.37369	1.19036	1.01628	1.34337	1.29495	0.962298	1.45777
C21orf58	0.630928	0.630218	1.14301	0.635156	0.577729	0.98763	0.834615	0.677368	0.848783	1.01565	0.805664	0.845365	0.829541	0.706474	0.747248	0.95766	0.898538	1.15532	0.838521	0.614701	0.570482	0.996411	0.858904	0.753322	0.983241
AC022126.1	0.632681	0.453559			0.60986	0.857128	0.948625	0.677982	0.753852	1.03598	0.612966	0.954051		0.445861	0.537145	0.790501	0.904476	1.27365	0.836845	0.576883	0.49981	0.965711	0.752707	0.838319	0.922643
ANK2	0.932985	0.818786	1.44746	0.795661	1.14873	0.904941	1.36546	1.03337	1.21708	0.873403	0.752486	1.30529	1.22342	0.976096	1.11786	1.07059	0.833056	1.94595	1.30085	0.664244	0.749724	0.693854	1.02263	0.992704	1.3111
AC004160.1	0.850411	0.596689	0.817847	0.61742	0.620101	0.915014	1.08007	0.843764	1.07074	1.19984	0.796718	1.11213	0.800717	0.929193	0.760555	0.941352	1.02355	1.42469	0.957326	0.631974	0.608741	1.13794	0.912727	0.87927	1.03962
LINC00607	0.591643	0.470622	1.05622	0.667203	0.671387	0.802213	1.06089	0.810775	0.921859	1.07314	0.697788	1.10532	0.760011	0.587914	0.719535	0.991826	0.919694	1.45304	0.822792	0.639363	0.542699	1.0292	0.845298	0.802263	1.06547
PSMA7	0.692171	0.499965	1.38526	0.654642	0.504875	0.793672	0.960837	0.535892	0.819627	1.1001	0.652286	1.16702	0.777532	0.523979	0.566265	1.04883	0.998305	1.39866	0.879318	0.429056	0.570069	1.11404	0.913023	0.683421	1.1788
IL18						0.886898		0.517807		1.06441	0.657037	0.985545	0.744611		0.726857	0.828278	0.904551	1.38855	0.804712	0.576226	0.572868	1.06224	0.769108	0.895907	0.991958
TCF4-AS1																0.76078									0.964112
STXBP5L	0.870842	0.519211	0.93089				1.07743		0.972857	1.1164		0.966761	0.864869		0.48044	0.865343	0.787074	1.51672	0.970119	0.572611	0.51781	1.17474	0.842604	0.87132	1.08924
LINC01725	0.519258	0.460363	0.940055	0.587322	0.402182	0.626849	0.741069	0.40304	0.868854	0.656641	0.715436	1.1488	0.638832	0.484052	0.503554	0.96734	0.596746	1.54879	0.495957	0.647959	0.265625	0.84639	0.256091	0.867642	1.07262
SOX6	2.06368	1.88599	2.47025	2.49851	2.29719	2.4764	2.15882	1.80425	2.23058	2.14365	2.28107	1.76863	2.37537	2.2394	2.27159	2.29467	2.0168	3.09161	2.75528	1.99332	1.93369	1.81117	2.06201	2.60786	1.98354
FOS	1.18247	1.01486	1.36196	0.94061	1.12337	1.35701	1.2314	1.20286	1.07286	1.4973	1.16342	1.35204	1.218	1.04731	1.16624	1.39559	1.05849	1.83642	0.949706	0.935201	0.922202	1.33795	1.16842	1.32746	1.20631
FGD2																				0.695076
MTSS1	1.36158	1.56823	1.02744	1.01659	0.950385	1.46158	1.45593	1.3736	1.20172	1.37819	1.30302	1.45257	1.15593	1.29675	1.21743	1.51826	1.32537	2.09582	1.51052	1.32369	1.24223	1.6782	1.4927	1.4684	1.37623
BAALC	0.505231	0.967078	0.970149	0.575413	0.531105	0.910246	0.998209	0.569333	0.818966	0.874086	0.60626	1.02068	0.826304		0.670377	0.764605	0.654458	1.43503	0.684506	0.30534	0.291385	0.634236	0.761722	0.864909	1.07407
CD14						0.630333	1.16232					0.614492		0.598696							0.533205			1.01148
MZB1																1.23424
DLGAP2	0.494771				0.634328		0.960982					0.992389	0.705188		0.637232	0.791864	0.860869	1.30151	1.16847	0.46893	0.506002	1.02016	0.889113	0.807966	0.907994
ADAMTS3		0.450996			0.617726	0.793475	1.05028		0.94563	1.05334	0.795098	0.908081		0.67574	0.749964	0.954886	0.876394		0.818344	0.5672	0.537319	0.948305	0.846401	0.89767	0.984234
ARHGAP10	0.652379	0.575095	1.11865	0.36071	0.469192	0.813792	0.723732	0.607886	0.736632	0.820072	0.713748	0.74857	0.803237	0.576138	0.608608	0.902129	0.621666	1.46226	0.718662	0.528611	0.451084	0.739524	0.761819	0.683186	1.02997
HLA-DQA1	0.602522	0.471307			0.740233											1.07668				0.857105			0.659222	1.03322
E2F7	0.520926	0.483816	0.902793	0.635576	0.74549		0.836657	0.577318	0.668612	0.930071	0.607882	0.966057	0.728841	0.581161	0.666619	0.755762	0.777778	1.0857	0.722342	0.567122	0.524915	0.882362	0.702413	0.796107	0.895928
NELL2			1.27873			0.780973	1.01551		0.826374		0.724756	1.04896			0.638951	0.842964	0.920468		0.864657	0.593037	0.426902	0.98627	0.702642	0.823416	0.977305
MARCH3	1.06891	0.960171	1.18528	0.706351	0.622255	1.03942	1.16767	0.926703	0.545631	0.683362	0.856026	1.20682	1.10343	0.831679	1.07526	1.12591	1.0366	1.33664	0.760221	0.66944	0.430153	1.19235	1.03665	1.16251	1.21604
PITPNC1	1.07929	0.971716	1.37827	0.9801	0.954102	1.18583	0.976878	1.11339	1.24911	1.5178	1.06561	1.02497	1.10858	0.970613	0.95117	1.0547	1.37127	1.60452	1.16915	0.989175	1.04165	1.25219	1.2329	0.943474	1.25333
SRPX2		0.393981			0.415499	0.901427			0.633656	0.977108		0.948741				0.754266	1.08297			0.51827	0.379235	0.943143	0.758082	0.815172
VEGFA	0.652416	0.489552	1.31377	0.683982	0.743782	0.783174	1.43484	0.768481	1.06978	1.12521	0.79369	1.04275	0.951056	0.673181	0.806999	0.946162	0.872649	1.55326	1.16968	0.68299	0.67433	1.01289	0.883021	0.867875	1.06976
PTCHD1-AS	0.687619	0.584853	1.12547	0.609973	0.610349	0.809136	1.09362	0.814539	0.817937	1.06593	0.988306	0.988339	0.887408	0.841259	0.699416	1.11462	0.937445	1.56212	0.859709	0.679078	0.600548	1.10021	0.87203	0.914078	0.990072
LINC02163	0.737562	0.430618		0.290703		0.219475	0.308901	0.743809	0.808964	0.136045	0.208496	1.10863	0.794009	0.279286	0.404863	0.449081	0.85204	0.939051	0.355628	0.918812	0.182064	0.452742	0.11703	0.753182	0.988189
AL160272.1							1.07589		0.795832			1.02408		0.735558		0.914149		1.44913		0.523563
AL356108.1	0.650177	0.503923	1.13296	0.707817	0.772793	0.955655	1.29543	0.675758	1.08168	1.18166	0.876255	1.17079	0.838067	0.797039	0.843989	1.06817	0.972837	1.58232	0.779441	0.415223	0.489102	1.09059	0.913306	0.974859	1.06234
IGFBP4			0.985822		0.466618	0.591103	0.921363	0.438017	0.712436	0.822913	0.760757		0.776167	0.556495	0.608368	0.772539	0.83625	1.33778		1.12467		0.746959	0.613531	0.800217	0.862747
ASF1B	0.683984	0.584592	0.809088	0.663024	0.651953		1.00034	0.817844	0.866629	1.14474	0.830005	0.931192	0.727117	0.662051	0.737978	0.971351	0.836655	1.33081	0.810175	0.718502	0.651376	1.02211	0.768904	0.792442	0.990416
CD38										0.951055		0.908462				0.858743	0.909229		0.742769	0.542074	0.556725	1.06597		0.764814	0.820912
AC132803.1	0.941293		1.22262	0.794192	0.743326	0.997164	1.12805		0.993965	1.16256	0.838472	1.11182		0.982201	0.618237	1.06096	1.14959	1.65623	0.940833	0.690465	0.540875	1.06256	0.72579	0.896573	1.07229
AL365295.1	0.801956	0.65779	1.05372	0.717236	0.587246	1.00333	0.524132	0.810737	1.11584	1.18472	0.924299	1.0756	1.08813	0.748266	0.74129	0.924555	0.972555	1.5471	0.951032	0.722327	0.607722	1.01314	0.925611	0.940612	1.0889
SH2D3C												0.94685				0.948588					0.553121	1.0275			0.79654
PALD1			1.00574			0.794784						0.905469	0.822903		0.729864		1.10289	1.53885		0.72185		1.01155		0.861224	0.962805
AC064875.1	0.668954	0.481598	1.26423	0.592445	0.655292	0.719431	0.900452	0.525393	0.75237	0.912429	0.564687		0.677959	0.532558	0.530436	0.663654	0.825696	1.43881	0.812878	0.432523	0.381218	1.00228	0.479171	0.87206	0.942651
ACSL1	0.595833	0.427482	1.1121	0.508562	0.504483	0.724477	0.998773	0.581938	0.69611	0.884739	0.585034	0.9509	0.702436	0.496592	0.50259	0.716223	0.773355	1.2313	0.83255	0.49374	0.501561	0.860587	0.741742	0.5664	0.93292
PTPRK	0.680412	0.680719	1.1977	0.649312	1.12003	0.97095	0.999029		0.881926	1.38801	0.703102	1.23878		0.782228	0.90521	0.72935	0.995521	1.62445	0.916223	0.630226	0.448498	1.03579	1.07051	0.767546	1.06137
PBX3	0.62585	0.651322	1.35151	0.771695	0.639876	0.902334	0.97837	0.652945	0.915574	1.00395	0.798237	1.06922	0.848788	0.683124	0.711052	1.07026	0.873341	1.18647	0.881558	0.536744	0.359073	0.811093	0.533101	0.6465	1.05488
STK33	0.568933		1.01335									1.00898	0.582853	0.556283		0.903757	0.869255		0.881661	0.503877	0.510611	1.07794	0.740677	0.842615	0.906456
SIGLEC1																				0.493924		0.8248
WDR49	0.752604	0.64041							0.886452			1.04207		0.592506		0.856673	0.952942	1.52024		0.570493	0.486121	1.03423	0.837542	0.834462	0.922592
ZNF367	0.69973	0.650828	1.08274	0.659799		0.714226	0.889339	0.8031	0.80209	1.06418	0.887879	0.789807	0.89313	0.642744	0.804332	0.930173	0.716222	1.31621	0.970892	0.702693	0.619327	1.04748	0.888582	0.903699	1.01775
LINC00589	0.33895	0.551917	1.04437	0.557644	0.413549	0.643018	1.07507	0.579515	0.898632	0.788564	0.656732	0.988726	0.634523	0.415601	0.50321	0.877723	0.843533	1.30883	0.68042	0.314023	0.223008	0.651441	0.518994	0.836615	0.990957
LINC01197																0.827031	0.80191					1.01362
PCBP3	0.741236		1.42531		0.730328	0.865083	1.47604	0.858659	1.08605	1.22549	0.932635	1.241	0.914609	0.764484	0.843758	1.22359	1.01285		0.997881	0.828942		1.1037	1.16318	0.960298	1.06082
UQCRB	0.635651	0.709155		0.53971	0.504136	0.764466	1.15852	0.627593	0.821667	1.04031	0.601601	0.847521	0.649761	0.389755	0.75598	1.11291	1.13044		1.07447	0.292508	0.552667	1.10733	0.861213	0.93033	1.15306
FANCA	0.829704	0.688967	1.14782	0.857685	0.740251	0.914397	1.05666	0.793846	1.04903	1.15438	0.897075	1.03068	0.931646	0.847548	0.769755	1.00226	1.02203	1.45681	0.940866	0.704934	0.703169	1.03864	0.958537	0.926236	1.09873
LINC00499		0.49153	0.974462		0.505227		0.609853		0.56917		0.808136	1.21362	0.58794		0.61591	0.797389	1.14104	0.539288		0.59715	0.564321	0.983467	0.848821	0.720704	0.940585
CSMD1	0.738541	0.412392		0.578685			1.07218					1.18888	0.989176	1.47426	0.6324	0.52238			0.616298	0.594227	0.278863	0.749806	0.38903	0.962156	0.982507
MEF2C	1.22009		1.34004	0.815231	0.979659	1.26447	1.21152	1.03183	1.20934	1.0015	1.22018	1.62059	1.15338	1.10549	1.07915	1.38719	0.954283	1.47619	1.16762	0.843251	0.847525	1.51025	1.22237	1.30192	1.28094
AC004949.1		0.629492					0.942033	0.749116	1.13813			1.14555		1.27227		1.13455	1.00999			0.713139	0.514214	1.1925	0.844847	0.87256	1.05997
RBPJ	1.42542	1.27504	1.57713	1.23393	1.25682	1.43412	1.61782	1.34023	1.48602	1.60762	1.33832	1.59031	1.42476	1.35495	1.38298	1.59801	1.356	2.08648	1.49753	1.19117	1.1745	1.47408	1.35098	1.50566	1.38469
HBEGF	0.657868	0.575234		0.453764	0.467362	0.930712	1.09903	0.685571	0.715143	0.986766	0.654974	1.00406		0.487305	0.60778	0.868412	0.781937	1.58456	1.33558	0.54044	0.512168	0.925269	0.80534	0.927805	0.950464
RFX4	0.618225		1.05648		0.516979		1.10552	0.669143	0.947573	1.2691	0.639074	1.0972	0.727909		0.946494	0.914433	1.08007	1.47082	0.866416	0.544434	0.650984	1.05729	0.911334	0.847996	1.04801
AC002069.2	0.80876	0.805034	0.892268			1.09849	1.26258		1.01785	1.18324	1.14198	1.03833	0.817337	0.777433	0.845611	1.00148	1.01067	0.615773	0.597231	0.738232	0.671106	1.05323	0.824826	0.75856	1.01993
UACA	0.803382	0.751741	1.25363	0.661441	0.755879	1.07666	1.17845	0.749223	0.751013	1.11396	0.932435	1.39271	0.889738	0.771095	0.786864	0.959246	0.943758	1.10673	1.00938	0.68393	0.691547	1.15171	0.82572	0.961519	1.13099
TSHZ3	0.576761	0.412092			0.545038	0.862492		0.523509	0.874392		0.733528	1.00288	0.69733	0.530303		0.955079	0.944092	1.49107	0.710795	0.426191		0.843413	0.835806	0.702151	1.03243
KCNB1	0.64794	0.588476			0.53707		1.08495	0.881536				1.03894	0.894817			0.832518	0.931784	1.55182	1.13421	0.553887	0.499047	1.10467	0.708651	0.820709	0.995632
JCAD		0.532694										0.759008
RARB	2.04758	1.57589	1.94603	1.65389	1.59599	2.02383	1.9766	1.65874	1.47434	1.50513	1.60091	2.16483	1.86356	1.77602	1.63014	2.03813	2.2088	2.45915	1.76746	1.64473	1.65783	2.14403	1.9335	2.04951	1.5847
AC090578.1	0.681834	0.447341	1.16997	0.587423		0.928331	1.06857		0.967697		0.713751	1.08127		0.863478		0.864529	0.890565	1.30168	0.962904	0.552036	0.339143	1.03791	0.756156	0.837049	1.04494
LDLR	0.566912	0.453939	0.922539	0.521206	0.677341	0.65563	1.02428	0.54666	0.883811	0.947492	0.605287	0.7654	0.711614	0.592948	0.644785	0.7669	0.879831	1.49602	0.79412	0.545062	0.596504	0.996848	0.739909	0.528987	0.966665
CD84																				0.848245	0.83149
AL139383.1	0.855358	0.624837	1.62748	0.505061	0.651737	0.820862	1.0743	1.17147	0.479935	0.603885	0.60996	1.24899	0.98808	0.795347	0.637704	0.918275	0.519899	1.60152	0.749529	0.485843	0.492507	0.512521	0.907672	1.01764	1.1723
LINC01500	0.750119	0.532996	0.881706				1.00283	0.608493	0.826395		0.889613	1.01165	0.779916	0.887535		0.913964	0.925115	1.46144	0.883627	0.527119	0.547961	1.03977	0.892272	0.880363	0.932366
AC110023.1											0.769075	1.00519				0.830281	0.7158	1.65948	0.82832	0.67853	0.516353	1.15602		0.869626	0.950995
CFAP161	1.61884	1.52824	1.89776	1.54741	1.67178	1.79573	2.08812	1.49819	1.6709	1.93193	1.91827	1.98818	1.68926	1.54846	1.8341	1.71281	1.81461	1.86519	1.72433	1.32345	1.47131	1.98525	1.74937	1.41604	1.54159
ATP8A2	0.585063	0.52404	0.918344		0.455296	0.674624	0.968848	0.565156	0.874921	1.05307	0.689189	0.916498	0.809834	0.682164	0.581848	0.849648	0.938833	1.43593	0.840027	0.561731	0.485887	0.823474	0.709941	0.779352	0.94733
CDCP1	0.741975	0.587489			0.578472			0.761107	0.7552		0.655644		0.873523			0.922581		1.44116	0.5885	0.459892	0.301651	0.497205		0.797774	0.840723
ELOVL7	0.595106	0.529662	0.942522	0.393392	0.531543	0.651292	1.08379	0.541652	0.718613	1.07623	0.648899	0.936933	0.690834	0.519252	0.614869	0.774368	0.874711	1.23737	0.905661	0.507254	0.528369	0.937576	0.72461	0.740596	0.948808
SNTG1	1.05286						1.54932		1.2925			1.56862	1.30244	1.3986		1.77576	1.49156	1.92266	1.40109	1.01617	0.987055	1.48588	1.34071	1.28525	1.33801
NOS1AP	0.62095	0.472621	0.982715		0.546842	0.855751	1.09521	0.315261			0.954871	0.95553	0.601921	0.55597	0.693868	1.02696	0.823882	1.49612	0.946502	0.553642	0.517812	0.672419	0.727007	0.926782	0.995829
MAPK4	0.509677		0.793269		0.778965	0.494665	0.727358	0.82049	0.673466	1.16375		1.23178	0.854836	0.331898	0.541549	0.919206	0.858442	1.43784	0.863014	0.54927	0.484043	1.075	0.43698	0.79853	1.00101
DHRS3		0.545254			0.717144	0.536607	1.08122		0.814462	1.00063	0.737875	0.98934	0.736732	0.572671		0.903019	1.0126		0.996207	0.557024	0.516319			0.678329
ITGA6	0.623521	0.329091		0.627122	0.496647	0.459212	1.04294	0.386529	0.837811	0.972803	0.703279	0.883483	0.696833	0.497986	0.654786	0.677519	0.573026	1.50485	0.525529	0.221088	0.380394	0.523855	0.501634	0.424614	0.98565
SHC4	0.339993	0.638726	0.655848	0.234884	0.439212	0.562098	0.707157	0.471644	0.609498	0.76282	0.458983	1.04434	0.571174	0.51442	0.537367	0.584383	1.02701	1.43165	0.777018	0.313242	0.593107	0.987254	0.523476	0.592657	1.0755
LRRC7	0.645105	0.49817	0.987967	0.555012	0.61002	1.08232	1.04949	0.6655	0.904755	1.07104	0.755431	1.0323	0.773897		0.597067	0.882546	0.917416	1.51287	0.9166	0.579057	0.572706	1.08748	0.79343	0.886482	0.979812
TRG-AS1									0.802179								0.979045				0.600096	0.925025			0.787662
LINC00698	1.0214					0.920905		0.379405	0.906416		1.0244			0.974316		1.01051		1.54977	1.06115	0.16007	0.577514	1.18051		0.991271	0.99784
IL1RAPL2	0.63527	0.69014	0.984373			0.885021	0.885612	0.637197	0.665501	0.936548	0.614683	1.14028	0.74145	0.968167	0.561063	0.942396	1.05634	1.46022	0.904741	0.58509	0.199562	1.12067	0.547647	0.800327	0.998905
BASP1	1.45331	1.19127	1.74199	1.42895	1.32716	1.67101	1.64154	1.14237	1.59226	1.84143	1.41369	1.23765	1.62789	1.50635	1.37147	1.76036	1.40151	2.06178	1.5045	1.17988		1.82446	1.61775	1.58299	1.42595
ARHGAP24	0.346433	0.579398	0.584365	0.104444	0.234168	0.0841008	0.156803		0.243844	0.494975	0.153908	1.06523	0.257629	0.474932	0.36099	0.467871	0.286866	0.512501	0.203624	0.602796	0.0336919	0.861961	0.762659	0.148814	1.03594
HEG1	0.746145	0.528728	1.05673	0.737041	0.598575		1.10657	0.614273	0.806087	1.07707	0.786004	1.04263	0.85756	0.663383	0.748722	1.02384	0.949947	1.50902	1.0252	0.597898	0.586175	1.08751	0.783577	0.989917	1.01473
HSPH1	1.18649	1.04608	1.55649	0.934529	1.09457	1.08973	1.39488	1.15488	1.22979	1.41662	1.09169	1.32049	1.1023	0.998717	1.01332	1.11365	1.22807	1.65002	1.29138	0.847429	1.0351	1.14594	1.03126	1.0627	1.15063
LIF	0.57817	0.38269			0.529947	0.649868	1.10364		0.870736		0.796082		0.650058	0.527782	0.813982	0.795021				0.45417	0.503946	0.856676	0.8552	0.781765
ADGRG5												1.06728						1.46243				0.944007		0.808377	0.969131
LINC01320	0.0702288	0.613789	0.110306	0.085591	0.0420808	1.41783	1.67126	0.048803	0.451098	0.224831	0.00587116	0.916581	0.138911	0.450388	0.23452	1.13558	1.04766	-0.00395913	-0.0312459	0.19424	0.00445694	0.0479799	0.153128	0.130977	0.906672
AC069277.1				0.442527		0.907948	1.40927							0.980589		0.285739	0.797244	1.24406	0.450508	0.6248	0.38319	0.658675	1.12646	0.871704	1.01041
AC008574.1	0.494838	0.536652						0.680011					0.693144			0.804804	1.00776	1.65232		0.486177	0.562925	0.941081	0.863256		0.876782
STK17B	0.593735	0.554102				0.827122	1.0181	0.535805	0.713484	0.901692	0.635802	0.715159	0.803267	0.579264	0.649117	0.970209	0.744327	1.41288	0.653822	0.472206	0.525782	0.90374	0.786015	0.767175	0.872245
SEMA3D	0.725815		0.828503	0.595795	0.32825	0.437271	1.14533		0.970189	0.812323	0.685827	0.893549	0.616732	0.904297	0.852548	0.72626	0.877326	1.31585	0.76762	0.535288	0.230352	0.960688	0.627272	0.701407
AC073332.1	0.660229	0.472547	1.03008	0.555118	0.732927	0.884886	1.17508	0.780883	0.988667	1.15176	0.743104	1.00742	0.81853	0.775046	0.619094	1.00722	0.929404	1.53595	0.94886	0.667641	0.463837	1.07583	0.863531	0.843645	1.04657
MYT1L							1.08696					1.01914	0.798933			0.833893	0.861551	1.26101		0.472128	0.519352	0.37882	0.894213	0.841195	0.835287
AC091078.1	0.521384						0.949204	0.514414	0.783237	0.98402	0.715949	1.06721	0.609488		0.741036	0.661215		1.39449		0.558815	0.465687	1.0361	0.685291	0.764686	0.891243
AGBL1	0.691274			0.574981	0.598041		1.10828	0.676347	0.894729	1.10067	0.712767	1.1158	0.825085	0.626369	0.627835	0.852461	0.824081	1.39618		0.56705	0.55561	0.966476	0.882143	0.889867	0.863756
STIL	0.725164	0.755318	0.999098	0.643072	0.625828	0.804053	1.14919	0.793514	1.01896	1.08836	0.871651	1.01412	0.809534	0.844148	0.894975	1.13464	0.983106	1.39643	0.902205	0.670448	0.694012	1.1197	0.977632	0.945726	1.02571
LINC02315				0.160497		0.906389	0.873326							0.85911		0.339607	0.657272	1.33554	0.58337	0.560755	0.102739	0.41863	0.310487
TNS1	0.749799	0.667677	1.10621	0.525895	0.564487	0.724246	0.987428	0.645428	0.764235	0.865075	0.997883	0.913498	0.819576	0.842305	0.64149	1.02786	0.945747	1.26796	0.720729	0.817112	0.777302	1.18238	0.982086	1.20289	1.02298
AC114689.3										1.00029		1.10921	0.604992	0.62502		1.13567	1.07437			0.501541		0.9087	0.953256	0.904614	1.08089
ADCY4																	0.771847
AC012494.1	0.699807	0.43697			0.583766	0.889494	0.90689	0.547724	0.566843	0.736992	0.600225	0.831454	0.75401	0.752935	0.439124	0.885183	0.743216	1.25403	0.798363	0.437256	0.489698	0.845667	1.25418	0.763456	1.00498
GNG4	1.0188	0.771493	1.13465	0.914996		0.96378	1.44338	0.808119	1.38474		0.996074	1.15348	1.06653	0.970787	0.89522	1.18147	1.1611	1.75728		0.740553	0.808448	1.12769	0.818079	1.04202	1.08914
C1QTNF7	0.809513	0.666753	1.16253	0.806408	0.691792	1.01194	1.17341	0.773351	0.972372	1.20716	0.840404	1.27638	1.12794		0.855233	1.03913	1.14096	1.62106	0.922782	0.787666	0.519176	1.31786	0.834083	1.04467	1.13152
MED12L	0.714147	0.468923	1.10109	0.508104	0.723143	0.689307	1.01947	0.582994	0.724637	1.03712	0.786812	0.994902	0.83587	0.674026	0.717043	0.902107	0.839249			0.556177	0.532283	0.873688	0.687629	0.814621	0.961749
AC008050.1	0.540151	0.517703	0.971181	0.504337	0.75461	0.640191	0.934479	0.555379	0.72515	0.926622	0.723734	0.921325	0.697413	0.82228	0.547473	0.891853	1.02806	1.57067		0.624793	0.523899	0.858047		0.83524	0.985247
ZNF521		0.98533			1.19953	1.2739	1.40272		1.38889	1.40613	1.01007	1.48452	1.21323	0.957916			1.1424		1.02947	0.876528	1.43818	1.37102	1.27133		1.17178
TLR2	0.531764		0.834639		0.526196	0.60481	0.912591		0.725166				0.637291	0.554958	0.585699	0.787954	0.884072				0.363665			0.812792
AC020687.1	0.830844		1.30161	0.81964	0.715695			0.881605		1.26594		1.00893	0.777876	0.723391	0.738213	1.20578	0.789961	1.66309		0.592771	0.526556	0.842716	1.23816	0.767817	0.886213
SLC16A12		0.417401															0.729984					0.882717
AC105411.1									0.977103		0.76508	1.00853	0.960799	0.512567		0.876111	0.98199		0.859885	0.414132	0.519366	1.10286	0.845309	0.59546	0.961788
AF165147.1	0.591693	0.453846	1.00947			0.799679	1.1027	0.65323	0.846807	1.17173	0.706348	1.12026	0.910635	0.800407	0.478351	0.909867	0.970724	1.36594	0.853022	0.52145	0.528211	1.04401	0.887212	0.836157	1.00076
FMNL2	2.50966	2.20197	2.49855	2.48268	2.53615	2.61024	2.47604	2.33849	2.20383	2.399	2.30303	3.10153	3.05624	2.71883	2.52327	2.25244	3.13969	3.504	2.59018	2.24948	2.23496	3.08167	3.07565	2.26193	2.27158
PCDH7	2.92936	2.59893	2.6517	2.21117	2.39046	2.23628	2.40192	2.32978	2.22704	2.22944	1.99351	2.09425	2.28398	2.67932	2.66843	2.44226	2.18224	2.28391	2.31047	2.10848	2.12578	2.90672	2.85233	2.36724	2.47037
APOC2	0.536843	0.469081		0.505798	0.58034	0.72559		0.695677	0.709695		0.653657			0.773886		0.817921	0.916986	1.41293	0.602668		0.577919	1.04255		0.772287
FUT9												1.21177				0.856818	0.612901			0.520914		1.13086		0.712213	0.981112
KIT	1.62647		2.01291			1.77634	2.32408	1.26454	1.68807	2.02822	1.29228	1.28514	1.81364	1.64662	1.45729	1.99953	1.83757	2.144	1.38089		1.562			1.44723	1.66267
PLA2R1	0.559942				0.512765	0.783373	0.966531		0.777408	0.975032		0.934207	0.572564	0.499915	0.538216	0.813777	0.901351				0.484576	0.920042		0.737161	0.820815
FHOD3	0.229755	0.388282	0.961789	0.561179	0.606474	0.704178	0.86112	0.521709	0.737749	1.03043	0.590336	0.916869	0.736116	0.443642	0.589167	0.787469	0.645932	0.372912	0.760933	0.39599	0.426872	0.644737	0.548023	0.299935	0.941208
MMS22L	0.960515	0.896707	1.43137	0.92796	0.738895	1.11737	1.32686	0.916444	1.20441	1.23781	1.10475	1.22337	1.12484	0.925444	1.02756	1.1855	1.08265	1.60868	1.17879	0.795269	0.882487	1.29204	1.12375	1.0768	1.21719
MIR4300HG	0.714511		1.0736			1.00835	0.954273		0.955819	1.12829		0.693989	0.817117	0.788359	0.642088	0.92107	0.844563	1.30218	0.416649	0.569566	0.495784	0.593994	0.867274	0.763989	0.953884
LIN7A						0.94366			0.829271			1.02602				0.888201	1.00348	1.49183		0.568665		0.914242	0.747841	0.908482	0.956473
JUN	1.02492	0.684557	1.33119	0.980061	1.09724	1.08706	1.18549	1.11052	1.18769	1.33303	1.06227	1.32241	1.18194	0.966089	1.12186	1.24643	1.0423	1.75222	1.89537	0.83347	0.973246	1.31404	1.10817	1.13789	1.21854
AL391117.1		0.393413		0.641794	0.697709	1.23947	1.01978		0.814971	1.03167	0.631193	1.07742	0.78912	0.671249		0.821731	0.951911	1.49331	0.750435	0.263402	0.57147	0.990173	0.648589	0.8061	0.894861
RTKN2	0.554212	0.363632	0.992021	0.510354			0.802727	0.574506	0.614522	0.915155	0.662153	0.752593	0.8238	0.517472	0.595092	0.778275	0.644369	1.21139	0.743177	0.502257	0.522031	0.961641	0.741953	0.62553	0.906993
CPVL	0.973611		1.29516		0.984011	1.10133	1.36612	1.03358	1.23363	1.49238	1.08163	1.38996	1.07176	0.988484	1.06538	1.23046	1.2469	1.7273	1.2566	1.01978	0.753561	1.36339		0.909433	1.20666
OPRD1	0.620465	0.367782						0.459379	0.71062		0.563914	0.84656	0.750545	0.74146	0.726475	0.924654	0.739263	1.32353	0.811161	0.454049	0.474917		0.90306	0.781502	0.903749
AC019068.1	1.14819	0.924076				1.07294		1.05648				1.28096	1.04936		0.98815	1.31126	1.20946	1.66111	1.40095	0.796286	0.820351	1.27239	1.03482	1.13125	1.17551
RPS5	0.728779	0.713365	1.50984	0.776697	0.744852	0.93673	1.36004	0.597226	0.865833	1.67653	0.692987	1.02242	0.890061	0.476679	0.777324	1.17428	1.35039	1.67957	1.16292	0.425274	0.604345	1.26221	1.0495	0.870983	1.24589
CA12			0.747531			0.69956	0.95089			1.0247		0.919349			0.779622	0.251409		1.44064		0.490729	0.893803	1.17389	0.768578	0.850902	0.909146
NR2F2-AS1	0.912507	1.02069	1.50719		1.11625	1.18016	1.45959	0.697315	1.16927	0.826637	0.694928	1.57487	1.26182	1.06368	0.935521	1.24917	0.845391	1.74645	1.1617	0.818453	0.920054	1.33285	1.53254	1.34319	1.26415
LINC01122	0.731422	0.671288	1.10947	0.841268		0.933735					1.00593	1.19035		0.982622	0.654796	1.08557	0.992414	1.54501		0.640764	0.64574	1.05906	0.986157	0.936805	1.04278
PADI2			0.967837				1.06632			1.03791		0.995404		0.537576		1.10258	0.873666	1.43162		0.507387		1.01254			0.927404
WNT5B	0.705817	0.547549	1.21745	0.541649	0.55925	0.804506	0.983303	0.640119	0.830994	1.09024	0.650901	0.982473	0.817442	0.864485	0.739324	0.922024	0.897797	1.51415	0.952848	0.598385	0.518113	1.08671	0.897134	0.621407	0.975847
PLCL2	0.962694	0.613728	1.00454								0.867661	1.10812		0.842473	0.836114	1.39632	1.2403		0.918723	0.799341	0.865075	1.1149		1.01085	1.06833
AL133346.1	0.972947	0.799468	1.3016	0.959891	0.955176	1.3704	1.25364	0.85872	1.19153	1.36204	1.02247	1.2819	1.14272	0.872718	1.08484	1.2633	1.19012	1.69812	1.2772	0.859618	0.636499		1.00016	1.11135	1.15945
AUTS2	2.40523	1.84761	2.13882	1.98548	2.24785	2.09616	1.85639	2.46478	2.19244	2.09766	1.80474	1.91978	2.29952	2.00509	1.95483	1.91055	1.91312	3.0741	2.54769	1.99152	2.16251	2.70039	2.1828	1.82185	1.91711
LINC02398	0.614856	0.523157										1.05372				1.06734	1.01311			0.632591	0.511846	1.01342	0.983579	0.754706	1.01635
AC025419.1	0.629565	0.384144		0.783284	0.776652	0.415667	1.01015	0.545639	0.730235	0.868365	0.63063	0.964298	0.64893	0.767161	0.596588	1.08579	0.868571	1.55651	0.944812	0.103677	0.171401	0.154108	0.8757	0.96722	0.96677
EPHB1	0.87919	0.665861	1.15455	0.829459	0.589764	0.879086	1.22083	0.72865	1.06642	0.950734	0.848246	1.13768	0.937507	0.902972	0.79132	1.03564	0.86616	1.63017	1.02557	0.676982	0.683043	1.03656	1.02701	0.94937	1.0608
NOS3															0.497652						0.425695				0.940217
PARM1			1.1088									1.0224		0.740421		1.03931	0.905448					0.997578	0.76082		0.776269
ANKRD30B	0.626774		0.514621	0.446893	0.394959		0.721093	0.227323	0.700343	0.86517	0.52965	0.83437	0.661592	0.28206	0.319533	0.7964	0.688539	1.35323		0.399642	0.132977	0.909708	0.628096	0.858396	0.915691
CTSS	0.785314	0.631351		0.513621	0.57627	0.562616	1.04025	0.689848	0.762787	0.899928	0.699038	0.927477	0.857559	0.692457	0.961	0.958007	0.935258			0.597483	0.630169	0.782189	0.556061	0.868802	0.969596
SPRY4-AS1	1.03971	0.814488	1.22944	0.969604	0.953074	1.05205	1.05079	0.959193	1.11383	1.31597	0.957065	1.36709	1.15402	0.862636	0.854365	1.30918	1.20039	1.02377	1.09705	0.861033	0.849312	1.20846	0.94118	1.09088	1.21803
MND1	0.604088	0.601155	0.906894	0.618527	0.828273	0.885232	1.00445	0.734798	0.890744	1.21669	0.743554	0.851988	0.707778	0.603015	0.869755	0.8183	0.848818	1.19861	0.909202	0.647725	0.595298	0.806735	0.733767	0.919652	1.00248
TWIST2						1.58918		1.20342				1.5764	1.50536	1.26473			1.51426			1.27764			1.50643	1.68605	1.24657
FAM20A	0.598933		1.09963	0.565666	0.347697	0.846657	1.00598	0.6795	0.707609	1.02259	0.564742	1.01782	0.719384		0.585409	0.836345	0.883928	1.40533		0.494263	0.478538	1.00963	0.713817	0.806569	0.880481
ACSS3			0.856152			0.485077			0.566926			0.920473		0.907186		0.3434	0.838536	1.48828	0.564246	0.525033		0.99591	0.847673	0.60691	0.879322
AC008014.1	1.16751	0.866362	1.46328	1.07229	1.09193	1.3613	1.44501	1.09974	1.20599	1.62712	1.25311	1.29659	1.24528	0.96502	1.03567	1.33657	1.32904	1.96333	1.33673	0.975127	1.04082	1.13797	1.1426	1.16937	1.29327
RCSD1												0.924806		0.639188		0.663081		1.38813			0.705374	0.98941		0.773784
KITLG	0.590935						1.05263					0.675843		0.522937		0.867589	0.687366		0.804205	0.476974		0.814649	0.875102	0.737261	1.16336
BPGM	0.586186	0.484152	1.4326	0.449182	0.53142	0.717316	0.995537	0.457976	0.828938	0.995771	0.665766	0.869553	0.739463	0.605402	0.717916	0.864996	0.787052	1.37818	0.994812	0.500666	0.492039	0.957155	0.733926	0.84512	0.916147
TNFRSF19	0.610216	0.542102	0.895433	0.565808	0.280678	0.555239	1.01498	0.490058	0.347906	0.864931	0.401203	0.976495	0.709857	0.389058	0.388206	0.468251	0.62482	1.17397	0.769579	0.263833	0.363255	0.546108	0.693706	0.310306	1.00839
UNC13A	0.713722					0.643692					0.702016	1.02428	0.732396		0.867308	0.907346	0.915754	1.45877		0.511476	0.572523	1.04441	0.849981	0.895601	0.926609
ABCA6	0.681806		0.973279	0.52298	0.488128	0.475459	0.424285		0.830124	0.997127	0.767858	1.03049	0.815193	0.597325	0.566893	0.721218	0.895588		0.796919	0.53283	0.512906	0.940091	0.776826	0.897568	0.930077
KCNK2	0.919879	0.621014	1.03539		0.593879	0.688038	1.07594	0.721101	0.939085	1.0578	0.571452	1.1074	1.02276	0.647404	0.538898	0.859026	0.922803	1.46239	0.814771	0.597879	0.563958	0.99469	0.887363	0.797792	1.01822
ARHGAP25		0.420314				0.74087	0.968347					1.06913		0.644084		0.845342	0.865411		0.82008	0.752821	0.581248	0.948196	0.840925		0.954916
DNM3	1.30608	1.15647	1.63325	1.1384	1.21201	1.48691	1.64884	1.36898	1.33866	1.62199	1.20082	1.56375	1.45748	1.28451	1.23065	1.50698	1.61378	2.07491	1.48485	1.19398	1.16216	1.48525	1.50907	1.44065	1.39751
ADCY1	0.775249	0.635913	1.00819		0.7655	0.668845	1.31375	0.728457	1.03258	1.23931	0.539543	1.07332	0.672906	0.724521	0.58201	0.659185	0.885046	1.29362	0.918694	0.298154	0.357779	0.611832	1.00482	0.613042	1.04612
AKAP12	0.630166	0.605914	0.505441	0.603121	0.527443	1.04015	0.818454	0.736453	0.446569	0.809132	0.634547	0.602762	0.770822	0.764077	0.6392	0.820247	0.972542	1.53627	0.965439	0.466335	0.36744	1.04632	0.693836	0.497203	1.03988
S100B	0.695202	0.461109	1.08441	0.447342	0.502814	0.662633	0.744527	0.411638	0.41678	0.701211	0.354473	0.801532	0.588811	0.170619	0.569524	0.796459	0.644774	1.34713	0.644316	0.0598795	0.186497	0.603182	0.546478	0.787912	0.947294
LYVE1										0.997227										0.528518		1.03458		0.78679	0.990824
GBE1	0.744464	0.746192	1.07225	0.638594	0.64216	0.908666	1.10387	0.889018	0.855956	1.10107	0.905548	0.985258	0.856071	0.727401	0.700832	0.892793	0.944551	0.783092	0.816313	0.666577	0.599923	1.12865	0.834027	0.741522	1.08752
LINC02343	0.729055	0.464013			0.434033	0.981806		0.882299	0.776592		0.773947	0.901461	0.76051	0.483228	0.374989	1.15767	1.00984	1.48761	1.0053	0.680775	0.603878	1.04751	0.684064	0.789848	0.960562
AC099792.1	0.887709	0.941078	1.29043	0.957677	0.909809	1.15405	1.40043	0.797681	1.0675	0.828528	0.861328	1.3598	1.13672	0.917489	0.757124	1.18468	1.00117	1.71346	1.19383	0.798019	0.869986	1.3348	1.13111	0.957209	1.17729
LMCD1	0.607433	0.483832	0.917053	0.496672	0.478562	0.709987	1.03499	0.490784	0.752663	1.01545	0.599328	0.921987	0.680685	0.615547	0.658689	0.808858	0.732101	1.45289	0.974471	0.553743	0.487542	0.919064	0.608577	0.828316	0.940419
SLC2A5		0.592302										0.952282					0.859232					0.954769		0.792395	0.8896
TAGLN					0.522971		1.09468	0.516496	0.70152	0.986609	0.542586	0.90809	0.690388	0.530406	0.700932	0.839455		1.42889	0.791103	0.520733	0.466253	0.964287	0.654829	0.789312	1.02775
GNGT1	0.542044		0.874788			0.851684	1.33646			0.437713	0.625272			0.794128	0.82499	0.586761	0.781393	1.54424	0.405078	0.595926	0.140049	0.938606	0.3413	0.7927	0.87993
PRICKLE2	0.84628	0.56068	0.933006	0.353593	0.51945	0.614871	1.04649	0.576021	0.498014	0.532141	0.525087	1.0351	0.925506	0.7014	0.604145	0.728748	0.856886	0.42399	0.853817	0.602601	0.428449	1.15702	0.766513	0.885088	0.991704
HK2	0.814849		1.51755	0.740302	0.76167	1.0243	1.33622	0.880562	1.14273	1.25273	1.02084	1.10588	0.904048	0.786193	0.896464	1.066	1.0623	1.73043	1.1672	0.756393	0.72246	1.13895	0.893871	1.15885	1.11127
NID2						0.788713				0.946536		0.92791	0.575481			0.88665	0.89833					0.885021		0.73634	0.990452
GFRA1	0.67482	0.465582	1.05773			0.689555	1.25077					0.915372	0.830743	0.602943	0.90277	0.852116	0.748422	1.687		0.518041		0.928572	0.690462		0.964659
AC007991.3	0.461223	0.452559					1.44132					0.995221				0.690557	0.792971	1.21325		0.593326	0.451019	0.974156	0.8124	0.84867	0.924986
TMEFF2		0.495716															1.02493			0.546009	0.548849	1.11427		0.944467	0.891962
ATF3	0.809143	0.778563		0.741597	0.899801	0.842568	1.40416	0.961608	1.0386		0.936083	0.980206	0.836958	0.686579	0.889792		0.907007	1.36112	1.4364	0.6508	0.585731	1.00563	0.795963	0.949251	1.05414
S1PR3						0.623851						0.839637					0.976344					0.931766		0.75849	0.995049
PLXDC1	0.518468	0.475091	0.979592			0.779867	0.984153	0.599164	0.790478	0.997282	0.721516	0.961238	0.665579		0.739728	0.880823	0.777143		0.713881	0.515348	0.46514	0.902023		0.793954	0.860452
RPS10	0.520549	0.609183		0.620044	0.454949	0.612741	0.808993	0.399029	0.727633	0.8993	0.531113	0.730093	0.749339	0.213613	0.650175	0.948242	1.13025		0.997077	0.359633	0.562278	0.953684	0.746652	0.801283	1.15995
LINC01828		0.405395	1.00041	0.66727		1.04923	1.32512		0.970667	1.29958	0.828896	1.09849				0.944898	1.02255	1.53923	0.991034	0.552418	0.594532	1.06549	0.693799	0.822463	1.10396
AF121898.1	0.593257	0.48646				0.777948	1.03769		0.848069	1.02233	0.786372	0.935408	1.1564		0.664863	0.96179	1.04388	1.48065		0.566158	0.173402	0.994753	0.782648	0.773118	1.04908
HSPA5	1.3052	1.12038	1.64985	1.22596	1.25876	1.22417	1.44023	1.15542	1.4206	1.58698	1.24128	1.35361	1.28726	1.19078	1.30324	1.36122	1.22115	2.11602	1.36951	1.02671	1.17161	1.39374	1.37318	1.24394	1.29108
LINC02698										1.03618		0.788574				1.2119	0.806291	1.52904		0.525966	0.489958	1.0636		0.921354	0.893983
DAB1	1.17862	0.812463	1.44872	1.17163	1.0703	1.36219	1.53561	1.09025	1.32182	1.56209	1.10599	1.34895	1.36624	1.05126	1.21041	1.31763	1.37115	1.91865	1.28368	0.980228	1.01848	1.46537	1.26349	1.35136	1.25409
KIRREL3	1.50536	1.28276	1.70545	1.34711	1.18138	1.49295	1.60641	1.27537	1.4472	1.66183	1.17905	1.45755	1.45366	1.36771	1.25588	1.34447	1.46991	2.09933	1.29048	1.14569	1.16949	1.68077	1.45331	1.46334	1.36445
CEMIP2	0.658215	0.450119	1.25332	0.524509	0.604222	0.790235	0.84877	0.850151	0.835742	1.14245	0.845768	1.08959	0.821256	0.6285	0.582642	0.623356	0.881129	1.61713	0.857214	0.61852	0.605967	1.02732	0.715711	0.653701	0.998087
ABCG1			0.966082		0.518042	0.706408	1.08571		0.840323	0.988643		1.09706	0.912388		0.489688		0.78522	1.42713	1.36154		0.529873	0.876656		0.810932	0.823498
LINC01762	0.628841	0.63362	1.31086	0.59466	0.536642	0.852639	1.0553	0.644101	0.724859	1.01088	0.907788	1.06841	0.870394	0.600572	0.873293	0.852807	0.93271	1.41904	0.722984	0.576277	0.610096	1.05767	0.808721	0.853607	0.953669
H3F3B	0.647977	0.690513	1.21738	0.714734	0.625921	0.84472	0.98827	0.637617	0.838097	1.26543	0.694064	1.05588	0.735286	0.534258	0.840912	0.992037	0.772962	1.34196	0.896257	0.395119	0.432356	0.968953	0.794918	0.728698	1.11907
KCNH1	1.07208		1.70393	1.36039	1.53752	1.52276	1.75108	1.05719	1.59141	1.8214		1.6146	1.66286	1.32318	1.44292	1.57432	1.63889	2.05223	1.70078	1.22285	1.19365	1.63428	1.58529	1.63236	1.36176
PHACTR3						0.836332		0.624332		1.05906	0.752236	1.18608	0.836983		0.756981	0.959894	0.904989	1.56215	0.985185	0.646551	0.659111	1.1122		0.993396	1.13305
FCGR2A		0.466191	1.02469		0.616272	0.69294	1.03096		0.704139		0.512118		0.70955	0.437822	0.497999	0.807557		1.29702	0.720942	0.416556	0.423287	0.863765	0.517217
PPM1L	0.759878	0.566535	1.11177	0.697929	0.698581	0.922148	1.32528	0.944801	1.15615	1.20609	0.869019	1.12347	0.925513	0.698431	0.781743	1.06819	1.00059	1.61987	0.939268	0.697402	0.612043	0.986566	0.91389	0.720352	1.05636
NALCN		0.455378	1.07192		0.567999							1.06158	0.771677	0.672837		0.717107	0.83341	1.03803	0.790459	0.547944	0.507131	1.11884	0.767916	0.806621	0.872989
MAP7	0.631843	0.508269	0.908857		0.544497	0.781685	1.03338		0.945757	1.04287	0.757149	1.06913	0.697859	0.55256	0.567792	0.880539	0.871889	1.32371	0.819499	0.510507	0.529538	1.02273	0.757945	0.814555	0.980143
LRRK2	0.530773		0.997013	0.466303	0.521194	0.577185	0.855164	0.506989	0.643981	0.918255	0.654453		0.67399	0.482255	0.580937	0.75765	0.797833		0.671755	0.472589	0.152571	0.929634	0.672403		1.04263
SCIN	3.28036		3.39749		3.48617			3.1433	3.4071		3.15751	3.67302	3.57648		3.19833		3.30789	3.95498		2.93233	3.3714			3.32152	2.64895
APBA1	0.693347	0.605221	1.24981	0.69521	0.707189	0.95099	1.1254	0.80539	0.963259	1.28676	0.905719	1.08782	0.946711	0.82236	0.806399	0.967047	1.08512	1.60848	1.27744	0.689315	0.679441	1.0884	0.931687	0.794919	1.08213
CCNF	0.943709	0.748732	1.2653	0.615896	0.820677	0.914965	1.23871	0.773398	1.12433	1.14154	0.892584	1.10723	0.948145	0.863023	0.849345	1.07886	1.05546	1.58494	0.970888	0.710278	0.726143	1.12222	0.896514	1.07907	1.04537
SV2B	0.727576					0.941409	1.17382		0.81238			0.996458	0.828062	0.527084		0.850237	0.913303	1.48593	0.758129	0.479734	0.281868	0.911764	0.736159	0.968282	0.916892
AC104248.1	0.84005	0.55646					1.08041		0.989063			1.03021		0.577285		0.831036	1.0274			0.622606	0.587972	1.07884	0.868336	0.926998	1.01867
AC004594.1	0.637917	0.512251	0.902142	0.858851	0.46178	0.968112	0.94149		0.75732	0.894134	0.7144	1.14562				0.974036	1.0287	1.56252		0.554364	0.741544	1.06875	0.625544		1.11474
BCAS1							0.990372			1.0701		1.02151	0.780392			0.829278	0.868672	1.29799	0.873197	0.478734	0.448878	0.970645	0.688517	0.877802	0.860755
TXNDC5	0.840516	0.661664	1.24279	0.833068	0.851793	0.92372	1.16731	0.804916	0.959962	1.19748	0.911889	1.15989	1.05348	0.865403	0.923523	0.895686	0.909542	1.69256	1.04023	0.775021	0.776296	0.959642	0.914861	1.09038	1.08443
ADAM19	0.685287	0.601011		0.562774		0.62099	1.09744	0.569623			0.745953	0.981986	0.738045	0.553332		0.938234	0.752969	1.36868	0.800832	0.339264	0.544158	0.949327	0.842587	0.720625	0.982767
CCDC80	0.633995	0.458822		0.562359	0.5164	0.689674	0.972774			0.88802	0.619605		0.759138	0.600652	0.654423	1.31871	0.589642	1.41493	0.918079	0.628858	0.576177	0.83227	0.497284		0.941236
EIF1	0.65227	0.481729		0.683757	0.52691	0.794612	1.03161	0.578105	0.876078	1.2472	0.683661	0.983122	0.733287	0.392113	0.730021	0.98641	1.03771	1.55913	1.12866	0.295479	0.568321	1.08842	0.889554	0.694283	1.16432
CDH4	0.73315	0.90605	1.01842	0.726884	0.681363	0.701301	0.956048	0.624918	0.895856	0.963874	0.948779	0.77137	0.761003	0.67013	0.707471	1.0429	0.992917	1.54998	0.876955	0.66907		1.11518	0.924935	1.04735	1.04913
TENT5A	0.566305	0.445698	1.00286	0.540406	0.59602	0.946184	1.0335	0.695931	0.703005	1.0607	0.756115	1.03861	0.816463	0.536298	0.622667	0.932129	0.742177		0.881103	0.524071	0.446444	0.956506	0.64464	0.881335	0.945955
TRABD2B	0.72601	0.368273						0.948206				1.03185		1.13164		0.89851	1.02844			0.558902		1.00016	0.803459	0.988535	1.01201
PHACTR2	0.80862	0.602718	1.08795	0.623495	0.721243	0.969725	1.034		0.933836	1.03908	0.7718	0.995858	1.02316	0.712159	0.799112	0.854798	0.902776	1.62163		0.620251	0.476043	1.05347	0.845349	0.823133	1.00234
AC092546.1	0.81154	0.755857			0.754744	0.827405			0.91584	1.09683	0.681619	1.11655		0.904089	0.599334	0.704337	0.863208	0.731207	0.72283	0.237028	0.218639	1.00852		0.756184	0.860835
TULP2	0.804354		1.17685		0.664168		0.987947	1.37896	0.987589	0.995455	0.895607	0.986254	0.77473			0.862501	1.00149	1.33694	1.18763	0.535838	0.462034	1.01918	0.794417	0.851089	1.57213
GSG1L	0.798625		1.05255	0.764868	0.813839	1.08943		0.799915	1.00081	0.474683	0.939271	0.918134	0.809009	1.04366	0.766612	0.901069	0.894251	1.38055	1.02857	0.663852	0.564309	1.02076	0.92212	0.648699	0.969163
AC011294.1	0.453855	0.394173			0.709041	0.953857	1.15434		0.839396	0.975551	0.664429	1.05537		0.70164	0.681489	0.877275	0.751272	0.648841	0.826698	0.389613	0.491524	0.985937		0.811117	0.975667
AC106793.1	0.663216	0.58899			0.395817		1.11515		1.12379	1.24532	0.862846	1.12901	0.79014	0.621158	0.639099	1.0489	1.10649	1.44195	0.952405	0.596117	0.586757	1.06863	0.921035	0.866726	1.03707
COL18A1	0.913017	0.695132	1.19062	1.04406	0.829809	1.03974	1.25352	0.529706	1.08218	1.33907	0.881708	1.18576	0.974953	0.849301	0.896814	0.871571	1.05648		0.907135	0.642699	0.813703	1.05998	1.09909	1.15785	1.11218
AC079380.1												1.12436				0.944919	0.93638				0.53164	1.03527	0.813118		1.03018
FLNB	0.871914	0.704665	0.892827	0.752807	0.682536	0.96919	1.38878	0.674165	1.18284	1.23369	1.03602	1.07336	1.00279	0.797118	0.914588	1.04014	1.07537	1.72517	1.51854	0.748425	0.748967	1.19032	1.04734	1.14493	1.0911
OSMR-AS1		0.520949			0.521684	0.741506	0.899138			0.942517	0.629128	0.959576		0.5567		1.04346	0.971113					0.980458	0.635735	0.829383	0.930425
KIAA1211L			0.971631		0.636103	0.757311	0.887353		0.705416	0.914836		1.01368	0.821686		0.749271	1.18369	1.02328			0.539151		0.901137	0.841374	0.737436	0.968033
IL12RB2	1.4276	1.43285	1.95616	1.44136	1.31445	1.74653	2.07675	1.38741	1.76615	1.8618	1.65034	1.93564	1.44028	1.43669	1.53338	1.77049	1.5552	2.13418	1.55689	1.29163	1.24259	1.54326	1.34927	1.36549	1.41075
SLC38A1						0.791916			0.90479			1.003									0.661158	1.11084	0.734923	0.752875	0.991319
EYA1	0.493993	0.460522	0.891799	0.515548	0.417036	0.623377	0.610988	0.612573	0.155011	0.28105	0.494199	1.02955	0.893801	0.601498	0.544562	0.453375	0.558292		0.590038		0.309011	1.01525	0.708231	0.777137	1.02487
ESCO2	0.848965	0.79069	1.27724	0.644732			1.32633	0.944343	1.0756	0.882165	1.04386	0.910386	0.941661	0.708007	1.0463	1.18523	1.08882	1.55029	0.930979	0.926694	0.800069	1.21834	1.01883	1.12204	1.04771
LINC01619	0.635713	0.391951	1.1346	0.490434	0.578688	0.793596	0.999908	0.594287	0.764246	1.06979	0.687114	1.04806	0.802264	0.509213	0.615114	0.687098	0.856987	1.38712	0.78514	0.524836	0.463136	1.04435	0.743951	0.716921	1.03914
ERC2	0.619673						0.909677	0.545749	0.876649		0.752159	1.07963	0.717503	1.04944	0.709461	0.837249	0.889355	1.51889	0.771862	0.604478	0.518133	0.989609	0.793231	0.802423	1.00791
MIR548XHG	0.74363	0.633541		0.812111		0.716857		1.18156					0.92907	0.914146	0.662826	0.84302	0.734099	1.93529	0.967122	0.514082	0.59255	1.02875	1.69664		1.03565
AC073475.1	0.740415	0.399234	1.12573	0.556739	0.612477	1.06115	1.16412	0.635735	0.913118	1.11865	0.810101	1.02511	0.874939	0.521572	0.68599	0.942095	0.728177	1.53735	0.991183	0.672611	0.525766	0.998968	0.88003	0.888074	1.09447
EEPD1	0.766848	0.701282	0.982576	0.82465	0.688605	0.851111	1.15385	0.665958	1.02159	1.17297	0.81872	1.05982	0.854571	0.750342	0.770357	1.0761	1.0347	1.54577	1.1653	0.666489	0.596834	1.10624	0.9509	0.819512	1.01534
TEK	0.75228	0.495935					1.12928	0.558333	0.78642	1.14474		1.06842	1.01103		0.761687	0.885039	0.972113			0.588115		0.855964	0.784267		0.997687
GRIK1	0.831788	0.615841	1.10185	0.750698	0.705526	0.919068	1.08474	0.708217	0.866706	1.12226	0.836741	1.11828	1.00765	1.18743	0.907029	0.9122	0.9571	1.57664	0.855989	0.64251	0.466072	1.10492	0.821849	1.00973	1.08301
LINC00276	0.848699				0.658802				0.901684	1.04233		1.26452	0.755026	0.939367	1.15849	0.909246	1.06698	1.487		0.534802	0.666622	1.02843	0.943999	0.965044	1.20612
PLPPR1									0.775925			1.01551		0.601905		0.936803	0.923119	1.39154	0.760801	0.56877	0.541582	1.02672	0.75861	0.721242	1.05711
GALNT14			0.903271	0.738444		0.615729						0.495316		0.588641		1.03026	0.694865		1.00848	0.589641	0.510976	0.995053	0.650641		0.958704
AC084816.1	0.654519	0.401346	0.872747	0.560792	0.460486	0.925511	1.1193	0.815842	0.977145	0.912129	0.597551	1.006	0.792146	0.71093	0.502377	0.899068	0.878169	1.43872		0.601291	0.406991	1.02726	0.852535	0.819958	0.929066
GRIA3	0.724761								0.741594	0.648282		1.14338				0.895145	0.950805		0.592348	0.605718	0.579197	1.03387	0.831869	0.825054	1.01694
CYP1B1-AS1	0.706629	0.531551		0.665538	0.651943	0.88587	1.14536	0.771149		1.23595	0.711879	1.22372	0.894804	0.770186	0.633529	0.973324	1.00986	1.53906	1.05489	0.630621	0.600693	1.11023	0.828972	0.845479	1.01633
TNIK	0.685635	0.566663	1.27581	0.51248	0.721435	0.62008	0.94467	0.424294	0.989934	1.13058	0.715777	1.03118	0.837156	0.63548	0.647521	0.817745	0.655844	1.56181	0.607407	0.437446	0.385946	0.872405	0.607607	0.63732	1.05785
TIAM1	0.847841		1.58431		0.599688	0.623624	0.895062	0.433995	1.15675	1.20511	0.631507	1.03565	0.845282	0.664528	0.736079	0.862776	1.13486		0.815606	0.556178	0.539718	0.736809	0.383755	0.763694	0.986257
AC008691.1	0.62153	0.500072	1.20617				1.09294		0.828843		0.81487	0.889815	0.77398	0.60609	0.579196	0.898279	0.78859			0.585027	0.481145	1.02136		0.700884	0.87607
DEPP1	0.642518	0.617625	1.08762	0.703521			0.90965	0.723886	1.01036			0.841387	0.632903	0.573235						0.5375		0.937231		0.80897	1.02191
PARPBP	0.848956	0.722681	1.44943	0.59693	0.688636	0.852563	1.16557	0.8108	0.99096	1.11548	1.00719	1.03039	0.935181	0.885403	1.08798	1.1193	0.975357	1.52975	0.918273	0.675497	0.668184	1.13586	0.958492	1.08117	1.06996
AFF2		0.822129	1.26122				1.45169			1.45535		1.29552	1.18737	0.946929		1.32795	1.0747	1.75815	1.12862	0.875448	0.772859	1.2451	1.1216	0.999882	1.18677
MCAM	0.58065	0.518223	1.19289	0.701385	0.732454	1.08746	0.966955	0.672413	0.688592	1.06613	0.471109	1.03047		0.793156	0.751683	0.89174	0.711095	1.51737	1.09651	0.862456	0.433843	1.07884		1.01255	0.986042
TRAF1	0.591908	0.445321		0.557064	0.594734	0.745814	1.05336	0.533991	0.783202	0.936549	0.672119	0.908401	0.799472	0.592772	0.539979	0.844383	0.873039	1.3647	0.890199	0.54502	0.529023	0.946796	0.911116	0.760716	0.921972
AC004704.1	0.74188										1.46547		1.49893	0.379646		0.960085	0.990433	2.09275	2.207	0.840931	0.675575	1.18428	0.89662	1.00869	1.71439
AP002370.2						0.807264						1.07966				0.919308	0.960406	1.4063	0.819188	0.597704	0.584551	0.947713	0.788609		0.954119
DOK5			1.09148			1.18977	1.40163		1.23687			1.36885	1.17908	0.791992	0.812616	1.257	1.17093	1.79629	1.04098	0.869119	0.787447	1.23509	1.01102	1.12448	1.13157
ATP8A1	1.08255	0.936024	1.57959	0.948368	1.06121	1.2119	1.59031	1.06052	1.40673	1.63527	1.2609	1.49465		1.04215		1.24037	1.38451		1.39847	1.06019	1.20079	1.44175	1.10271	1.28366	1.30588
FMN2			0.84706		0.762581	1.0279	1.10373		1.05778			1.14996	0.970443	0.646116	0.601677	0.858429	1.05168	1.80414	1.13486	0.735098	0.707611	1.22456	1.0044	0.999104	1.01468
RBFOX3	0.679191						1.14921		0.838828			0.927206	0.942938			0.896927	0.958185	1.4265	0.71414	0.694377	0.638925	1.15421	0.834571	0.967323	1.0833
ACOXL	0.571603	0.452085		0.645578		0.718609	0.912031	0.506885	0.690827	0.989528	0.553405	1.05104	0.767056	1.00394	0.649116	0.730384	0.85877	1.46074	0.725051	0.560666	0.514697	0.927605	0.826356	0.808823	0.926726
AC099788.1		0.780644						0.506307			0.687004	1.03011	0.650514	0.676018	0.687088	0.815651	0.914614		0.795239	0.546987	0.483788	1.03154	0.774272		1.0481
ETS2			1.16735		0.656491	0.892892		0.654641	0.93333	1.10758	1.09226	1.00199	0.9385	0.636692	0.710111	0.873862	1.08326		1.06535			0.977464	0.826695	0.993507	1.01034
NAALADL2	1.28284	1.06925	1.33672	1.13058	1.37581	1.41897	1.30878	1.2257	1.21048	1.11946	1.09831	1.5514	1.27502	1.24649	1.21964	1.57297	1.12822	1.94342	1.34874	1.08334	1.10853	1.45481	1.50887	1.64791	1.44775
RGS5	0.723677	0.494646	0.873818		0.617175	0.743661	1.08698	0.717184	0.823139	1.05815	0.696591	0.985293	0.85392	0.603672	0.684804	1.19267	0.968952	1.49219	0.884943	0.555813	0.156096	1.04605	0.778016	0.889181	0.94488
ABCA9-AS1	0.521256		1.05058	0.431035	0.571074	0.767494	0.795714		0.721672	1.05641		1.18508	0.921575		0.707635	0.733137	0.876799		0.760703	0.62642	0.560858	1.01567	0.611581	0.82484	1.05542
CDC45	0.653723	0.612185	1.07404	0.590113			1.003	0.88745	0.933254		0.752662	0.886483	0.845695	0.697919	0.722965	0.836749	0.851512	1.24474	0.847685	0.664337	0.639661	0.935328	0.818376	0.920296	0.974109
AC083870.1	0.750813	0.889439	1.12326	0.830983	0.79912	0.828483	1.01015	0.839279	1.07243	1.23096	0.929381	0.88642	1.03247	0.961002	0.881062	1.05464	0.910324	1.57539	0.822734	0.783724	0.607626	1.19547	0.828339	0.965662	1.14775
PSTPIP2	0.924366		1.24401		0.814588	0.821416	1.17218					1.00782	0.915121	0.731296	0.702007	0.97742	1.03292	1.5047		0.709302	0.797482	1.14449	0.870843	0.905541	0.989079
LINC01446		0.480034		0.306546		0.93187	1.10172	0.628533		1.11921			0.873785		0.527186	0.227961		1.41358	0.870134	0.534129	0.183338	0.536522	0.31864	0.66815
ITGAL							0.96236					0.744905				0.7812	0.89621			0.646604	0.567028	1.02454	0.656982	0.791673	0.825458
MCTP2	0.554788		0.988456		0.469987	0.715896			0.451742		0.651626	0.854523		0.475138	0.295308	0.888769	0.793318			0.404466	0.634271	0.97349	1.58172	0.963489
C10orf90	0.904821	0.889052	1.24331	0.980895	0.995241	1.14312	1.22373	0.901279	1.18265	0.993743	1.01997	1.37862	0.99294	0.991558	1.07452	1.14184	1.60888	1.39453	1.1775	0.771969	0.873988	0.792484	1.62956	0.851986	1.31554
SETBP1	1.59136	1.30066	1.59041	1.18123	1.42519	1.40166	2.05466	1.52274	1.3034	1.73089	1.26343	1.39921	1.44427	1.41101	1.09999	1.90005	1.51214	1.65808	1.56557	1.04796	1.14757	1.63342	1.29643	1.417	1.34008
C1R	0.672435	0.552243		0.591029	0.463714	0.723591	0.889515	0.555383	0.84993			0.872385	0.694959	0.714604		0.859276				0.501585	0.744092		0.662968		0.913479
EPB41L4A		0.491047	1.09476		0.266787	0.926452			0.61804	0.356121		0.953257	0.685683	0.572377	0.820078	0.851518	0.905456	1.47613		0.562994	0.626836	0.798387	0.793298	0.586706	1.03717
UBASH3B	0.630526	0.313128	1.03715	0.369906	0.496113	0.931735	0.99647	0.733587	0.909458	1.13432	0.754026	0.948388	0.689516	0.559389	0.62824	0.770992	0.915787	1.34182	0.784215	0.485633	0.530425	0.937184	0.810644	0.716353	0.981581
GBP5		0.532501												0.683295				1.38302	0.780793				0.717643	1.02312
ST8SIA6	0.504637	0.46914	1.00696	0.603045	0.482393	0.797033	1.07694	0.317329	0.820597	1.08307	0.475104	1.17427	0.387495	0.421782	0.564105	0.894907	0.940775	1.37228	0.79168	0.275031	0.489112	0.403563	0.791996	0.305526	0.900456
SAT1	2.32566	1.81423	2.30452	2.0797	2.37588	2.06193	2.11859	1.9814	2.07793	2.18325	2.12981	2.09634	2.38867	2.19286	2.31606	2.37381	2.23014	2.36233	2.02377	2.16033	1.89022	1.92445	1.99366	2.0833	2.09868
CST3	0.688133	0.687255		0.775977	0.590725	0.911228	1.06434	0.676913	1.10679	1.15495	0.730817	0.898204	0.779404	0.486387	0.94256	0.786567	0.811432		0.962025	0.329254	0.29032	0.934609	0.932269	0.85058	1.04958
HHIP	0.61336	0.385518			0.587633	1.14184	1.01883	0.357208	0.774584		0.663486	1.02958	0.910738	0.752734	0.58766	0.870958	0.970973	1.59763		0.579702	0.592903	1.05506	0.831749	0.852803	1.03996
VSIG4
AC090015.1	0.808645	0.687797					1.3292	0.728894				0.974356	0.644776	0.94714	0.672915	0.775395	0.769563	1.53367	0.97865	0.533878	0.498113	0.951822	0.490581	0.926205	0.880898
GFOD1	0.63082	0.587215	1.05392	0.682117	0.639314	0.887065	1.15526	0.60135	1.00942	1.22005	0.867978	1.13602	0.833869	0.779588	0.791168	1.02264	0.827443	1.60451	0.953578	0.60361	0.738546	1.05859	0.948668	0.978488	1.04581
ATP10A	1.61401		1.97666	1.60453	1.57733	1.85987	2.36928	1.6657	1.89686	1.6285	2.12545	1.78011	1.71513	1.81873	1.6485	2.01422	2.14785	1.92839	2.13621	1.51282	1.79745	1.58979	1.78688	2.12096	1.72146
CDK6	1.4751	1.31171	1.46989	1.28227	1.20971	1.54449	1.51246	1.48023	1.68929	1.59319	1.26791	1.49067	1.50451	1.38806	1.46222	1.82363	1.1825	2.39561	1.30191	1.07524	1.16558	1.4642	1.57705	1.75685	1.41101
AC007091.1		0.640946				0.737177		0.64695		0.986982				0.540046			0.782026	1.46141		0.549179	0.394984	0.974162	0.889525	0.809815	0.920138
KCNK13												1.08739		0.863198	0.643234	1.24518	0.823269	1.41854		0.558893		1.0329			0.9482
AL157886.1		0.656705				0.790542		0.710056	0.94826		0.662238	1.12713	0.892037	0.660772	0.763662	0.900176	0.933677	1.58288	0.713102	0.482024	0.508482	0.946067	0.726156	0.849065	0.98364
SEMA5B																		1.44207				1.18415		0.806515
TUBB4B	0.629478	0.544623		0.477455	0.548123	0.63678	0.847447	0.666529	0.728732	0.734623	0.67237	0.737908	0.64421	0.275309	0.633316	0.802092	0.778105	1.13126	0.939325	0.413662	0.470226	0.847972	0.593884	0.689954	1.09283
GBP2	0.84786	0.710331		0.552183	0.640018	0.706704	1.15292		0.887036		0.82105	1.16625	0.867327	0.813165		1.00815	1.08095	1.53052	0.924773	0.502971	0.576499	1.00481	0.756212	0.956022	1.17114
RGL1	0.965445	0.889459	1.39438	0.707508	0.697736	1.00572	1.12399	0.810757	0.842584	1.01234	0.940886	1.21632	1.03688	1.00468	0.527628	1.12004	1.01542	1.57907	1.09081	0.779905	0.687397	1.14005	0.896517	0.891486	1.09651
DPYSL3	1.07167	0.86718	1.0521		0.623762	0.942224	1.13143	0.556698	0.9907	1.07655	0.879338	1.02776	0.857656	0.612911	0.778453	1.02776	0.987248		0.893636	0.623376	0.593171	1.01012	0.83251	0.857642	1.00129
LINC01697	0.605949					1.12821	1.24719	0.678847	0.77856			1.2776					0.918355	1.70377		0.545119	0.537526	1.08379	0.88776	0.895212	1.10831
GPC3	0.555515	0.621487					1.03451	0.563606			0.790843	0.982074	0.748533		0.856536	0.911263	0.806559	1.43963	0.911154	0.585473		1.05308	0.743919	0.907175	1.01855
AC012409.2	0.943985	0.941472			0.891352	1.21223	1.43152	0.775707	1.25626	1.03171	0.847571	1.52838	1.27899	0.811674	0.930288	1.23066	0.900472	2.0279	1.19025	0.872483	0.923854	1.3169	1.43604	1.31577	1.28693
PLCXD3		0.967487				1.06346			0.761687		0.8413	1.091	0.965196		0.628633	0.890022	0.869765	1.34177	0.835604	0.4125	0.446726	1.00726	0.977819	0.817255	0.917749
COL22A1		0.700611	0.702538	0.761003	0.569507	0.811282	0.762333		0.788128	0.96189		1.01393	0.972718	0.863981	0.905748	0.838432	0.991576	1.56028	0.874495		0.449465	1.10937	0.814734	0.874046	1.05512
TNFAIP8	0.685256	0.582048	1.17337		0.796448	0.603872	1.05175	0.671714	0.887844	1.19761	0.827133	0.978715	0.86194	0.666526	0.818987	0.959343	1.04069	1.47399	0.909823	0.579125	0.618174	1.03505	0.859479	0.832539	1.01028
GFRA2												0.955023					0.958704			0.544447				0.892828	1.0085
AC123777.1	0.68495	0.585801	0.852299	0.615054	0.672826	1.15555	1.31203	0.708401	0.753163	0.557545	0.899361	1.50893	0.937556	0.618847	0.656606	0.955753	1.06839	1.07222	0.830657	0.560514	0.449573	0.684576	0.930328	0.79281	1.16409
BACH2	0.607145	0.602283	0.992922	0.617819	0.669226	0.901981	1.30582	0.82315	1.08936	1.20055	0.786878	1.17266	0.904496	0.685243	0.689328	1.03364	0.865692	1.2749	1.03848	0.541768	0.626053	1.00631	0.712007	0.77641	1.11814
AP001977.1	0.58883			0.788088	0.486028	0.498075			0.861598	0.997759		1.03979	0.68443			0.865686	0.954849	1.33459	0.846251	0.505992	0.47905	0.993704	0.74397	0.999613	0.99844
TAFA5					0.433457	0.902326		0.550406	0.975545	1.02036	0.303652	0.975129	0.575024	0.540939	0.75211	0.851445	0.664015	1.22453	0.790533	0.45366	0.584688	0.847665		0.811358	1.01207
TRERF1	0.892148	0.787832	1.06165	0.809201	0.873434	1.12825	1.26501			1.2523	0.909954	1.19914	1.10795		0.935933	1.15149	1.36058	1.71889		0.604324	0.744903	1.18003	0.94526	1.21092	1.12602
KLHL6	0.713237		0.955506	0.560827	0.456069				0.64105		0.624595				0.68363		0.812738	1.25293	0.715353	0.652717		0.919519		0.837111	0.853969
ZNF536	0.586946					0.933754	0.941634	0.405352	0.841086	0.790107	1.08827	1.24629	0.986512	0.58572	0.492025	0.743345	1.20139	1.48985	1.107	0.665934	0.660661	1.18476	1.10162	0.869736	1.11156
AC019211.1	0.708317	0.562673												0.631441	0.576641	0.913948	0.906565			0.518107	0.552925	1.03566	0.971691	0.746511	0.825416
HS6ST2		1.34892		1.08657		1.56418		1.28665		1.43421		1.61343	1.34554	1.28175		1.58389	1.52421	1.83949		1.07362	1.06015	1.51585	1.35511	1.41648	1.26806
AL050309.1	0.784574	0.703933	0.872956	0.50463	0.706519	0.620588	1.0997	0.74029	1.04103	1.21339	0.700127	0.878413	0.661733	0.553183		0.725679	0.697693	0.883381	0.5352	0.375212	0.330147	0.974575	0.765614	0.782315	0.958253
SSR4	0.672483	0.703055		0.584522	0.65125	0.635481	1.05496	0.523394	0.948606	1.24304	0.624486	0.835628	0.738744	0.497996	0.997184	0.996246	0.894197		0.71793	0.307714	0.493913	0.928984	0.847985	0.737417	1.05429
CTXND1	0.656931		0.962681	0.459702	0.508091	0.53397	1.06843	0.479257	0.773332	0.859942	0.305797	0.979648	0.786033	0.526728	0.494258	0.882876	0.679805	0.748074	0.431556	0.322343	0.209846	0.863924		0.373776	0.93479
AL591518.1												0.878184	0.683123				0.866353	1.42427		0.54018		0.940074		0.842967	0.976601
FA2H																0.705725	0.903027	1.18525		0.415822	0.591375	1.14725			0.889634
ARHGAP44	0.647574						0.929969	0.653681	0.775429	0.983509	0.539271	0.98081	0.7891	1.36165	0.532834	0.884146	0.914887	1.38026		0.572138	0.542253	0.953259	0.735046	0.820147	0.928503
CNBD1	0.599221	0.475352	1.07836			0.7722	1.0717		0.894838	0.928354	0.710133	0.948894	0.80521	0.824669	0.624264	0.861513	0.919852	1.40225	0.76694	0.547177	0.233655	1.02842	0.756457	0.723808	0.967304
MET	2.16299	1.9172	1.94903	2.50423	2.5454	2.74642	2.2825	2.45768	2.42203	2.16043	2.72382	2.58651	2.88591	2.5078	2.36845	2.73383	2.90643	3.40691	2.83642	2.30247	2.47127		2.38813	2.77016	2.32058
AC002066.1	0.761589	0.520281	1.03252	0.626003	0.597714	0.924048	1.04717	0.653726	0.962766	0.930985	0.882307	1.16992	0.902792	0.659247	0.657491	1.14956	0.917476	1.5599	0.928171	0.621479	0.547014	1.08126	0.859911	0.904385	1.02242
FAM189A1	0.583043		1.3659			0.745039	1.09886	0.651284	0.864694	0.976436		1.09338	0.762106	0.561741	0.647993	0.914748	0.894698	1.30289	0.917409	0.570949	0.535922	1.03725	0.806959	0.689003	0.98413
LINC02008						0.723101	1.0975		0.964952				0.8409	0.657646		1.01909	0.857927	0.799297	1.06667	0.460998	0.431298	0.917643	0.87662	0.899226	0.934943
POLA1	1.29734	1.16765	1.49947	1.10632	1.09269	1.25795	1.59397	1.02538	1.39987	1.45193	1.23861	1.39057	1.30343	1.18614	1.39252	1.38727	1.30652	1.60212	1.28685	1.00208	1.10662	1.43681	1.36528	1.25681	1.36365
ZGRF1	0.810996	0.656913	1.18846	0.785829	0.704769	0.956335	1.23202	0.739157	1.05359	1.1386	0.931606	1.06745	0.972822	0.837149	1.00076	1.00933	0.991713	1.51145	1.02702	0.727824	0.777854	1.12201	0.897556	1.0458	1.08233
AL445250.1	0.947293	0.710462	1.29335	0.497423	0.694781	1.12545	1.28203	0.908258	1.13289	1.29251	0.909511	1.10945	1.11853	0.762179	0.896574	1.18281	0.772212	1.59295	1.06638	0.738327	0.732626	0.981062	1.0846	1.00886	1.14965
PHLDB2	0.819097	0.938879			0.638227	0.877031	1.14569	0.584634	0.986611	0.893457	0.748798	1.12911	0.911122	0.498842	0.742435	0.949269	0.636344	1.27051		0.656297	0.541958	1.11519	1.00032	1.03398	0.995466
PCLO	0.670029	0.66827	1.02488	0.570618	0.911945	0.766247				1.12019		1.1246		0.534086		0.93533	0.674583			0.641892	0.58764	1.08025	0.877141	0.867526	0.984579
AL133268.4	0.605939	0.636458				0.815691	0.994545		0.720808			0.94233				0.858197	0.881991			0.457268	0.483507	0.978242	0.714086		0.756419
WDR62	0.649652	0.501006	1.01728	0.576593	0.54584	0.667664	1.15392	0.657701	0.933277	0.960084	0.811349	0.876426	0.763024	0.661956	0.779048	0.904444	0.803725	1.36315	0.697141	0.585878	0.580273	1.03634	0.878841	0.861163	0.964232
RGS2	0.70411		1.31482		0.646154	0.629532	1.14114						0.860438	0.535271		0.77828			1.56508	0.482201	0.413268	0.836018		0.868254	0.865191
LNX1	0.552717	0.597986	0.935978	0.484604	0.618213	0.854529	1.04347	0.514757	0.764733	1.02417	0.719056	0.967519	0.763656		0.60868	0.811351	0.873789	1.42884	0.779061	0.537117	0.484422	0.999908	0.771686	0.89016	0.946332
TSPAN18												0.972074				0.679198	1.09126				0.477275	0.963681		0.627707	0.83141
ADGRE2	0.627199	0.471788	0.700696		0.472489	0.623612			0.757748			0.901941	0.701768	0.4011	0.562162	0.793763	0.696097	1.31401		0.643443		1.06193	0.894755	0.56403	0.952308
AC020637.1		0.592113					0.970479		1.04683	1.28361						0.852293		1.42497		0.570458	0.295524	1.07158	0.589421	0.837057	0.87783
RIPOR2	0.602226	0.518614	0.928969	0.498829	0.326838	0.822384	0.762477	0.525751	0.499157	0.771624	0.626569	1.10255	0.342089	0.541073	0.508395	0.777391	0.668459	1.33822	0.682331	0.465205	0.513959	0.529104	0.272999	1.02888	0.934164
SILC1	0.571489						1.00839		0.699799	0.983599		0.9861	0.784519		0.579325	0.77139	0.838779	1.3716	0.830229	0.520199	0.422942	1.04137	0.69653	0.752535	0.893252
FRMD4B	0.674497	0.91966	1.44905	0.731858	0.511477	0.820795	0.811441	0.703956	1.25432	0.700128	0.991545	0.986525	0.77649	1.01916	0.719689	1.07879	0.932376	1.20194	1.12812	0.79397	0.688027	0.576194	0.618871	0.862674	1.31874
KHDRBS3	0.816185	0.580968	1.17415	0.651505	0.795481	0.713033	0.818296	0.841255	0.678211	1.04957	0.902179	1.15598	0.968259	0.865858	0.896522	0.754359	0.720635	1.56722	1.24769	0.572294	0.652133	0.760628	0.693553	0.812955	1.08289
IFI44L	0.690749	0.53037		0.674568	0.663702	0.995482	1.13919		0.848055	1.15593		1.1882	1.08417	0.723836		0.967352	1.03808	1.47754	1.27953	0.874307	0.550357	1.01793	0.678811	1.00657	0.933225
COL4A5	1.07238		1.38185	0.930176					1.4313			1.06776		0.856008		1.48361	1.34289			0.968823		1.28999	1.19805		1.10344
AL138720.1	0.616754	0.544279		0.508891	0.479498	0.911575	0.970601	0.509158	0.800772	1.0336	0.539385	0.947183	0.686095	0.623215	0.59278	0.789137	0.785617	1.35256	0.854941	0.461402	0.51863	0.900232	0.739284	0.789888	0.952168
BARD1	0.743547	0.644519	1.21507	0.781089	0.598831	0.88696	0.971284	0.769313	0.824673	1.05338	0.823095	1.00477	0.836254	0.679513	0.795322	0.883749	0.93398	1.38233	0.90627	0.561304	0.65423	1.03648	0.841039	0.868043	1.02489
CPED1	0.584187	0.641639	1.2138	0.55309		0.7799	0.896045		0.966884			0.907912	0.802122	0.794506		0.982544		1.43148		0.656475		1.10896	1.00996	0.955834	0.956374
LINC01208	0.73678	0.516655	1.20173				1.04024		1.00363			1.09841	0.696618	0.542874		0.897809	0.983153	1.31045		0.664683	0.541276	1.02866	0.735724	0.870235	0.97839
AC008170.1	0.333074	0.480536	0.816101	0.320164	0.402762	0.741176	1.01228	0.388179	0.732632	0.896977	0.536006		0.501252	0.408284	0.507194	0.919926	0.948218	0.855736	0.402297	0.464875	0.265659	0.579491	0.526469	0.597038
AC126121.3	0.701164	0.492079	1.06186	0.802103		0.913209	1.07273	0.618465	1.0255	1.12713	0.903254	1.04308	0.683943	0.67095	0.706948	0.885107	0.923476	1.6435	0.847066	0.688003	0.630064	1.0228	0.779285	0.868128	1.03108
LMNB1	0.875639	0.797594	1.26471	0.655982	0.666671	0.858821	1.13247	0.827529	0.981347	1.07789	0.954073	0.966911	0.884141	0.891479	0.994938	1.06848	1.16698	1.39942	1.01708	0.759855	0.660427	1.09171	0.914017	1.02624	1.0809
IL1R1					0.640476	0.725887		0.562982		1.10624	0.668541	0.975238					0.987406	1.49208	0.864596	0.530848	0.447645	0.968067	0.694366	0.887629	0.981238
AP000331.1	0.56332	0.523126				0.910788	1.03913	0.531831	0.766711	1.01754	0.677688	1.02124	0.770429		0.634672	0.815799	0.831423	1.48859	1.2879	0.46186	0.599985	1.02128	0.775098	1.05086	1.09634
MGAT4C	0.54439					1.13755	0.689177		0.814892			0.970701	0.737666	0.661241	0.375854	1.01671				0.47912	0.553963	1.11846	0.971002	0.937595	0.948337
ABLIM2	0.716699	0.719136	1.29094		0.566686	0.838979		0.565123	0.908346	1.10642	0.780308	1.01892	0.8074	0.630721	0.689437	0.97957	0.919768	1.45388	0.928366	0.682086	0.581649	1.09316	1.06056	0.434808	0.970967
AC004158.1	0.950684	0.786408	1.27542	0.686023	0.707004	1.0725	1.28766	0.754826	1.08633	1.17841	1.05354	1.11273	0.907611		1.1143	0.992017	1.09162	1.62415	1.02097	0.681314	0.530024	1.20421	1.15159	1.06911	1.09852
ECT2	0.587208	0.492449	1.00189	0.490495	0.643829	0.62265	0.922905	0.639915	0.785273	1.00823	0.831898	0.864388	0.724377	0.569982	0.716223	0.87225	0.779305	1.31576	0.747998	0.582249	0.531755	0.897707	0.719841	0.767416	0.954502
DIO2-AS1	0.648856	0.505406	0.648066			1.06089	1.0258	0.850412	0.671553	1.20079		1.11634	0.668006	1.29795	0.79382	0.887778	1.05496	1.39029		0.659349	0.627234	1.15251	0.813216	0.912057	1.04941
DRAIC	0.661693	0.561732			0.590915		0.99158	0.895232	0.89577	1.0388	0.757308	1.02421	0.810962	0.67346	0.520905	0.927583	0.944447	1.38229	0.950686	0.517904	0.562835	0.996876	0.810059	0.821149	0.933857
ABTB2	1.40208	1.00467	1.26208	1.01522	1.04925	1.08322	1.57835	1.18093	1.27695	0.951816	1.1834	1.19913	1.18249	1.25866	1.2485	1.38565	1.23995	2.12713	1.44536	0.997462	1.06799	1.40593	1.36905	1.43859	1.36649
OSBPL6	0.527639	0.520003	0.998116	0.456858	0.472199	0.849711	1.02883		0.930685	1.16009	0.589711	0.995357	0.736808	0.550909	0.510358	0.948159	0.833276	1.46718	0.909114	0.496467	0.578783	0.925615	0.725974	0.725508	0.982221
HECW1	0.749448	0.556836	0.919087									1.10434	0.656745	1.25654		0.818537	0.849186	1.34801	1.1316	0.454053	0.492635	0.997939	0.696759	0.800288	0.967796
FOLH1			1.04827		0.458235	0.707878						0.645894			0.576126	0.785271	0.896289			0.520384		0.762253			0.987236
AL603840.1	0.699004	0.604787	1.09859		0.743241	0.884674			0.94239	0.995129		1.12786	0.855761	0.663845		0.793408	1.0161	1.41703	1.05257	0.624015	0.579973	1.03974	0.807338	0.869176	0.985896
SOBP	0.807437	0.495676	1.01002			1.04922		0.682067	0.938917		0.578348	1.06676	0.932206		0.72633	1.13501	1.06391	1.59691	0.971671	0.470406	0.316746	0.900064	0.761979	0.878973	1.01061
PPARGC1A	0.657971	0.541595	0.980086	0.58652	0.718526	0.898244	0.967937	0.528767	0.623539	0.266853	0.484999	1.02101		0.645894	0.495587	0.947511	0.654334	1.53513	0.782672	0.544824	0.576852	1.11055	0.899227	0.819172	1.13569
AC097459.1			1.10476				1.06982					0.970204	0.757553			0.91342	0.984015	1.48653		0.617427	0.598201	1.14263	0.790805	0.897772	1.0782
ACTA2	0.59946	0.44239	1.07775	0.481008	0.612186	0.867336	0.964637	0.606528	0.773379	0.9756	0.664704	0.95623	0.908079	0.571005	0.666351	0.843072	0.983048	1.39339	0.808115	0.570962	0.411959	1.03578	0.696008	0.815858	0.944872
CENPU	0.613972	0.483893	1.20516	0.475032	0.540145	0.696606	0.784033	0.615225	0.784075	0.992884	0.6773	0.81246	0.7433	0.620388	0.741493	0.714144	0.609434	1.12857	0.733828	0.621517	0.579514	0.817602	0.704763	0.705658	0.937534
EYA4	1.44459	1.34702	1.57546			1.55813			1.64251	1.88903	1.47184	1.78497	1.43845	1.33026	1.32515	1.04339	1.64424		1.69745	1.12057	1.20579	1.33981	1.21649	1.53334	1.3796
XBP1	0.573898	0.534554	1.14598	0.292902	0.521434	0.624826	0.975275	0.594397	0.699965	0.952307	0.705655	0.834326	0.747246	0.551848	0.603606	1.08067	0.659091	1.43916	0.94509	0.444335	0.464366	0.862496	0.620524	0.761085	0.890681
AP001021.3			1.34672			1.25296	1.33891	0.887784	1.19378	1.38107	0.93964	1.70502	1.3829	0.847781	1.26204	1.28039	1.45895		1.40313	0.761003	1.08354	1.42455		1.10024	1.44163
GLIS1	0.587219	0.465216						0.634306					0.715618	0.679259			0.822366			0.553483		0.812922		0.674156	0.875016
PXDN						0.788798					0.901835	0.722959	0.665667	0.58865	0.588642		0.747557	1.26599						0.428666	0.96809
KMO			0.908097	0.670222	0.53834	0.83151	1.01547		0.866031	0.858844	0.733362	1.00077	0.769611		0.624952	0.811786	0.842133	1.41039	0.776908	0.551589	0.44903	0.951581	0.722032	0.815169	0.956131
PRELID2	0.920375		0.868257	0.490925	0.584882	0.797011	0.926627	0.872339	0.546734	0.387242	0.602552	1.18791	1.03715	0.751776	0.754679	1.03322	1.04715	1.47676	0.815197	0.729839	0.376656	1.02931		0.828666	1.23886
MT-ND6	2.48534	2.0935	2.799	2.27708	2.62812	2.47762	2.51167	2.21802	2.48705	2.36167	2.29439	2.50276	2.32732	2.85836	2.3806	2.56299	2.18965	3.65411	2.42043	3.32205	2.4786		2.29187	2.28509	2.4021
FAM107B	0.68445		1.12774			0.77516			0.937903			0.97341	0.807738	0.677829	0.741112	1.01634	0.923867	1.37565		0.706427	0.814287	0.968935	0.917826	0.749705	0.937213
LINC00882	0.756353	0.627653	0.980137	0.469533	0.811122	0.849914	1.08479	0.658277	0.915292	0.980217	0.636988	1.18964	0.876697	0.603205	0.60821	1.33602	0.959505	1.56964	0.975329	0.646364	0.588261	1.14044	0.84533	0.907324	1.03069
AC093866.1	0.884114	0.750938		0.736122		1.17046	1.18491	0.983861	1.11441	1.3348	1.15703	1.36039	1.09501	0.951591	0.970236	1.16227	1.18288	1.67727	1.17289	0.846374	0.862416	1.3686	1.06505	1.11807	1.35674
TRPM2				0.304926	0.591929	0.750188	0.902597		0.932432	0.906929	0.631509	0.846024	0.669017	0.552943	0.571023	0.994487	0.814963	1.41493	0.746566		0.446477	0.987049		0.84677	0.892362
RAB20	0.594213	0.573919	1.16072	0.611717	0.628271		1.35724	0.531885	0.798297	1.074	0.835086	0.839292	0.774879	0.613278	0.385358	0.873491	0.950395	1.37559		0.793727		1.00457		0.861799	0.970601
SVIL	0.613419	0.52297	1.02666	0.528911	0.672247	0.748914	0.98332	0.604712	0.806872	0.959474	0.706117	0.974022	0.719674	0.603446	0.660211	0.861531	0.708016	1.56401	0.771543	0.381638	0.455855	0.658676	0.617126	0.862549	1.01576
FKBP5	1.72388	1.50781	1.56035	1.25365	1.38665	1.24803	1.59369	1.4581	1.38207	1.24638	1.44973	2.15634	1.76324	1.49485	1.63305	2.01923	1.92235	2.2205	1.8988	1.63059	1.44862	2.06861	1.83247	1.85435	1.54326
ITGA3	0.569631	0.353553	0.818677	0.514065	0.516796	0.653915	0.937651	0.337515	0.74303	0.915933	0.757955	0.907624	0.647188	0.433413	0.590957	0.505243	0.823949	1.36138	0.838994	0.343341	0.416958	0.783944	0.657249	0.734435	0.964262
WWTR1	1.146	1.13886	1.59662	1.27363	1.21066	1.28183	1.2439	0.972478	1.48109	1.66	0.996999	1.43897	1.09853	1.1291	0.996513	0.973203	1.11554	1.60036	1.05337	0.897207	0.853855	1.24829	1.14337	0.982788	1.19934
LMNA	1.83858	1.76669	1.73286	1.72031	1.79516	1.94742	1.87241	1.63943	1.78086	1.93971	1.67029	1.67729	1.75208	1.62758	1.76107	2.14269	1.74479	2.49966	1.87543	1.61255	1.63355	1.97865	1.90567	1.89196	1.6962
ID3	0.849884												0.665631						1.5081	0.702022			0.904055	0.933104	0.969152
AC125613.1	0.614333	0.517949	1.15391		0.493685	1.04596	1.11518	0.510287	0.839145	1.12046	0.630546	1.11118	0.960425		0.903165	0.891468	1.0787	1.37828	0.842671	0.529581	0.553383	1.10615	0.990252	0.834983	1.10829
LINC02552						0.996524	0.973427		0.372998	1.1605	0.875976				0.8116	0.43509	0.859835	1.49	0.977164	0.622184	0.296913	1.17008	0.955433	0.92831
LINC02235	0.670249	0.471984	0.933625	0.351126	0.526917	0.715327	1.0337	0.4933	0.781411	0.938731	0.617547	0.891701	0.548627	0.625628	0.598432	0.820601	0.824296	1.46359	1.15364	0.458303	0.547455	0.955593	0.752131	0.794669	0.906728
AL110292.1	0.531646	0.404106		0.252339		0.949384	1.3162	0.628484	0.670317	1.22917		1.1898	0.796695	0.308314	0.44221	0.820051	0.946321	1.39566	0.686461	0.617566	0.24626	0.271509	1.404	0.761429	0.990678
ARL4C	0.543208	0.464084	1.24599					0.529256			0.628261	0.742037	0.709305	0.639732	0.705062	1.01451	0.737997		1.19782	0.412691		0.883697	0.67431	0.740058	0.874069
LINC01608	0.697002				0.712432	0.607346	0.728106	0.639704	0.42973	1.06965	0.813254	1.02262	0.997425	0.671602	0.490101	0.936841	0.79767	1.50776	0.915146	0.62295	0.571986	0.998588			1.06907
OTUD7A	0.568541	0.456227	0.96797		0.63547	0.908861	1.13548	0.515415	1.00913	1.07609	0.812207	0.979657	0.803702	0.492142	0.657329	0.953625	0.736724	1.5692	0.898535	0.631838	0.540793	1.03315	0.812924	0.538312	0.997963
HPGD	0.614772		1.01885	0.496208	0.456964	0.755239	0.711764		0.742395	0.356095	0.697535		0.958528	0.674555	0.566935	0.923736	0.494125	1.01172	0.645236	0.55649	0.186215	0.957045		0.81342	1.01424
AL157911.1	0.760696	0.560753	1.10841	0.521091	0.471371	0.913284	1.13794	0.567104	1.02317	1.12387	0.902519	1.08999	0.867407	0.608468	0.674915	1.0097	0.949639	1.54955	0.970534	0.687357	0.539402	1.06215	0.948668	0.856877	1.03453
MGAM																0.909618		1.49241		0.610298	0.482479	1.10814	0.738408	0.92359	1.02885
RBMS3-AS2	0.487349	0.352476	1.08115	0.418706	0.484563	0.48633	0.659893	0.537126	0.510016	0.773232	0.512962	1.01503	0.691108	0.437415	0.359657	0.466513	0.337801	1.69768	0.69601	0.523373	0.587226	1.0705	0.531769	0.937845	1.02032
ZBTB46	0.773439	0.797713		0.678531	0.62551	0.945906		0.761655	1.02439	1.17121	0.823579	1.1125	0.86516	0.727797	0.815516	1.15466	1.13639	1.22849	1.08303	0.650778	0.582791	1.09426	0.970405	1.00785	1.01731
ADM			1.32703		0.50921	0.478307	1.14565	0.752125	0.813751	0.908759	0.602896	0.85705		0.561801		0.798042	0.667742	1.48475	1.07299		0.447515			0.843265	0.922114
LINC02755	0.747666	0.475129					1.05103		0.724305		0.902505	0.964768	0.736889	0.727943		0.848402	1.09565	1.54709		0.540829	0.589192	1.24425	0.842604	0.87201	0.938499
PRKCQ		0.763688	1.23316						1.03888			1.18318				0.936231	1.03133	1.78586	1.2771	0.785794	0.769965	1.2481	0.810798	1.07386	1.02912
AC092078.2	0.493704		1.06389	0.473971	0.6374	0.951002	1.04384	0.573771	0.892309	1.04714	0.794166	1.25031	0.831474	0.513476	0.78764	0.879795	0.851147	1.49351	0.868503	0.565299	0.590266	1.04596	0.608357	0.831084	0.964016
SFRP1	0.571911		0.761944	0.429945	0.364542	0.802057	1.16844				0.643433	0.833792	0.664572	0.444036	0.638593	0.379659	0.740547	1.49134	0.643566	0.269891	0.255719	0.733082	0.75236	0.351039	0.861745
CALD1	1.0194	1.2577	1.12705	1.12673	1.03441	1.16948	1.16312	1.01945	1.1913	1.41868	1.07564	1.08298	1.44039	1.20141	1.24451	1.24483	1.23552	1.51912	1.08652	1.00107	0.946881	1.38793	1.09055	1.15055	1.36095
BICDL1	0.568693	0.6126	0.842767	0.31789	0.578001	0.589407	0.952127	0.531316	0.770724	0.871816	0.787941	0.958125	0.707654	0.48945	0.555527	0.872516	0.855056	1.40508	0.713467	0.463914	0.611802	1.04739	0.69565	0.747687	0.881545
POT1-AS1	0.739292	0.547597	1.03595		0.687827	1.00196	1.14967	0.676426	0.905044	1.17593	0.781398	1.08339	0.912372	0.71505	0.635164	0.966627	1.03073	1.49948	1.08053	0.620168	0.503862	1.05989	0.813747	0.869077	1.01894
ZNF385B						0.819406						0.984631		1.03321		0.804382	1.02642	1.35163		0.50659	0.498803	0.972571	0.81148	0.842991	1.01702
MIR646HG	0.580293		0.886906		0.124349		1.35877			0.753593		0.939237	0.710274	0.33748	0.307855	0.519469	0.80859	1.20762	0.446065	0.368938	0.371076	0.955395	0.596802	0.847925	0.88806
GNG12-AS1	1.19136	1.16458	1.29057	1.17064	1.11715	1.45024	1.39702	1.11472	1.51933	1.54164	1.3078	0.96777	1.30893	1.29687	1.28073	1.57748	1.11514	1.82788	1.11264	1.05028	1.05353	1.12962	1.19858	1.40371	1.35999
PSD3	1.89313	1.70329	1.96946	1.54716	1.74222	1.75933	1.96247	1.76658	1.57738	1.96798	1.47749	1.65484	1.92731	1.8176	1.70965	1.85938	1.64415	2.32671	1.87071	1.62133	1.5857	1.89769	1.93708	1.52297	1.68066
AC004917.1	0.685357	0.476134		0.528195		0.718064	1.04458		0.888685	0.976992	0.739819	1.01373	0.951429	0.717695	0.592307	0.851575	0.859021	1.46276	1.01514	0.622493	0.544082	0.850324	0.820827	0.859001	0.971082
RAB27B		0.524145									0.679885			0.867947		1.01457	0.864563			0.508436		0.914908	0.912583	0.922055	0.952668
TSPAN7		0.409471	1.2559	0.551306	0.574382	0.835018	1.22401	0.60067	0.927979	1.09771	0.693749	1.00118	0.624247		0.689159	0.8881	0.814426	1.40268	0.741836	0.576685	0.588344	0.773058	0.712346	0.593801	0.901827
LY75					0.573555												0.972041					0.92486	0.675092
HSPB1	0.552499	0.590979	1.04559	0.566286	0.660063	0.566852	0.975661	0.641588	0.965013	1.07449	0.673878	0.82751	0.76132	0.344973	0.829145	1.08964	0.903091	1.47499	1.38354	0.324746	0.412607	0.966715	0.580436	0.861382	1.25311
AC004083.1	0.867732	0.665847	1.13593	0.726201	0.851756	1.01966	1.21084	0.835759	1.01038	1.187	0.877221	1.37055	0.927036	0.746758	0.788275	1.0655	1.08692	1.6262	1.06142	0.806498	0.670782	1.23773	1.00139	1.06257	1.07146
DYNC1I1	0.616026	0.564739			0.378039	0.745579	0.809016	0.530805	0.728829	0.81007	0.752521	1.01295	0.829083	0.712762	0.606697	0.849822	0.657459	1.47164	0.891718	0.509925	0.205363	0.969157	0.400254	0.59254	0.990291
IL15	0.591533	0.47629		0.471055	0.492022	0.716626	1.12811		0.651538	0.995303	0.633193	0.916671	0.748537	0.505519		0.854487	0.877372	1.38617		0.549038	0.371437			0.859636	1.05201
TRPS1	1.47771	1.12409				1.20152	1.43135		1.42707	1.61265		1.75806	1.47528	1.23573		1.28183	1.52987	1.71036		1.06353	1.61629	1.38218	1.12642	1.14372	1.24837
AC079142.1	1.09779	0.9329	1.3835	1.12833	1.00634	1.31911	1.36924	1.01649	1.40068	1.28669	1.14662	1.28765	1.17532	0.997451	1.05681	1.25987	0.981163	1.69387	1.10529	0.927927	0.747209	1.27205	1.14336	1.21939	1.22203
AP005262.2				0.193959		0.682639	1.0968	0.583769		1.14198		0.907287	0.570622	0.510752	0.734648	0.771749	0.882374	1.44157		0.463907	0.239477	0.436722	0.857745	0.762267	0.912138
AP003400.1	1.57285	1.51782	1.13296	1.93733	1.90358	2.05876	2.28683		1.90278		1.66358	2.01265	2.17144	1.48487	1.57459	1.68974		1.44923	2.11845	1.39086	1.52949	1.96524		1.90873	1.59438
HMGB2	0.731027	0.604201			0.412186	0.497113	0.935068	0.729098	0.868259	0.895447	0.770829	0.746984	0.802395	0.667873	0.90791	0.827295	0.71353	1.27428	0.918075	0.490574	0.406584	0.753101	0.639012	0.85123	1.01179
ACTN1	0.584071	0.541461	1.03114	0.731554	0.803937	0.814993	0.743134	0.526755	0.923679		0.686522	0.920729	0.720345	0.688968	0.717652	0.900196	0.809496	1.34722	0.720839	0.486343	0.51251	0.797731	0.825199	0.78733	1.02777
LINC02388		0.598857					1.18364							0.98403		1.0582	0.82803	1.54669	1.01551	0.482713	0.312736	1.0412	0.580905	0.896115	1.03419
S100A11	0.583037	0.590987		0.491855	0.535083	0.645746	0.903053	0.555403	0.738781		0.58057	0.728703	0.687355	0.331732	0.685408	1.00613	0.737526		0.710918	0.21738	0.448864	0.862965	0.670405	0.553901	1.0733
TNFRSF1B	0.533492	0.434485										0.878003	0.76183	0.568193				1.36834		0.492361		0.822754	0.643475	0.678674	0.892056
AL359232.1	0.873499	0.700477	1.11116	0.952109	0.839188	0.926567	1.28855	0.795162	1.20431	1.50596	1.02562	1.2656	1.00847	0.74138	0.887747	1.21564	0.984751	1.73597	1.08537	0.808143	0.807684	1.22412	1.02028	1.04741	1.14311
ST8SIA1	0.60842	0.451158	0.992612	0.673277	0.732107	0.788107	1.13363	0.436062	0.960359	1.04587	0.286411	0.9828	0.657054	0.585298	0.448528	0.792305	0.634401	0.925779	0.433423	0.304004	0.212801	0.790637	0.697251	0.2907	0.920157
AC117453.1							1.1627		1.04384							0.942819	0.911876	1.26397		0.592616		0.939102	0.657506	0.767259	0.840935
ESPL1	0.636371	0.580234	0.994838	0.542778			0.947164	0.787684	0.808272		0.851062	0.836076	0.860622	0.657465	0.801014	0.946952	0.961792	1.32327	0.835446	0.609563	0.648566	1.02384	0.849185	0.936732	0.937807
ZNF831												0.980998									0.299054	1.05582	0.59817		0.917619
FRY	0.64107	0.641813	1.1163	0.704385	0.661104	0.938986	0.881775	0.817287	0.804964	1.03845	0.85519	1.15581	0.817243	0.753666	0.676885	1.05818	0.712342	1.59631	0.884801	0.575689	0.597916	0.920646	0.977217	0.90288	1.05576
SLC16A6	0.546503	0.52919	0.918415			0.411711	0.808718	0.523859	0.797238	1.00674		0.989149	0.60399	0.436887	0.755027	0.754336	0.81459	1.04109		0.479493	0.456953	1.00316	0.744646	0.831042	0.913921
AURKB	0.630335	0.58024	0.815063				0.943476	0.758916	0.848826		0.811334	0.871493	0.841443	0.547014	0.859347	0.958919	0.687437	1.10976	0.769503	0.807526	0.641349	0.885483	0.906056	0.805599	0.967903
GLI2		0.573473				0.745084		0.681247	0.889049			0.928091	0.717633	0.432452	0.639967	1.00503	0.968577		0.928447		0.646612	0.956597		1.08497	1.01379
MGST1	0.497321		0.999165						0.770446	0.987516		0.795976		0.53286		0.604021	0.815449					1.09295	0.713542	0.888646	0.984627
CASC15	1.08543	0.904328	1.75581	1.44512	1.54211	1.68696	1.64654	1.09561	1.39783	1.68699	1.18273	1.86169	1.67269	1.28005	1.35117	1.34807	1.34244	2.16465	1.4326	1.2982	1.03637	1.32261	1.59306	1.17952	1.36849
TMEM232	0.932291	0.630831	1.22862	0.998133	0.831304	1.11491	1.18075	0.863628	1.08416	1.32788	1.02816	1.26077	1.11331	0.804239	0.904128	1.1739	1.16046	1.32856	1.27259	0.78804	0.708812	1.28582	0.997281	1.04853	1.08083
PCDH11X	0.524675						0.991679		0.776064	0.860918		0.970118	0.830772		0.493517	0.745827	1.02811	1.405	0.73896	0.507419	0.487365	1.05809	0.722182	0.795711	0.907097
PLAGL1											0.609719	0.845214			0.709536	0.824414	0.883701			0.484806		1.0505		0.743811	0.822594
AC109492.1	0.50581	0.454626										0.863682				1.03323	0.79265	1.18361	0.840557	0.564173	0.561883	1.06436	0.718886	0.794867	0.756358
AL583785.1										1.07276			0.599786				1.09676	1.35751			0.539462	0.961871	0.796762	0.834817	1.00387
IGF1	0.516967			0.528913		0.912701	1.03841			1.03942		1.07987	1.06056	0.571959	0.764777	0.682666	0.902608		0.865519	0.544724	0.687311	1.11811	0.686741	0.984146	1.02096
PIP5K1B	0.663576		0.798935			0.951968	1.21886	0.461612	0.436433	1.15135		0.977871	0.710421	0.620167	0.547197	0.962545	0.855827	0.977603	1.05809	0.58029	0.810792	1.02609	0.677236	0.51835	0.986312
LINC01931		0.406612				0.798623	1.09326		0.96464	1.18322		1.14656			0.70675	1.00395	1.10181	1.43535	0.926812	0.644842	0.706515	1.11616	0.849713	0.923997	1.06839
RCAN1	0.645424	0.43547	1.00457	0.533958	0.53815	0.67702	0.77379	0.467341	0.665939	0.970524	0.606791	0.939752	0.63657	0.491804	0.594379	0.812179	0.83307	1.41611	0.749854	0.22988	0.350793	0.770391	0.749263	0.80526	0.932022
LMO7	0.747078	0.593733	1.07095	0.645829	0.648923	0.890665	0.922599	0.747508	0.845696	1.12125	0.752897	1.02266	0.878819	0.724458	0.760393	0.824507	0.9464	1.39601	0.897374	0.569955	0.543415	1.00659	0.84978	0.763375	1.00346
WDHD1	0.628435	0.56895	1.02698	0.616845	0.644929	0.914389	1.0169	0.647555	0.910984	1.11906	0.830294	0.998219	0.856671	0.64642	0.744413	0.895604	0.946341	1.42827	0.857187	0.671264	0.656174	1.02202	0.869507	0.943011	1.0738
EMB	0.427084													0.547669		0.728341				0.384172	0.52312	0.866211	0.768028		0.68902
RAP1GAP2	0.710344	0.442154	0.844143	0.550106	0.496676	0.733273	1.22876	0.577439	0.801417			0.932577	0.68309	0.50083	0.585745	0.866361	0.767179	1.34055	1.25086	0.507757	0.539106	0.971128	0.664209	0.845664	0.96847
GULP1	1.54229	1.36758	1.96477	1.44361	1.82697	1.81456	1.76141	1.41378	1.57986	1.30803	1.44983	1.84516	1.41789	1.42855	1.51965	1.88352	1.33836			1.18499	1.24688	1.36883	1.3632	1.95206	1.57124
AC112493.1		0.797522	1.47645	0.855844	0.767721	1.20354	1.42048			1.39703	0.850752			0.792469		1.25227	1.14951	1.81314	1.34104	0.833356		1.3268	1.19821	0.965819	1.13886
TGFB2	0.638928	0.519604	0.990514	0.538752	0.518821	0.856751	1.07595	0.640263	0.818251	1.04709	0.706016	0.944016	0.783864	0.665199	0.706809	0.829354	1.18368	1.52696		0.567101	0.513423	0.975502	0.842649	0.876721	0.959466
AC007100.1	0.59284						0.880157		0.796747			1.02372	0.7758	0.704842	0.568662	0.732724	1.05162	1.82909		0.460949	0.620857	0.962297	0.776334	0.88571	0.938498
NMNAT2	0.491884	0.501243										1.00366	0.741518			0.900927	0.875199	1.37625	0.876953	0.556652	0.474015	1.0094	0.710138	0.800105	0.980245
AC011511.2	0.876658	0.685609	1.19505	0.751714	0.820307	1.06278	1.24272	0.792886	1.07615	1.30357	0.953029	1.1675	0.96989	1.06161	0.856986	1.07594	1.17432	1.66538	1.11967	0.797699	0.834708	1.25463	1.13949	1.04172	1.07534
GPAT3	0.53718							0.781176			0.754272		0.797668	0.683396	0.640024	0.814612	0.638201			0.450804		0.867484	0.70143	0.819689	0.87118
PIK3AP1								0.600411				0.936181		0.758108	0.539828	0.775575		1.39128		0.733136	0.633623	0.808768		0.791922	0.803779
INSYN2B			1.18397	0.565985	0.621098	0.962313	1.08138		0.633187	0.916059	0.590977	0.835318		0.71642	0.690697	0.853775	1.0051			0.568558	0.574292	1.05107	0.864051		1.01265
S100Z		0.48167															0.963918	1.33761		0.735704		0.997438	0.680676	0.844331	0.951058
MT-ND4L	0.950055	0.659657	1.11258	0.94344	0.97012	1.02878	0.998004	0.758558	0.927219	0.932673	0.700869	1.12853	0.985783	0.911573	0.82596	1.03955	0.982537	2.15991	1.05571	1.41466	0.74596		0.855389	0.947923	1.21423
PMEPA1	0.716111	0.372004			0.616732	0.732394	1.35061	0.636082			0.799138	1.04189	0.817883	0.54457	0.636787	0.755563	1.07477	1.4378	1.22659	0.435008			1.06994	0.679245	0.97886
C1QC														0.787214		1.23171				0.892305
MYBL1	0.645406	0.598319	0.998266	0.657452	0.61078	0.920754	0.8333	0.657583	0.809551	1.11944	0.784021	0.954778	0.776525	0.650364	0.935414	0.936654	0.872584	1.29722	0.872434	0.640684	0.579038	0.992434	0.770441	0.8425	0.981841
FANCD2	1.99242	1.96979	2.10097	1.49802	1.14823	1.29098	2.31596	1.5138	1.84372	1.56789	1.89247	2.14257	1.82899	1.65443	2.02522	2.0563	1.81257	2.13009	2.2361	1.36547	1.84964	2.02031	1.8168	1.96813	1.72226
CDK14	0.830166	0.624778	0.998919	0.686404	0.719605	0.592025	0.867926	0.740506	0.789368	0.847283	0.855221	1.12187	0.862231	0.816885	0.523839	0.972251	0.939724	1.63494	0.853213	0.53339	0.328073	1.06369	0.91948	0.866696	1.05694
AC078845.1	0.742559	0.498872	1.25519			0.603387	1.2153	0.758474	0.89507		1.07393	1.01808	0.886591	0.897044	0.64851	0.929003	0.827042	1.37561	0.809383	0.265861	0.447638	0.844318	0.821224	0.874031	1.06099
AP001605.1	0.600854	0.615961										0.880302			0.671563		0.934981	1.62226	0.961937	0.420451	0.563601	0.873132		0.808871	0.988652
EML6	0.800897	0.6321	1.14364	0.651589	0.667497	0.897218	1.24637	0.766388	1.02733	1.30683	0.911689	1.14895	0.967479	0.71434	0.752537	1.1023	1.13494	1.52406	0.978839	0.783734	0.699804	1.17023	0.951618	0.965116	1.06284
GRAP2		0.401546					1.03542				0.665812	0.837838		0.701577		0.703239	0.822268	1.47685		0.383702	0.556846	0.929134		0.793876	0.950403
LINC00907	0.744572	0.593775	1.1528	0.62296	0.665163	0.951394	1.11901	0.82204	0.942614	1.17377	0.876969	1.07357	0.90844	0.749875	0.869625	1.01067	1.03036	1.57738	1.06678	0.719224	0.514788	1.17308	0.900181	0.936913	1.08337
TTK	0.575023	0.650598					1.03139	0.683784	0.757746		0.817607	0.787298	0.806087	0.660505	0.742627	0.828942	0.772573	1.24842	0.81286	0.644597	0.546396	1.02027	0.843351	0.885105	0.916208
AC007389.1	0.557703	0.439649	1.12755	0.424031	0.452041	0.620132	1.04888	0.545277	0.863195	1.04697	0.723528	1.01598	0.71868	0.517948	0.639569	0.691404	0.890939	1.39903	0.386965	0.505942	0.389416	0.920001	0.813952	0.770657	0.897912
STARD13-AS	0.940724	0.75709	1.31865	0.866102	0.78241	0.96672	1.18584	0.920479	1.04833	1.14726	0.984368	1.34621	1.15993	0.839997	0.899058	1.0058	0.85038	1.75479	1.14495	0.776961	0.602453	1.49425	1.20968	1.09904	1.23615
PRKN	1.35409	0.970838	1.63772	1.1241	1.11744	1.26414	1.06507	1.22222	1.22126	1.66266	1.05167	1.43203	1.3042	0.983488	1.25011	1.2649	0.827732	2.04621	1.58156	1.1668	0.900952	1.59195	1.29503	1.26934	1.29656
COL23A1	0.723774					1.08547	0.9205	0.708889	0.603137	0.944596		1.08902	0.924427	0.781605	0.632427	0.936974	0.970897	1.43646	1.19631	0.599176	0.707341	1.08544	0.893442	1.03657	1.04389
BASP1-AS1	1.56454	1.312	1.91791	1.64894	1.48303	1.74388	1.62948	1.24373	1.67649	1.89142	1.57738	1.2363	1.7473	1.31662	1.47177	1.75948	1.51959	2.24095	1.63512	1.28257	1.41126	1.95764	1.72415	1.64895	1.57324
PDE8B	0.670151	0.598662	1.23582	0.46414	0.641078	0.855222	1.04395	0.667413	0.895087	1.09762	0.805079	1.04308	0.777622	0.59129	0.619594	0.969321	0.93727	1.44836	0.941009	0.580014	0.503518	0.996026	0.800684	0.851722	0.960136
STXBP6	0.77332	0.676337	1.00148	0.861986	0.939032	0.953344	1.3375	0.661574	0.834029	1.15557	0.92707	1.07066	1.03749	0.937245	0.939647	1.22905	0.874642	1.09298	0.774705	0.700268	0.45112	1.12011	1.14621	0.853165	1.13659
IFIT3	0.701273	0.460002	1.0715	0.635077	0.581817	0.69406	1.05024	0.650307	0.859481	1.05695	0.754792	1.05317	0.853164	0.759966	0.722125	0.902498	0.895805	1.38126	0.927565	0.620639	0.581242	0.964673	0.867106	0.913152	0.97592
RBM20		0.859502	1.29093	1.00777	0.937119	1.09197	1.51271	1.09733	1.21233	1.44717		1.36704		1.14028		1.3705	1.38545	1.74646		0.943687	0.960545	1.33037	1.05708	1.27748	1.18204
PTPRN2	0.725221				0.580585			0.710368	0.830028			0.981926	0.84815		0.693852	0.766226	0.838416	1.02752	1.23195	0.46626	0.516658	0.982551	0.694673	0.908223	0.970638
DAPK2	0.621396	0.483582	1.0442	0.48648		0.878098	1.02251	0.516941	0.809003	1.0581	0.649584	0.841641	0.651023	0.638244	0.673961	0.850261	1.04062	1.51926	1.2399	0.575504	0.584529	0.959351	0.697694	0.760588	0.930871
AC138123.1	0.676871	0.567633		0.462777	0.576358	0.826791	1.12514	0.659581	0.904577	1.28507	0.884145	0.981596	0.767356	0.604512	0.670512	0.916563	0.787706	1.5586	0.772689	0.538833	0.535833	0.724579	0.681247	0.853907	0.896936
MMRN1																									0.914059
GABRB3	0.63928				0.480324		0.955766	0.424439	1.1699			1.0483	0.950611		0.419174	0.790832	0.91493	1.34817		0.464723	0.443371	0.979451	0.568971	0.857526	0.942288
STON2	0.500468	0.445716	0.892657					0.443898	0.822134		0.497611	0.926144	0.58236	0.733536	0.647524	0.832126				0.552464		0.879678	0.66757	0.93548	0.955002
LINC02306									0.897423			0.973569	0.7027	1.07573		0.769027	0.989294	1.53412	1.05835	0.473429	0.646626	1.10199	0.762365	0.845631	0.927035
PRDM1							0.98084					1.04216				0.818043	1.06447	1.36808		0.603614		0.907405		0.8393	0.875446
KIF5C	0.783495				0.392977	0.849314	1.20248	0.599675	0.798508			1.00253	0.710911			0.925206	0.969919	1.39589	0.881439	0.556992	0.488521	0.58224	0.658922	0.814292	0.93113
RBMS3-AS3	0.492064	0.454785	1.3549	0.526673	0.562946	0.355854	0.410871	0.481416	0.384014	0.884076	0.618946	1.06628	0.754823	0.755738	0.540709	0.376367	0.389889	1.47773	0.694467	0.49902	0.597209	1.08551	0.638111	0.768757	1.09727
HLA-DPA1	0.729775	0.508684		0.620074	0.483027	0.594983			0.620018			0.780583	0.736347	0.793891		0.911321				0.855935		0.739669	0.638952	0.916565
SIPA1L1	0.494847	0.381182	1.00135	0.496956	0.425648	0.780428	0.915091	0.635436	0.952363	1.08746	0.721573	0.982747	0.678006	0.678541	0.612988	0.857521	0.795897	1.3834	0.673293	0.538664	0.391464	0.923625	0.830277	0.863063	1.02055
PTPN13		0.41244	0.83787	0.359525	0.373693	0.266167	0.534844	0.441921	0.267682	0.319482	0.292045	0.914056	0.616955	0.358576	0.46143	0.335856	0.828011	1.29485	0.68118	0.20289	0.269356	0.805646	0.744085	0.727624	0.958851
IL1RAP	0.545278	0.481665	0.666747	0.48646	0.466275	0.802589	0.819943	0.632903	0.778749	1.0612	0.612287	1.02202	0.619288	0.58184	0.57578	0.807456	0.863253	1.11074	0.758306	0.336453	0.364285	0.942597	0.856727	0.569221	0.99185
PTPN22												0.913141		0.680189			0.908595		0.820469	0.571054	0.567623	0.99244	0.727563	0.826493	0.913059
LINC02458		0.584653		0.904498		1.0517	0.995904	0.683428	0.912724			1.06878	0.848714	0.705876	0.532767	0.982726	1.08467	1.51659	0.848022	0.61475	0.577006	0.993433	0.86173	0.879907	1.04079
SGO2	0.854647	0.738541	1.26085	0.655525	0.620201	0.759455	1.13201	0.757089	0.953677	1.07451	0.902612	1.08294	0.929369	0.799059	0.875279	1.11595	1.02034	1.48903	0.962506	0.63196	0.656365	1.04443	0.908214	0.914536	1.01771
BIRC5	0.648192	0.498201	0.770872				0.958094	0.560816	0.67354	0.952233	0.840093	0.844447	0.851107	0.734203	0.828009	0.786447	0.706165	1.23444	0.855924	0.729667	0.586686	0.889859	0.805812	0.94362	0.955924
GXYLT2	0.723375	0.426303	1.15664	0.595113	0.601702	0.979278	0.928462	0.531391	0.971897	1.01573	0.676496	1.03583	0.845364	0.519733		0.907833	0.884301	1.18945	0.954335	0.503408	0.501951	0.924762	0.523033	0.689038	0.97481
MAOB					0.751198	0.718706	1.03143		0.796882	0.94188	0.55418		0.89655		0.663319	0.923238	0.671318		0.716752		0.391306			0.694974
ENPP1	0.560487	0.424062	1.05164			0.882132	1.03583	0.604973	0.782516	1.11441	0.773512	1.02964	0.689457	0.567991	0.653443	0.817109	1.02388			0.614316	0.484539	0.944879	0.78527	0.823722	0.943391
GRB10	0.868747		1.29064	0.981969	0.935034	1.16287	1.34392	0.814316	1.05645	1.21834	0.936945	1.39494	1.03188	0.937274	0.810477	1.10731	1.11159	1.11583	1.0821	0.728049	0.757942			0.833434	1.1617
MID1	1.24463	1.28743	1.60754	1.11023	1.22057	1.49248	1.54687	1.14108	1.11618	1.47413	1.41109	1.26429	1.46291	1.23608	1.39217	1.42458	1.487	1.7481	1.60245	1.1432	0.950808	1.50757	1.53044	1.36726	1.33196
WWC1	0.847365		1.05555	0.745743	0.864372	1.03598			1.1843	1.27175	1.06379	1.05261	0.97477	0.805625	1.01488	1.12445	1.14506	1.51331	1.10596	0.771359	0.91061	1.23841		1.02882	1.10829
LINC00639		0.476491										0.89588		0.680846		0.953444	0.823138	1.37452	0.998329	0.511838	0.54034	0.987158	0.859878	0.886804	0.917956
SLC20A1	0.681754	0.647843	1.14308	0.574489	0.690453	0.885597	0.990495	0.693366	0.825584	1.10128	0.753427	1.00876	0.760314	0.692231	0.724811	0.927244	0.905494	1.46625	0.88715	0.498576	0.469883	1.04052	0.779209	0.688646	0.9677
LAMA1	0.949822	0.892953	1.0806			0.736955	1.34887	0.374433	1.02013	1.06755	0.9189	1.2764	0.891054	0.567746	0.656106	1.18522	0.917489	1.57785	1.10547	0.598899	0.719653	1.15481	1.02716	0.877438	1.08881
DNAJC6	0.640527	0.48388	0.945986	0.770176	0.783267	0.770105	1.16542	0.441329		1.09729	0.777595	1.05688	0.822841	0.535427		1.09746	0.844302	1.46737	0.822329	0.551771	0.585413	0.985601	0.898243	0.942767	1.04391
MIR181A1HG	0.615226	0.385804		0.468652	0.618554	0.680308	0.673662	0.440277	0.442331	0.349908	0.497262			0.568977	0.586993	0.526151	0.426977	1.44839	0.305975		0.261762	0.989604	0.833205	0.517203	0.968962
MORC1		0.648014	0.645197				1.03273		0.814846			0.772887	0.712299	0.651684	0.773657	0.877747	0.813402	1.50012	0.756158	0.381949	0.367595	1.02676	0.93013
CD59	0.603344	0.447032	1.07682	0.394449	0.410537	0.629996	0.669485	0.54548	0.741806	0.906859	0.652076	0.792099	0.697873	0.446575	0.755911	0.59736	0.670578	1.4722	0.511219	0.301631	0.337879	0.742005	0.694067	0.540233	1.00154
MRC2	0.721904	0.46462	0.950331			0.968027	1.25819	0.779303		1.02752	0.800264	0.962401	0.752227	0.931625		0.856932	1.05257	1.34235		0.769775	0.820287	0.935424	0.778499	0.866102	0.973056
AC012405.1	0.580258											0.912778				0.864281	1.02745	1.19546	0.94182	0.591006	0.495026	1.19048	0.856696	0.829698	0.98464
SGCD	2.62319	2.2825	2.69635	2.77837	2.6991	2.6759	2.58507	2.76478	2.60743	2.63071	2.85136	2.35194	2.56924	2.62524	2.87102	2.86231	2.50947	3.33112	2.63434	2.26785	2.38486	2.40001	2.48826	2.885	2.65696
SYTL3	0.598114	0.460612		0.757192		0.84242	1.0204	0.612334	0.844212	0.954301	0.557843	0.946442	0.6696	0.536904	0.690959	0.789355		1.45956		0.50967	0.522426	1.01075	0.72334	0.850801	0.881981
KCNE4						0.516725	1.01151		0.76121	0.954828		0.934989			0.800458	0.860297	0.935715	1.49242	0.644651	0.538989	0.492423	1.05948	0.74269	0.837189	0.924199
CNIH3	0.954983	0.769245	1.06027	0.87521	0.851998	0.995973	1.2013	0.608117	0.651869	1.03143	0.648982	0.890807	1.09831	0.831257	0.863552	0.849596	1.22649	0.893995	0.835416	0.5012	0.595125	0.605465	0.958663	0.82764	1.14303
NES	1.33565	1.25633	1.24792	1.02523	1.34113	1.28605	1.46452	1.01602	1.24605	1.47908	1.06928	1.46255	1.16389	0.990202	1.10851	1.22968	1.38901	1.92648	1.32606	1.14803	1.04602	1.49961	1.28533	1.30221	1.17047
EGR1	0.838769	0.617974		0.628449	0.680765	0.624769	0.898502	0.622265	0.858351	1.13185	0.784233	0.968055	0.706777	0.598143		0.915506	0.822205	1.34237	1.18824	0.605701	0.596245	0.964847	0.779315	1.0264	0.9738
MICAL2	0.554384	0.725231			0.52988			0.419533			0.636156	0.928547	0.620489	0.633469	0.494862	1.05485	0.738607	0.588724	0.611552	0.475822	0.559599	0.850678		0.221026	0.938162
AGPAT4		0.657312	0.998784				1.18357	0.669943		1.15788		0.841829	0.833863	0.67434		0.963058	0.946928	1.51159			0.678337	1.16119	0.884908	0.753202	1.01626
RACGAP1	0.690759	0.646036	1.10319	0.524642	0.515601	0.869794	1.03416	0.657202	0.832538	1.06566	0.772161	0.977991	0.831196	0.74515	0.762272	0.942493	1.02466	1.30534	0.813953	0.58165	0.580177	1.03831	0.881667	1.02007	0.981931
TNFRSF9																								0.7436
NTN4		0.609035		0.548226	0.565285	1.02365	1.15349		0.924107	1.07005		1.15252				0.968442	0.987355	1.47418	1.24044	0.625512	0.518934	1.0984	0.776515	0.81582	1.01018
ME3	2.23086		2.32591		1.92932	2.27357		2.192	2.20489	2.11374	2.08122	2.48986	2.26208			2.38128	2.45401	2.71894	2.22692	2.06573	1.97856	2.59715	2.31408	2.27737	1.71442
ZEB1-AS1		0.412502				0.750351	1.00677		0.900257	1.04429	0.591458	1.05857				0.783997	1.05404		0.930921	0.544969	0.526359	0.959551	0.811049	0.814235	0.92761
CHCHD2	0.741057	0.466428		0.751593	0.543724	0.938348	1.26775	0.613185	1.02256	1.36874	0.635109	1.10204	0.79218	0.601659	0.674079	1.21148	1.31344	1.42925	0.94852	0.361185	0.483211	1.30963	0.984427	0.730836	1.30991
AC005699.1	0.614094		0.95356			1.00788	0.973232		0.992307	1.05208		0.870954		0.70012	0.696583	0.845025	0.908717	1.57851	1.02021	0.63315	0.539941	1.01006	0.806131	0.826836	1.01353
HELLS	0.900334	0.820155	1.27865	0.824009	0.682174	0.905846	1.30452	0.785836	1.09512	1.26576	0.958484	1.0849	0.982618	0.827136	0.972207	1.14281	1.16867	1.61751	1.15711	0.790376	0.843345	1.18732	1.11331	1.04151	1.12416
AC092422.1	0.86195		1.10415			1.06137	1.0859		0.892294	1.05677	0.793976	1.03413	0.671462	0.828145	0.785439	0.893149	1.10315			0.567134		1.12721	0.852552	0.901716	0.981613
IFITM3	0.634866	0.665689		0.590397	0.565076	0.547178	0.969521		0.835208		0.641336	0.521656	0.639408	0.413796		0.736083	0.667804		0.878712	0.420656	0.417756	0.832385	0.658661	0.590486	1.0944
NCEH1	0.594204	0.409132	1.08225	0.438001	0.494198	0.961123	0.93786	0.599218	0.786404	0.821103	0.694408	0.948358	0.696319	0.664657	0.675766	0.878066	0.894563	1.54609	0.644442	0.540439	0.510436	0.911665	0.569623	0.75419	0.996893
AC007364.1	0.77369	0.562574	1.18967	0.869042	0.622543	1.0026	1.15209	0.621545	1.07885	1.13169	0.80316	1.07764	0.825692	0.726375	0.686094	1.02352	0.937095	1.50466	0.96597	0.694496	0.604796	1.13153	0.9759	0.919284	1.09811
KCNH8	0.46798	0.466378	1.00883	0.542477	0.626077	0.711455	1.1258	0.429879	1.00053	1.23537	0.731189	1.07443	0.789118	0.484657	0.587063	0.722848	0.915088	1.49353	0.871212	0.336963	0.401441	0.877779	0.737422	0.815221	0.954349
TNFRSF8																1.0466	0.850615	1.2853				0.916229		0.723691	0.917338
BRINP3									0.746681					1.15152		0.917427	0.805806	1.38762		0.476866	0.475516	0.973117	0.719144	0.811874	0.919357
JAKMIP2																1.02221	0.978518	1.30191		0.594813		1.00707	0.789277		0.917838
S100A10	0.659615	0.566905	1.20943	0.58529	0.480027	0.659617	1.04139	0.486974	0.838973	0.89468	0.654365	0.770238	0.721211	0.408825	0.718535	1.03541	0.716996	1.53437	0.898599	0.247443	0.468957	0.751746	0.609423	0.519824	1.27247
KIAA1549L	0.445397	0.272992	1.06203	0.524848	0.529988	0.523403	1.02761	0.377671	0.82527	0.929953	0.670992	1.01238	0.588045	0.425385	0.458498	0.686193	0.460351	0.804238	0.363611	0.341057	0.345352	0.56952	0.754074	0.489846	1.01995
TRIM9	0.60891	0.701041	1.02403	0.468049	0.648073	0.601041	0.918219	0.506843	0.817263	1.08493	0.786033	0.992201	0.759879	0.609633	0.717834	0.816179	0.824599	1.47865	0.992914	0.668565	0.340514	1.07968	0.675319	0.916515	0.968623
ARHGAP26	1.60482	1.38922	1.56767	1.44017	1.35129	1.61597	1.90065	1.22204	1.43401	1.90203	1.54553	1.84509	1.57349	1.33129	1.33368	1.76056	1.86027	1.6033	1.85875	1.29471	1.40976	1.56126	1.57731	1.47763	1.51495
EPHA5			1.104	0.581444	0.626593	1.07004	1.04051	0.752943	0.809552	1.00665	0.570427	1.13536	1.08716	0.658773	0.74935	0.935234	0.948683	0.756315	1.03089	0.548768	0.622907	0.863275	0.494661	0.590585	1.03929
LAMA4	0.601015	0.356957	0.801079	0.458711	0.577095	0.732292	0.678589	0.70668	0.329733	0.678432	0.541637	1.00852	0.813715	0.578576	0.493885	0.519184	0.452691	1.53249	0.895432	0.394617	0.331301	0.777967	0.571793	0.783214	0.966103
LINC01088	0.657012	0.498027	1.12434	0.63314	0.65391	1.02782	1.17351	0.613347	0.774891	1.16924	0.745224	1.03909	0.803041	0.652089	0.748752	0.920814	0.88911	1.47778	0.879379	0.554921	0.508761	0.81154	0.883441	0.871501	1.04129
MAFB			1.12011						0.712099			0.822012	0.640267	0.571472	0.730374			1.36599	1.65127	0.520499		0.777696	0.638069	0.752424	1.05005
AC027288.3	0.646397	0.504477		0.379444		0.838424	1.02631		0.891413			0.958462	0.72514			0.92109	0.918926			0.593729	0.449965	1.04394	0.83863	0.793659	0.953114
LINC02408	0.700063	0.46224										0.880511	0.534028	0.608922		1.12818	0.883222	1.39028	0.853637	0.51879	0.440181	0.994915	0.785204	0.772102	0.888407
COL27A1	0.760829	0.43253	1.11021	0.653914	0.706129	0.86801	1.36495	0.768947	0.925432	0.908094	0.723122	0.796263	0.668542	0.588692	0.641836	0.971088	0.656358	1.40443	0.900055	0.561447	0.460274	0.809576		0.938913	0.984897
AQP1		0.565833				1.20841	1.05172					1.06292	0.657269			1.08138	1.09966					0.865157		1.0872	0.893123
AL121985.1	0.83541		1.44096	0.348729	0.376283	0.837184	0.975624		0.899169	1.15171		1.16244	0.993835	0.728754	0.721983	0.854207	0.941545	0.435211	0.882324	0.740798	0.662008	1.16111	0.925296	1.03434	1.27625
AL022151.1	0.831153					0.954652				1.11798		1.02624				0.787401	0.954848	0.936649	0.842729	0.529381	0.253752	0.952323	0.761677	0.749668	0.880368
VSTM4										0.876566		0.992209	0.602801			0.797618	0.802839			0.608356		0.903992	0.684437	0.656533	0.923048
LEF1	0.477675	0.279185	0.883241	0.387658	0.373398	0.513683	0.567295	0.455902	0.288981	0.625932	0.157016	1.00433	0.434738	0.470708	0.440151	0.27866	0.607208	0.690404	0.270078	0.219175	0.362487	0.763752	0.521407	0.364236	0.976251
FGFR1	0.921951	0.887759	1.44181	0.902435	0.995584	1.16134	1.44956	0.957566	1.20864	1.22881	1.0086	0.937649	0.985259	0.911366	1.0205	1.26856	1.12064	1.26035	1.18993	0.965759	0.608143	1.21803	1.13341	0.781274	1.10466
PLA2G4C	0.598607	0.349529	1.01702	0.571871	0.539388	0.645901	1.05228	0.615644	0.686024	0.945296	0.736735	0.853609	0.811216	0.530465	0.698425	0.919982	0.925617	1.28402	0.844799	0.491059	0.597225	0.705407	0.705171	0.688867	0.979487
IGFBP6	0.587052											0.75121		0.906708		0.834238								0.446343
EPB41L3	0.758025	0.677385	1.17826	0.789904	0.876375	1.0466	1.11943	0.608317	0.708183	1.43594	0.99995	1.22521	0.911672	0.763066	0.951221	1.12288	0.828306	1.0351	0.98874	0.62432	0.814222	1.2002	0.930582	0.609873	1.16076
RGS20	2.596	2.26783	2.25855	2.37987	2.4493	2.41678	2.63975	2.53872	2.40526	2.36716	2.36892	2.24562	2.41029	2.54447	2.69615	2.71372	2.60673	2.69614	2.67137	2.20125	2.11306	2.48457	2.59359	2.84623	2.43532
AC012668.3	0.572781	0.492738	1.04325			0.875504	0.999183		0.933538	1.14166	0.571596	1.08898	0.699313	0.565408	0.853712	0.89852	0.97902	1.51287	0.8678	0.573809	0.647803	1.10126	0.878987	0.914289	1.01562
AL606923.2			0.858437			0.834814	0.998645		1.05397		0.875696	1.19711		0.662132		0.938378	0.741862	1.4388		0.519055		1.07374	0.275085	0.834312	1.05258
CYP1B1	0.582488					0.96755	0.946012			1.01277	0.707356	1.1676	0.789116	0.654426	0.629381		0.954615	1.47579	0.943999	0.707444		0.994745	0.721623	0.807393	1.00051
CELF2	0.562301	0.537682	0.999112	0.55818	0.681246	0.462555	0.969885	0.531571	0.906139	0.843	0.709437	1.05027	0.674251	0.460489	0.621795	0.776589	0.943427	0.678714	0.584605	0.401661	0.464664	0.545873	0.478476	0.379513	1.1019
IRF1	0.961217	0.903594	1.474	0.817887	0.812971	0.901431	1.40515	0.877035	1.03621	1.17075	0.865723	1.19271	1.01029	0.924848	1.02484	1.31988	1.13923	1.63858	1.17865	0.837783	0.899449	1.19471	1.13857	1.18423	1.069
NDST3	0.624997	0.618122				1.1822	1.08817	0.695283			0.661722	1.12773	0.914238	0.58782	0.754693	0.906259	0.907574	1.00703	0.777093	0.58356	0.4794	1.01044	0.963691	0.83713	1.0268
SCN1A							1.00452		0.818132	1.04165		0.979856				0.845181	0.947359			0.568574		1.08476			0.981922
LIMS2	0.602794		1.02579	0.593537			1.26559					0.771977	0.821389	0.71509		0.971231			1.11878	0.517584		1.03378	0.594533	0.877011	0.791556
NNMT	0.563243	0.363335				0.708141		0.478438			0.599177	1.07239	0.773007	0.560371		0.884328		1.56976	0.797264	0.419446	0.481054		0.904342	0.799265
PKNOX2	1.47402	1.54851	1.70958	1.34438	1.4005	1.60124	1.71047	1.37493	1.25774	1.40597	1.29512	1.27126	1.5013	1.60506	1.52516	1.74336	1.11339	2.32655	1.4002	1.33967	1.14529	1.39672	1.7374	1.84797	1.52103
EBF3												1.14952			0.788		1.25896								1.00969
SORBS1	0.59335	0.682353	0.78073	0.611753	0.688464	0.732654	1.08862	0.670902	1.04437	0.907534	1.00517	1.17632	0.811111	0.656622	0.738618	1.02205	1.07456	1.16319	1.01599	0.718365	0.609439	1.16186	0.855205	0.723864	1.13254
DEPTOR	0.670633	0.599209	1.0256	0.617017	0.555522	0.808541	1.09535	0.633219	0.949291	1.09071	0.769235	1.08191	0.845258	0.72668		0.976415	0.912447	1.39826	0.901441	0.583285	0.494946	1.06759	0.850557	0.816664	1.01476
GADD45G	0.954399								0.763868			0.821371													1.0942
AC109927.1	0.769963	0.595043	1.09953	0.832095	0.63061	0.924187	1.11438	0.674194	0.951932	1.03494	0.81724	1.05567	0.82744	0.716687	0.560836	0.91853	0.991317	1.54412	1.33244	0.591003	0.558893	1.0596	0.863831	0.860987	0.982044
SPANXA2-OT1	0.525947									1.05101		1.16577	0.633508	0.784595	0.619089	0.880541	0.782692			0.562003	0.495144	0.851887	0.749628	0.821986	1.05529
LINC01483	0.778612	0.717377	0.943909		0.727196	1.10125	0.947075		0.865606	1.29744	0.881719	1.22475	0.810017	0.922771	0.730705	1.00837	0.958864	1.57485	0.977003	0.640204	0.511698	1.14659	0.745649	0.986406	1.0699
CPA6	0.580358								0.731847	0.86069		0.985188	0.851504	0.788118		0.681627	0.905911	1.37445		0.518329	0.452504	0.969581	0.71022	0.682145	0.859818
DLEU7	0.776059	0.690557	1.39188	0.914471	0.709229	1.03639	1.23052	0.788693	0.879496	1.24308	0.856684	1.22916	1.08723	0.854454	0.947649	0.98877	0.73791	1.41523	1.04772	0.720849	0.566599	0.912417	0.745182	1.0182	1.2995
NACA	0.960503	0.811804	2.11272	1.0239	0.891109	1.31867	1.49746	0.795078	1.01093	1.5115	0.835358	1.51754	1.10509	0.684664	0.878087	1.43425	1.83345	1.54121	1.24668	0.637036	0.949887	1.67164	1.41777	1.14941	1.32116
LINC01010	0.553033	0.422039		0.674703	0.438449	0.792065	1.19663	0.620661	0.847934	0.973402	0.725959	0.940804	0.745064	0.634826	0.627724	0.880906	0.880178	1.43413	0.812822	0.455048	0.479269	0.676835	0.851279	0.756448	1.02249
AC016766.1	0.718534											0.90867	0.763903	0.769237		0.798611	0.910465	1.34202		0.551441	0.510058	0.985413	0.663222	0.775333	0.938042
AL136115.2	0.539935	0.395904			0.617169	0.598153	0.896546	0.62876	0.692393	0.992925	0.622848	0.924211	0.693338	0.545387	0.566515	0.781441	0.820283	1.39791	0.813072	0.513621	0.49788	0.964759	0.750301	0.860836	0.93602
COL4A4										0.864476		1.01663	0.660615	0.642066	0.699694	0.89237	0.860405	1.32224	0.842005	0.548262	0.548452	1.01481		0.803299	0.959986
KLHL13	0.723038	0.535996	0.965263	0.784172	0.784416	0.858087	1.28719	0.819517	0.862373	1.1476	0.623719	1.1249	0.932781	0.743744	0.835652	1.13151	1.00483		1.13624	0.563042	0.401706	1.09065	0.948012	0.885498	1.03012
IL18R1												0.970815	0.840502				0.880045	1.4275				0.903401	0.568704	0.82309	0.931721
TMCC3	0.67567	0.496006		0.421619	0.41311		1.06236		0.70306	1.07451	0.724473	0.713521	0.692194	0.502994	0.690081	0.911444	0.840752			0.521912	0.50613	1.03932		0.902307	0.919893
AL078604.4	0.660227	0.72258	1.09386		0.562829	0.677791	1.09983	0.734591	0.897549	1.03261	0.723248	1.01747	0.761946	0.599036	0.65017	0.999312	0.919897	1.50173		0.632897	0.591307	1.1377	0.858243	0.915522	1.00456
FAM83D	0.754425	0.828683	1.12932		0.64442		1.22094	0.689541	0.936299		0.864652	0.89686	0.803078	0.727206	0.799756	1.00148	0.915455	1.37254	1.54804	0.920621	0.745343	1.06595	0.805149	0.957634	0.968761
SYN2												1.02782				0.939678	1.0395	1.33947		0.479733	0.554372	0.984145	0.846965	0.799907	0.94532
CTSZ	0.817537	0.755147	1.07629		0.878651	1.00169	1.21673	0.824828	1.1895	1.30995	1.02611	1.27172	0.960115	0.983405	1.29938	1.42572	1.26356	1.72363	1.4108	0.771232	0.795657	1.23729	1.30494	0.822778	1.16313
CKAP2	0.985735	0.965642	1.29307	0.588885	0.774017	0.875113	1.30582	0.791963	1.21034	1.12275	0.986809	1.12829	1.08051	0.697012	1.05779	1.19942	1.01672	1.55494	1.01437	0.703822	0.773289	1.11078	1.1459	1.09044	1.02311
SPAAR		0.409156																		0.408019
AL139317.5	0.75198	0.726688	1.23982	0.709776	0.640945	0.938654	1.14101	0.814365	1.04463	1.29475	0.934328	0.95585	1.0312	0.904338	1.01249	0.991897	1.04063	1.49361	1.0016	0.766989	0.667602	1.14348	0.949573	1.0403	1.10904
TAFA2	0.789632	0.715926	1.2186	0.729053	0.719994	0.989557	1.12477	0.670668	1.12463	1.22722	0.938856	0.978728	0.934356	0.687564	0.779121	1.13873	1.18231	1.57786	1.0379	0.671863	0.674492	1.1136	0.896249	0.787946	1.05836
MEIKIN										0.895771		1.02507	0.700983			0.72271	0.836064	1.32896		0.509197	0.452876	0.938807	0.591554	0.827824	0.917112
HIVEP3	0.620905	0.535447	0.799897	0.463757	0.640583	0.530888	0.620652	0.596386	0.500464	0.383752	0.732886	1.18662	0.581291	0.713739	0.508715	0.917337	0.873299	1.02494	0.716741	0.470894	0.450459	0.768995	0.511653	0.901489	1.12228
RNLS	0.358458	0.516528	1.11191		0.513918	0.529934	1.13722	0.370442	0.961142	1.01618	0.601527	1.02713	0.745607	0.501958	0.804854	0.888992	0.847341	1.35623	0.711094	0.582536	0.382452	0.865699		0.823085	0.984551
NUPR1	0.864385	0.502571	1.16515	0.474887	0.544789	0.633926	0.945504		0.903479	1.07303	0.701764	0.847332	0.792066	0.970172	0.720945	1.0657	0.97196	1.31969	0.687463	0.291249	0.362867	0.84235	0.714342	0.728995	1.03711
HLA-DMB	0.517868	0.415142		0.4909	0.48503						0.640543	0.752261	0.620796	0.400779		0.847709				0.485215	0.540794	0.825914	0.720788	0.769951
BBOX1-AS1	0.448554	0.46702		0.668422		0.940298			0.92215	0.8978		1.13127		0.537783		0.955113	0.929363	1.38161	1.10521	0.539354	0.587355	1.03794	0.834918	0.701373	1.03569
LINC00355	0.574937	0.318918		0.198456		0.403166	0.385025	0.643237					0.915229	0.549448	0.520073	0.990675	0.810805	0.946684	0.355371	0.731517	0.179033	0.523875	0.360913	0.88391	0.924671
FLVCR2		0.504165	1.07896	0.626941		0.822058	1.22279	0.555027	0.861527	1.02281		0.945143	0.810229	0.573131		0.945197	0.946716	1.56512	0.877922	0.540469	0.493423	0.988987	0.805653	0.8312	0.906919
NPAS2	0.734011	0.894882	0.92183	0.717754	0.666627	0.96076	1.14038	0.8092	0.722621	1.07804	0.824022	1.06912	0.785137	0.772676	0.628025	0.7269	0.994297	1.55497	1.03288	0.431062	0.621197	0.82436	1.03785	0.837347	1.117
MAP3K5	0.877073	0.68331	1.12751		0.800143	0.878928	1.22639	0.90465	1.02489	1.09769	0.756428	1.15103	0.803007	0.826169	0.774739	0.935761	0.959826	1.43006	0.940694	0.635235	0.814931	1.13911	0.922419	0.976719	1.20785
PACRG	0.621487	0.607978			0.816334	0.891221	1.06938		0.800525	0.955472	0.806236	1.08853	0.754566	0.545348		0.964706	0.865827	1.37409		0.618596	0.53627	1.05563	0.668759	0.815877	1.00949
STK32B	0.517739	0.565402	1.16199	0.542861	0.431378	0.717073	1.02645	0.530386	0.863997	0.982632	0.537132	0.97411	0.657134	0.592392	0.672689	0.792597	0.711869	1.27594	0.62178	0.273614	0.445919	0.506364	0.745782	0.389017	0.939856
LURAP1L	0.646169	0.438714	1.00356	0.582377		0.768261	1.06846	0.50715	0.784066	1.08711		1.11926	0.706931	0.533678	0.555385	0.80861	0.756644	1.31373	0.729929	0.545704	0.617763	0.944092	0.70076	0.721975	1.04908
SNAP25-AS1	0.834527	0.924066	1.48934					0.772297			0.889655	1.27739				1.19328	1.14472	1.69493		0.958554	0.844557	1.23214	1.04206	1.03895	1.16604
CAMK2D	0.585887	0.536968	1.24107	0.597968	0.529428	0.800101	0.823517	0.656852	0.688863	0.941789	0.558552	1.05263	0.668675	0.533915	0.795889	0.690555	0.686419	1.08849	0.563796	0.523332	0.499313	0.863144	0.567558	0.558041	1.05393
CT69	0.570817	0.641986		0.492308	0.584985	0.998111	1.19087	0.530242	0.840954	1.07036	0.605191	0.908436	0.84724	0.533241	0.61898	0.903433	0.909558	1.4396	0.782978	0.513677	0.560269	0.743722	0.895247	0.866983	0.904799
PREX1	0.938292	0.74778	1.35087	0.766681	0.832041	1.06947	1.29435	0.731697	1.07277	1.07598	0.842676	1.24696	1.12528	0.90675	0.933159	1.19859	1.22458	1.74342	1.08066	0.65359	0.758928	1.22842	1.17403		1.09199
FAM111B	0.46666	0.392693	0.555131	0.238605	0.454438		0.844783	0.432957	0.584697		0.515158	0.587047	0.526715	0.501006	0.514389	0.624277	0.56931	0.867991	0.375465	0.303495	0.292324	0.55948	0.481976	0.746001
PRLR		0.374253					1.1798				0.635373	0.997032		0.486884		0.86104				0.540488	0.446763	0.827366	0.922966	0.678642	0.974291
AC092944.1	0.482541	0.551048	1.09504	0.722252	0.719083	0.867389	0.939962	0.490586	0.628392	0.990721	0.828455	1.05237	0.669345	0.534865	0.428603	0.808626	0.893133	1.15387	0.885293	0.519661	0.547092	1.06001	0.758985	0.934224	0.988195
RTN4RL1			0.916309	0.583262	0.577949	0.883333	1.29749	0.882594	0.919972	1.04517	0.649871	1.15173	0.692403	0.735379	0.592955	1.10753	0.889434	1.20724	0.793924	0.607292	0.593581	1.10329		0.700118	1.06757
AC016042.1	0.734606	0.575203	1.11372	0.781503		1.12312	1.23549	0.745104	1.06603	1.17921	0.890058	1.0016			1.09825	1.05297	1.23878	1.67295		0.686119	0.839138	1.19831	0.939029	1.20911	1.11389
ROR1-AS1	0.459548	0.501725			0.514394	0.84745	1.07196	0.576872		1.05086	0.66735	1.08451	0.707642	0.594801	0.679818	0.844854	0.983106	1.69356		0.529233	0.491992	0.998481	0.809402	0.789078	1.01508
PYHIN1				0.576904	0.659022	0.635135	1.00586		0.791352	0.927402		1.01826	0.614316	0.805171		0.803815	0.974412	1.37421	0.924169	0.560255	0.677355	1.00112	0.893868	0.703369	0.989756
PPP1R9A	0.680667	0.842607	0.603017	0.565176	0.603531	0.48031	0.69223	0.47495	0.969447	0.573388	0.507504	1.13787	0.909922	0.582867	0.768891	0.696661	0.713014	1.67215	0.736409	0.530602	0.294306	1.14775	0.91693	0.79874	1.02809
ANXA2	0.580694	0.755634	1.18657	1.04627	0.722094	0.993183	1.09738	0.543972	0.787349	1.10266	0.927007	0.892552	0.876973	0.439403	0.819203	1.19201	0.820048	1.40328	0.853993	0.597476	0.42657	1.00683	1.02763	0.597604	1.07893
ANKRD30BL						0.7211						1.08771					0.773018	1.42135	0.787489	0.494284	0.440461	1.00865	0.8837	0.733179	0.951588
AC010343.3	0.563442	0.707058					1.0155					1.21681		0.838782		0.754825	1.05217	1.40314	1.00516	0.614879	0.613815	1.07527	0.809968	0.73037	1.03634
RBL1	1.04241	0.885813	1.243	0.773772	0.774939	1.11703	1.37377	0.855562	1.22313	1.07764	1.04867	1.1669	1.04231	0.844892	0.884692	1.19689	1.1752	1.63708	1.09726	0.706222	0.840423	1.15343	1.0927	0.97084	1.22747
TXK	0.589483	0.500707	0.973168	0.502959	0.608297	0.794455	1.09382	0.534454	0.94137	1.03263	0.690492	0.942738	0.842716	0.542715		0.915457	0.796866	1.32885	0.827198	0.568188	0.536713	0.980751	0.849371	0.75423	1.01549
AC007402.1	0.696292	0.627829		0.548639			0.960083		0.845838	0.934906		0.951219	0.777443	0.786029	0.722612	0.771516	0.871591	1.29742		0.565441	0.515038	1.06836	0.951637	0.768861	0.924406
HGF																0.819199							0.705656
TSHR	0.625223	0.515635	1.05277	0.608791	0.705659	0.796795	1.06378	0.5479	0.814682	1.14132	0.656311	1.17114	0.929017	0.68159	0.800075	0.897059	0.930823	1.42369	0.927653	0.631874	0.5123	0.400765	0.784244	0.916243	1.1106
GLCCI1	0.780604	0.710754	1.11349	0.681126	0.652586	0.958101	1.13978	0.799399	0.826709	0.909996	0.561693	1.18274	0.901498	0.736893	0.727083	0.946898	1.0054	1.51553	1.06437	0.656275	0.55131	1.17809	0.874829	0.67197	1.06693
RPL12	0.728815	0.70559		1.00273	0.771733	1.0376	1.37555	0.603079	0.932701	1.22991	0.752702	1.01947	0.877954	0.363209	0.793027	1.29276	1.42953	1.66903	1.35122	0.596949	0.926826	1.2351	0.994752	0.886026	1.11994
PLEKHA5	0.704716	0.570822	0.522545	0.514218	0.679702	0.53532	0.722479	0.642739	0.675201	0.773846	0.689999	0.753783	0.595442	0.626299	0.750182	0.693781	0.756553	0.399808	0.608947	0.628324	0.713704	0.726974	0.571064	0.534283	1.23098
RIPOR3	0.637892	0.466176	1.22632	0.470398	0.529658	0.663465	1.02465	0.516235	0.767955	0.91942	0.700674	0.973942	0.70099	0.540043	0.625419	0.812987	0.870521	1.45837	0.968846	0.545265	0.476192	1.00484	0.763821	0.849115	0.949972
MPPED2	0.808323	0.514166	0.560475	0.570353	0.236958	0.401349	0.860093	0.44545	0.52157	0.69627	0.612901	1.24362	0.864651	0.719242	0.510498	0.694527	0.980579	0.401519	0.632607	0.627386	0.42315	0.883473	0.50208	0.288965	1.03186
LINC00923	1.47895		0.797001		0.29179	0.532715	1.07985					0.536701	0.692039			0.737535	0.879717	1.39029	0.815363		0.151354	1.07375	0.863622	0.799556	0.929637
LINC01811	0.640605											0.935688	0.778411	1.03523		0.901539	0.936754	1.35683		0.555973	0.449732	1.00987	0.615974	0.88119	0.962216
CECR2	0.909169	1.00094	1.174		0.830951	0.815508		0.962471	1.31929	1.26809		1.23084	1.0241	0.924817	0.911913	1.20626	1.00928	1.75354	1.10166	0.854811	0.842045	1.32054	1.03913	1.13725	1.09817
GPR173	0.599901	0.568182	0.92018	0.615697	0.451773	0.958508	1.1048	0.36002	0.840906	0.831943		1.06884				0.905552	0.696571	0.881421		0.493736	0.386143	0.887579	0.744383	0.754916	1.17496
ARHGEF4	0.577616	0.758443				0.997383		0.853914		0.954085		0.968117	0.769552	0.518184	0.650637	0.807819	0.778728			0.553248	0.540494	0.967191	0.786039	0.668338	1.02025
LINC01967	0.667451			0.365472		0.681963	1.09128				0.666092	0.932673				0.547093	0.783602	1.36374	0.841519	0.538092	0.26697	1.02208	0.930386	0.819448	0.896881
CNTN5	1.55732						1.84138	1.37505	1.66132		1.45227	1.89624	1.70946	1.87341	1.51465	1.66499	1.8326	2.21961		1.28981	1.3628	2.11194	1.67438	1.65429	1.44925
AC104123.1	0.834475	0.546941	1.28864	0.570381	0.561973	1.01257	1.04171	0.788944	1.08518	1.24001	0.857048	1.11038	1.01949	0.719117	0.753244	1.06182	1.02863	1.62011	0.870584	0.755934	0.468158	1.08436	0.958924	0.920471	1.07613
EPHB2	0.786371	0.503401						0.826015				1.01895	0.801126		0.733143		0.838069	1.44325		0.645367	0.533345	0.973044		0.658762	0.96543
SHOC1	0.906381	0.672245	1.44702	0.780145	0.867998	1.13884	1.09804	0.807847	0.880188	1.25085	0.877576	1.2015	1.11323	0.689213	1.00646	1.11976	1.07254	1.46081	1.14842	0.834059	0.872395	1.2255	1.0955	0.912503	1.13792
ITGA5	0.835866	0.598857		0.427621		0.627382	1.02972		0.74783		0.880922	0.864619	0.840942	0.549057		0.935692		1.35859	1.03666	0.55141	0.467526	0.858645	0.742144	0.6606	0.834646
P2RX7	1.60221	1.33945	1.81711	1.50287	1.6119	1.43831	1.4015	1.42489	1.80968	1.85628	1.52629	1.51061	1.42414	1.68427	1.53371	1.68132	1.44871	2.41393	1.73311	1.45391	1.50575	1.80206	1.53476	1.72725	1.65889
RANBP17	1.77149	1.82375	1.91677		1.80258	1.87888	1.71957	1.50713	1.92527	1.97375	2.36835	1.88763	1.75262	1.7013	1.93663	1.8314	1.77096	2.46268		1.62039	1.6252	1.66742	1.65197	2.26702	1.75467
ACSBG1	0.548318		1.08082		0.574886	0.881093	1.15549	0.714787	0.858523	0.952939	0.547166	0.920251	0.778198	0.688295	0.469831	0.825138	0.871228	1.6011	0.74612	0.46514	0.510057	0.800554	0.772959	0.81611	0.931296
HMCN1	3.11349	2.98056	3.3613	3.05005	3.1839	3.10346	2.94762	3.02288	2.96712	2.96903	2.93887	3.89008	3.16526	3.16355	3.1708	3.07603	2.88694	3.51174	3.01024	2.71951	2.87231	2.86037	3.05208	2.92641	2.99715
CTSL	1.5365	1.47223	1.82968	1.51936	1.55192	1.62284	1.92347	1.45618	1.49406	1.8661	1.62669	1.67031	1.53577	1.57126	1.32478	1.81116	1.72668	2.21367	1.98042	1.42942	1.46002	1.76183	1.83246	1.6079	1.44956
KLHL29	2.63996	2.51211	2.7313	2.6688	2.43507	2.73677	2.70067	2.18908	2.54731	2.44837	2.66177	2.77344	2.57388	2.57844	2.74486	2.84936	2.52608	3.25634	2.99344	2.31307	2.46597	2.8826	2.789	2.36509	2.45086
LY86												1.0234		0.523573
DOCK9	0.798524	0.938726	1.27156	0.698743	0.625514	0.996664	1.13016	0.688387	0.958166	1.26246	0.855389	1.17769	0.855266	0.747872	0.827134	1.12558	1.0738	0.788615	0.812873	0.737195	0.804901	0.941432	0.773565	0.757404	1.09751
DIAPH2-AS1	0.601423	0.488517	0.87804		0.627254	0.915093	1.05017	0.6275	0.923066	1.17304	0.72548	0.80873	0.826449	0.580676	0.911908	0.975882	0.785432	1.50027	0.931544	0.607237	0.578762	0.9041	0.900262	0.801686	1.11413
BFSP2																	0.952933				0.401043	0.942451		0.885179
TSBP1-AS1	0.507147	0.460025	1.15519		0.55771	0.828346			0.797783	1.21635	0.641907	1.03821				0.878327	1.04227	1.46121	0.772498	0.549837	0.334308	1.03921	0.735302	0.883857	0.94132
SYNJ2	0.514276	0.463505	1.01398	0.463883	0.414159	0.665285	0.904084	0.525689	0.846987	1.07914	0.847429	0.894388	0.670867	0.566982	0.623269	0.873651	0.765973	1.43605	0.806122	0.516741	0.485303	0.947089	0.78581	0.688983	0.932249
STEAP4							1.02867					0.921411					0.866087			0.598785			0.846116	0.809879	1.03734
ALDH1A3	0.6018	0.455469	1.07276		0.62423	0.761953	0.995954	0.625805	0.682335	0.955977	0.697493	0.887405	0.641072	0.575769	0.64378	0.853441	0.774328	1.39049	0.759134	0.450803	0.152993	0.996293		0.708291	0.870726
AC037198.1								0.823283
SHCBP1	0.678431	0.392005	0.87499	0.462251	0.421544	0.646211	0.847415	0.618771	0.604105	0.925813	0.575269	0.761753	0.651862	0.533424	0.598148	0.714943	0.6599	1.26536	0.781541	0.557746	0.407717	0.82701	0.640806	0.667741	0.93627
AC093879.1	0.720309	0.645497	1.31089	0.776553	0.769171	0.821566	1.27432	0.749156	1.00016	1.02347	0.790354	1.10266	0.977037	0.637522	0.879987	0.980363	0.768187	1.76908	1.0436	0.530556	0.580664	0.589139	0.930603	0.894854	1.12969
GPRIN3	1.85869		2.04227	1.58551	1.90857	1.81651	2.229				1.48193	1.88862			1.66357	1.86847	1.93441	2.33403	1.67548	1.40282	1.51601	2.01267			1.49335
RELN	0.523849	0.499274										1.06503		1.01881		0.642013	0.804286	1.24323		0.478151	0.489837	0.89224	0.722585	0.74107	0.929363
RGMA							0.943366		0.700054	0.954429	0.685673	0.943908			0.632083	0.80616	0.905446				0.546783			0.738655	0.869567
MLANA	1.44852	1.58625	1.94269	1.59279	1.59531	1.62748	1.42751	1.46985	1.38598	1.49803	1.41605	1.34304	1.42352	1.40636	1.52101	1.45258	1.65755	2.1049	1.55377	1.22258	1.29568	1.54484	1.61473	1.33328	1.52923
CNTN6	0.571344		0.995957		0.648522	0.738731	1.17986					1.07701		0.967376		0.856603	0.971481	1.50426		0.528987	0.443534	1.03789	0.839495	0.792325	0.947236
SH3GL2	0.700199	0.492534	0.791961					0.621007	0.895666			0.975234	0.7479			0.83641	0.840215	1.19836		0.458333	0.531032	0.793902	0.787255	0.904006	0.972687
LINC02384												0.87637				0.734952	0.914993	1.60572		0.531947	0.473052	1.04531		0.933758	0.86897
AC079772.1						1.09151						0.966638				0.825274	0.928395	1.53004	0.86309	0.478248	0.802263	0.88186	0.916715	0.823668	1.03537
FREM2	0.519865		1.0898	0.421445	0.45783	0.834939	1.00628		0.786201	1.09197	0.66545	0.920698	0.813826	0.493255	0.470097	0.772261	0.828079	1.41161	0.909071	0.463491	0.560723	0.899931	0.606943	0.708155	0.910883
EGR3	0.621218	0.490605		0.469446	0.653728		0.838388	0.474085	0.756378	0.986896	0.394856	0.759734	0.766617	0.532579	0.632249	0.809397	0.707329	1.36384	0.939108	0.485042	0.378534	0.823888	0.784176	0.748783	1.02837
P2RY6													0.663634			1.10012
MCF2L	1.45918	1.28657	1.52989	1.24669	1.1367	1.28052	2.40327	0.970478	1.37773	1.66034		1.56327	1.25278	1.08761	0.928989		1.47556	1.93503	1.274	0.929156		1.20882	1.2483	1.21274	1.29762
GRIA2						0.788924	1.31132									0.995042	0.925036		0.872886		0.477163
AC098829.1	2.6873	2.53964	2.75394	2.55762	2.57457	2.56342	2.64376	2.54601	2.62032	2.66941	2.44402	2.29678	2.52036	2.61945	2.72025	2.68599	2.42339	2.91445	2.51503	2.37563	2.38207	2.85635	2.56526	2.45485	2.36095
AC023282.1	0.695926	0.704101		0.340829	0.47819			0.689921		1.03617	0.820668	1.04052		0.645968		0.946553	1.01635	1.54584	0.890311	0.55954	0.513301	0.982737	0.803996	0.89049	0.943944
ANOS1												1.06205	0.700264	0.779251			0.798938	1.51642	0.779157	0.499271	0.378622	0.92106	0.724095	0.519956	0.923552
LINC00472	0.359847	0.284704	0.85699	0.22851	0.295157	0.623902	0.541449	0.372797	0.260922	0.574563		0.925338	0.631613	0.408505	0.477021	0.792179	0.713021	0.595065	0.677105	0.291644	0.216865	0.8483	0.6086	0.742793	0.888731
MIAT	0.601814						0.870722		0.764383	0.937744	0.789456	0.878814	0.808798		0.547274	1.05368	0.873819	1.43476		0.483036	0.551184	0.901307	1.01781	0.805432	0.872405
ADARB2									0.859929	1.10528		1.01279	0.923873			0.999444	0.984834	1.53269		0.657902	0.666805	1.18144	0.975181	1.01887	1.34118
AC113414.1	0.726235	0.516433	1.02465	0.418216	0.676423	0.766095	1.13629	0.657161	0.879162	1.12625	0.910687	1.04957	0.799629	0.697027	0.609113	1.04541	0.967655	1.49542	0.951298	0.646311	0.615406	1.03299	0.849163	0.882935	1.05568
PLCE1	0.606749	0.568559	1.02926	0.583381	0.663139	0.820406	1.04334	0.674574	0.794959	1.16475	0.698499	0.930693	0.7999	0.695066	0.664677	0.892019	0.944576	1.12039	0.900934	0.50326	0.507458	0.987186	0.794858	0.828393	0.993557
HSP90B1	1.70846	1.62259	2.29309	1.82952	1.69236	1.71232	1.87826	1.59665	1.77653	2.07285	1.52265	1.69011	1.70937	1.66813	1.64008	1.77185	1.57373	2.22258	1.62348	1.44554	1.58441	1.70491	1.76941	1.76804	1.62325
LINC02240	0.775962	0.587137	0.965582			0.715641	1.12208	1.00645	1.02176	1.17885	0.891533	1.08448	0.80915	0.885668	0.556424	0.934404	0.974796	1.54255	1.65124	0.600384	0.624149	1.11756	0.760016	0.903313	0.982968
AJAP1												0.934535		0.461906	0.741011		0.861681	0.988234				0.920939		0.398261
GPR39	0.705892	0.616735						0.643279				0.964357	0.7927	0.507014		0.86507	0.924325	1.4651	0.999837	0.559162	0.510718	0.991752	0.874312	0.805472	0.995953
AC092353.2	0.361701	0.619815				0.837285	1.07853		0.716136			1.06493				0.822459	0.932881	1.41814	0.972198	0.55275	0.554723	1.02269	0.739848	0.834937	1.03332
LTB
OSBP2	0.768987	0.803385	1.00644	0.668336	0.623803	0.876472	1.15043	0.857791	0.97063	1.08936	0.910151	1.07992	0.868804	0.98037	0.72865	1.16623	1.03063	1.56196	0.97169	0.574717	0.423274	1.11918	0.900926	0.87313	0.988465
AL137025.1	0.682163	0.606201					1.10732	0.484702				0.965843			0.883376		0.96409	1.4072		0.499395	0.591842	1.03135		0.937479	0.889344
ITGAM				0.443016				1.09749	0.738386		0.782465						0.871177			0.571473	0.528329	1.02872		0.979958	0.922827
OLFML2B	0.572724							0.528278				0.915614	0.742792	0.566667		0.967105				0.667087		0.947058			0.911879
RNF175			0.987724		0.659203	0.57463	0.728832		0.752543						0.521669	0.521172	0.908867			0.479676	0.361151	0.930811		0.836614
IGF2BP3	0.78036	0.476036		0.704527	0.648542	0.811607	1.1445	0.754343	0.923513	1.08616	0.871961	1.07066	0.749712	0.630232	0.462002	1.01853	1.03856	1.52107	0.582126	0.684553	0.679277	1.10797	0.857927	1.02746	1.04753
AL049828.1	0.69467	0.48669	1.07903	0.601906	0.621796	1.00994	1.11257	0.589282	0.936967	1.17697	0.798153	1.00981	0.84479	0.599799	0.8579	0.929085	0.941458	1.48526	0.977129	0.613942	0.570856	1.02926	0.828363	0.876738	1.05494
KCP	0.618224	0.384973	0.973443	0.541753		0.673591	0.96346	0.649756	0.797953	1.0444	0.770318	0.968537	0.768971		0.568403	0.799997	0.912228	1.35533	0.978772	0.576354	0.509773	0.932	0.644793	0.844827	0.965621
KIF18A	0.659167	0.697703	0.975136	0.685115		0.73904	0.950038	0.715089	0.878191	1.00745	0.658939	1.0016	0.796892	0.704189	0.823101	0.825987	0.766883	1.37845	0.979132	0.528711	0.515857	0.963545	0.76181	0.51659	0.96857
NCKAP1L																					0.919134
AC034195.1	0.9371	0.841768	1.22885	0.931639	0.809907	1.15248	1.43836		1.29435	1.5338	1.01395	1.33637	1.2111	0.862406	0.945548	1.1586	1.18046	1.70495	1.27451	0.903304	0.748419	1.23056	1.09131	1.12664	1.1563
PHYHIPL	0.899805								0.83052	1.13358	0.813154	1.04831			0.797703	0.932187	1.02589				0.632314				1.12885
ZNF331	0.847163	0.571197	1.16224	0.657465	0.551394	0.908808	1.08161	0.646135	0.676047	1.11044	0.77707	1.03799	0.872565	0.805423	0.743627	0.987087	1.00115	1.3316			0.473866	1.05155	0.833693	1.06975	1.01696
XRCC2	0.923169	0.846621	1.30781	0.890677	0.683085	1.01487	1.22479	0.842331	0.932051	1.15048	0.933835	1.1029	0.975235	0.806147	0.864239	1.07529	0.998134	1.42351	1.0405	0.789521	0.722195	1.21488	0.997964	1.06044	1.09516
ENG	0.709229	0.49361	1.15833	0.789595	0.652883	0.813909	1.06597	0.613982	0.866795	0.902316	0.783492	0.915018	0.834951	0.627535	0.662239	0.892381	0.881611	1.43581	0.881389	0.623688	0.637047	1.00623	0.788583	0.878265	0.982477
LINC02328	0.637448	0.526364		0.631268	0.591695	0.852216	1.15732		1.05742	1.14302	0.723422	1.02634	0.949892	0.620206	0.745981	0.902244	0.767855	1.43636	0.9675	0.580267	0.423771	0.969973	0.876361	0.934038	1.0385
AL358944.1	0.634195		1.1787			0.815985	1.08919	0.501872	0.993094	1.16516	0.907288	1.15943	0.565531	0.739019		0.97254	1.01049	1.48867	0.844904	0.616175	0.504821	1.05343	0.770456	0.858801	1.0511
SAMD4A	1.23253	1.12822	1.48896	1.19593	1.31576	1.45169	1.49805	1.35916	1.27892	1.5518	1.2612	1.46827	1.26648	1.49176	1.39354	1.28903	1.16617	1.74631	1.24485	1.18013	1.0885	1.23772	1.22601	1.49823	1.56357
CAVIN2		0.470942																						0.738905
UHRF1	0.67419	0.612305	0.857779	0.651296			1.01852	0.801974	0.813579		0.700548	0.945795	0.792176	0.657705	0.733015	0.822583	0.820233	1.37619	0.768608	0.667481	0.571912	0.993339	0.772582	0.791567	1.00468
FGF7	0.619935	0.418266				0.76322	1.10266	0.65336	0.772145		0.6567	1.02419	0.816414		0.62263		0.916145	1.44551		0.687308	0.428762	1.04989	0.745681	0.846256	0.91728
FSTL4	0.596093				0.523376		1.02055	0.592551	0.829061	1.03138		1.01927	0.767506	0.66716	0.761449	0.898837	0.875645	1.22896	0.795491	0.574708	0.464187	1.03817	0.843497	0.940163	0.955511
AP000282.1	0.83174	0.62794				0.869432	1.1308	0.689126	1.0589		0.823523	1.25461	0.871814	0.67229	0.770129	1.03596	1.1912	1.18633	1.00201	0.639332	0.70166	0.696541	0.816358	0.847489	1.07406
SEMA6A	1.52091	1.61596	2.048	1.83038	1.85505	2.13578	2.16819	1.59846	1.99066	2.23194	1.76915	1.61478	1.64049	1.63452	1.65248	2.02829	1.82285	2.61779	1.80634	1.46264	1.5899	1.56389	1.58828	2.00799	1.68334
TTN	1.07585		1.56051	1.02776	0.837571	1.27161	1.39457	0.952844	0.903736	0.987209	1.06091	0.913893	1.27239	1.08504	0.950675		1.17591	1.74294		0.99799	0.814898	1.37179	1.12212	1.43751	1.17967
ABLIM3	0.552247	0.360505	1.10114	0.438571	0.416489	0.683981	1.16028		0.735923	0.652174	0.688274	0.9875	0.682374	0.816084		0.871259	0.601786		0.681098	0.31243	0.366032	0.896378	0.799992	0.836313
BLM	0.917115	0.83117	1.36764	0.85153	0.772509	0.97557	1.22484	0.801122	1.06994	1.21892	1.07101	1.11094	1.11009	0.915086	1.04289	1.14413	1.07099	1.48788	1.14079	0.760778	0.835005	1.22029	1.01317	1.09126	1.10881
SOX9-AS1	0.770461	0.547792	1.11788	0.881683	0.82789	0.774362	0.884916	0.552468	1.13156	1.0276	0.914007	1.24648	1.06048	1.0114	0.847468	1.0126	0.880918	1.64966	0.895379	0.653478	0.631479	1.16455	0.851363	0.903094	1.01957
CAV3	0.898998	0.674675	1.24763	0.926452	0.731866	1.14444	1.28422	0.808273	1.06626	1.47297	0.938188	1.26742	1.10379		1.14684	1.11283	1.28817	1.7971	1.12425	0.847687	0.757065	1.33506	1.0622	1.18606	1.18953
LILRB4														0.623459
SCD5	0.629421		1.07571	0.552778	0.805941	0.846866	1.20639	0.741759	0.902964	0.7768	0.857554	0.98803	0.760555	0.684106	0.74745	0.954837	1.04383	1.46507	0.880386	0.52955	0.476464	0.94188	0.694692	0.813187	0.971921
VIT						0.808747						1.01869				0.635576	0.904401	1.41404	0.869857	0.564398	0.348126	0.935873	0.640664	0.860457	0.985126
NLRP1	0.708286	0.709235					1.0534			1.14089		0.949463	0.746807	0.553486		0.635454	1.04064	1.43542	0.840774	0.584264	0.489305	0.980051	0.761843	0.853457	0.894476
CPNE5	0.514544	0.640895	0.942914	0.488524	0.555903	0.749704	0.964759	0.617073	0.855811	1.10484	0.568319	0.954752	0.699947	0.641329	0.63544	0.70414	0.826087	1.4554	0.869961	0.489664	0.39185	1.02153		0.871903	0.918884
Z93403.1	0.591611					0.724866	0.94197		0.645354				0.586035			1.04933	0.747835	1.3538	1.06277	0.506239	0.567009	1.07869	0.804885	0.849767	0.969895
RGS17	0.618051	0.38182	1.00615				1.13161		0.772808	0.978594	0.786261	1.04656	0.879673	0.631811	0.815728	0.934417	0.950781	1.41308	0.708448	0.548836	0.607163	1.0091	0.759678	0.866239	1.00963
CCDC170	0.371	0.419113							0.876539	1.02184	0.58109	0.999089			0.571132		0.820977	1.43898		0.613098	0.523391	0.999755	0.78317	0.77778	0.90476
PTMS	0.718394	0.547745		0.463732	0.542684	0.638537	0.894056	0.549494	0.727033	0.97025	0.53165	0.6327	0.61914	0.596839	0.781905	0.849829	0.798901	1.4199	0.9951	0.255084	0.343539	0.843019	0.717177	0.536101	1.08116
LINC00470				0.322297		0.939524	0.919882	0.646189			0.343144		0.797937	0.344775	0.694181	0.445207	0.922379	1.58857			0.177538	0.852548	0.900686		0.882348
SLC7A2	0.952355		1.28507				1.33499		1.15167	1.38573		1.23694	1.11751	0.917784	0.999851	1.15173	1.19168			0.843644					1.1162
AC018731.1	0.474993	0.582839		0.55795	0.545265	0.806655	0.961126		0.72944	1.0113	0.644219	0.918967		0.590709	0.530277	0.808111	0.839885	1.45393	0.393027	0.344754	0.263102	0.71585	0.751278	0.692006	0.848787
LILRB5
CD68	0.84401	0.663527						0.786962	1.04498		0.849595	1.06595	0.929747	0.837847		1.99865	0.92073			0.738549	0.907109	0.951884		1.13581	1.01919
HUNK	0.865011		0.937474		0.604343	0.74912	1.08011		0.849788	1.2001		0.815705	0.749908	0.635956	0.763566	0.884931	0.802457	1.36165	0.838995	0.591591		1.04394	0.792516	0.829462	0.982124
ADAMTS4	0.640497	0.445351				0.697555	0.917861	0.511363	0.702306	0.954176	0.631412	0.939255			0.618506		0.873597	1.30237	0.738053	0.434263	0.42656	0.872509			0.934251
APBB2	1.31103	1.03246	1.53381	0.966223	1.24795	1.73686	1.35771	1.16913	1.2787	1.12746	1.05002	1.22035		1.20254	1.29291	1.55376	1.31563	2.10721	1.63356	1.08607	0.997476	1.35477	1.41579	1.23409	1.31171
GPR137C	0.579922	0.435648	1.1573				0.910825	0.72571	0.901207	0.953934	0.635505	0.928805	0.781047	0.746263	0.660566	0.913465	0.906136	1.45758	0.898537	0.57162	0.557963	0.954127	0.763399	0.70535	0.986693
ESAM																									0.860568
FLT4																								0.771456	0.842994
TCF7L1	0.6433	0.686329	1.10485	0.754815	0.643712	0.992979	1.00635	0.676979	0.9888	1.22474	0.746655	1.14064	0.708054	0.784783	0.782671	1.19076	0.825281	1.68891	0.866743	0.664703	0.619556	1.03981	0.898961	0.744566	1.12863
LINC02506												0.948105				0.950365	0.806731	1.71577			0.516316	1.03661	1.03635	0.718035	0.925009
AC098588.3	0.670202	0.443618			0.498655	1.08577	1.08431	0.662828	1.0079	1.21885	0.812068	1.06935	0.83461	0.637888	0.746116	0.982069	0.964347	1.60685	0.993144	0.664761	0.596168	1.0668	0.860161	0.893654	1.04574
SHROOM4	0.782392		0.966003	0.535977	0.66801	0.972651	1.06598	0.575628	0.743265	1.0405	0.724218	1.07097	0.945035	0.772507	0.872676	0.889263	1.00728	1.44261	0.86815	0.493884	0.483424	0.922528	0.72152	0.969376	1.03304
AC017002.5	0.526311	0.604789	0.859914	0.518159	0.537859	0.742649	1.0533	0.48136	0.726522	1.00108	0.70831	0.935523	0.628901	0.529746	0.508579	0.776559	0.785193	1.18906	0.632602	0.481996	0.470278	0.860262	0.808699	0.650652	0.983919
TXNIP	1.06801		1.3949	1.00594	0.924769	1.13666	1.40876	0.926631	1.01377	1.04283	0.941286	1.14485	1.14234	0.937837	1.06747	1.52027	1.09576	1.68055	1.17206	0.991212	0.915349	1.48807	1.07765	1.25792	1.11786
MAOA					0.616907	0.730355	0.861897		0.884808		0.650892					0.794407	0.844786	1.47983	0.7013	0.500119	0.46555	1.00838	0.807985	0.737044	0.961478
AC090709.1		0.399381										1.09291				0.805183	0.878331			0.500663		0.984332
CKAP2L	0.66363	0.541587					0.980968	0.695451	0.863604		0.736791	0.82022	0.835184	0.751635	0.797388	0.953868	0.852875	1.28245	0.670634	0.580383	0.539225	0.970109	0.881012	0.85645	0.935422
ADGRD1			1.03293		0.608395	1.15405			0.94309	1.05753			0.994653	0.853037			1.07556					1.13407		0.808455	0.983359
TNR												0.891276		0.891122		0.742374	0.854404	1.36824		0.497848	0.471598	1.03912	0.80015	0.754858	0.90622
TENM1	0.515216						1.04082			1.09237	0.758115	0.946799	0.796759	0.907169		0.74335	0.825176	1.43958		0.486815	0.605203	0.967731	0.580195	0.807458	0.943423
FRMD3	0.838553	0.565486	1.26271	0.836377	0.824051	1.02791	1.13458	0.869612	0.970082	1.37474	0.966643	1.27527	0.93794	0.83193	0.763411	1.07777	1.10521	1.6159	1.10238	0.5839	0.825708	1.25784	0.804255	0.942614	1.10207
KCNE1	0.57348	0.398974		0.257207	0.490672	0.737645	1.00125	0.599454	0.827603	0.905912	0.595007	0.961188	0.787517	0.799463		0.718128	0.858107	1.20339	0.667016	0.33326	0.482607	0.919775	0.636244	0.739777	0.959602
HIST1H2AC	1.2094	1.01434	1.6006	1.0849	1.17926	1.32235	1.59116	1.19608	1.5134	1.52135	1.2285	1.47738	1.35614	1.13171	1.0855	1.47253	1.39639	1.86745	1.58118	1.11473	1.03079	1.44199	1.41604	1.45326	1.28471
NEDD4L	2.20084	2.05818	2.01403	2.36579	2.39358	2.49775	2.46469	2.08879	2.14862	2.98811	2.30342	2.55085	2.17891	2.17222	2.35533	2.23704	2.78326	2.58849	3.02435	2.09139	2.41221	2.38671	2.26891	2.22184	2.25196
AL139220.2	0.645442	0.603507	1.16453	0.511896	0.581995	0.81356	1.03864	0.730093	0.715667	1.14952	0.494864	1.01258	0.740496	0.573226	0.710501	0.97954	0.73436	1.46644	0.746238	0.399531	0.49412	0.760721	0.819963	0.826679	0.961024
GAS2L3	0.773917	0.777073	1.17321	0.540268	0.595552	0.797808	0.955949	0.642685	0.753555	1.03365	0.682366	1.14471	0.832407	0.758178	0.868961	0.99689	0.945217	1.35044	0.806747	0.531907	0.554866	1.0047	0.810933	0.753955	1.05587
AC002429.2	0.653866	0.738813	0.843868	0.551977	0.547801	0.711333	0.943359	0.489095	0.766649	0.870819	0.586749	1.18612	0.887702	0.624266	0.798408	0.833591	0.864184	1.47112	0.761676	0.586963	0.237099	1.09129	0.853393	0.807464	1.05264
C5AR1		0.448917	0.98639			0.873618	0.9383	0.5467	0.676632	1.01196	0.601736	0.822317	0.65568	0.419416	0.675022	0.978187	0.817267	1.3032		0.49162	0.510106	0.950677	0.671596	0.711526	0.979231
AL137009.1	0.689879	0.395482	0.97657		0.537818	0.93593	1.05398	0.607361	0.784781	1.12297	0.795816	1.06861	0.866134	0.74369	0.684774	0.947897	1.01072	1.46888	0.880411	0.606497	0.513977	1.04966	0.826707	0.78379	0.980592
HLA-C	0.886055	0.682667	1.33283	0.761968	0.690255	1.03481	1.10061	0.816779	1.12563	1.23783	0.946089	0.986685	0.91005	0.942159	0.976368	1.01465	1.04655	1.57788	1.12383	0.513695	0.588279	0.755575	0.727045	0.933073	1.15151
ANO3	0.58012					0.829441	1.05609		0.761088	0.722203		1.04196	0.818025			0.517533	0.861718	1.30175		0.514228	0.360932	1.05583	0.810668	0.827227	0.96353
AC084871.1	0.579821	0.467462	0.995783		0.370161	0.689176	0.963005	0.674557	0.707156	0.964627	0.674963	0.925348	0.742273	0.661793	0.677472	0.772602	0.864948	1.37318	0.844601	0.503313	0.48816	0.955254	0.717973	0.790889	0.85912
AC009093.2	0.594383	0.625576		0.285934	0.591315	0.727635	1.00728	0.656705	0.809753	0.847183	0.761356	0.894157	0.625642		0.602881	0.79648	0.786763		0.653867	0.446134	0.444929	0.705381	0.722057	0.826518	1.03421
CNTNAP5	0.532597		1.20116				1.25056	0.428422	0.690064		0.608883	1.33057	0.83925	0.592456	0.479248	0.855379	0.839921	1.39264	1.16781	0.423854	0.529896	0.9008	0.784842	0.735106	0.934937
AL589740.1	0.628903	0.586089			0.42232		1.06731	0.782728	0.889302	1.14694	0.683303	1.10582	0.73767	0.783322	0.677889	1.03239	0.956494	1.47149		0.591034	0.559648	1.01023	0.784154	0.772458	1.00393
NEAT1	2.95552	2.98928	2.91238	3.09811	3.15129	2.84541	2.96768	2.9854	2.98637	2.83596	2.9421	2.93641	2.8771	2.82604	2.94966	2.91794	2.90937	3.02704	2.92268	3.07375	2.92512	2.90482	2.98791	2.91044	2.87543
S100A13	0.634495	0.578422		0.460394	0.437927	0.609481	0.832479	0.4825	0.725465	0.81739	0.517276	0.62662	0.5627	0.317368	0.610852	0.712527	0.712505	1.23776	0.728495	0.11468	0.299841	0.771905	0.531099	0.73702	1.02148
PRKG2			1.31693	0.921441	0.90855	1.14687			0.809915		1.26537	0.908626	1.3948		0.842536	1.26536	1.40511	1.09155	0.793058	0.734463		1.29415	0.594623	1.27119	1.09939
ARNTL2	0.55964					0.74645	1.05496	0.594867	0.576256		0.695556		0.403341		0.574909	0.847307	0.969485	1.38428	0.827557		0.569948	1.05712	0.694217	0.698936	0.875687
PDGFB	0.684454	0.556155		0.493649								0.853211	0.543829									1.0005		0.816169	0.886778
AL365214.2	0.609007	0.459104	1.09941	0.439797	0.579468	0.873909	1.02715	0.615023	0.709637	1.00664	0.597876	1.04048	0.807172	0.258146	0.54777	0.90962	0.845762	1.43215	0.811494	0.526691	0.374594	0.952373	0.710374	0.791317	0.979184
HMGN2	0.620553	0.457483	0.751222	0.464512	0.536425	0.67473	0.858417	0.470889	0.683536	0.941005	0.674503	0.773461	0.680315	0.442304	0.677292	0.821253	0.75778	1.28065	0.710245	0.390509	0.410818	0.909214	0.663712	0.781986	0.978594
CHIT1																				1.13839		0.919026			1.01544
SCG5	0.632634	0.601675	1.06583		0.493249		1.03331	0.691617	0.817899		0.802346	0.755967	0.857861	0.664531	0.728654	0.776173	0.708864	1.32316	0.855831	0.563043	0.525988	0.945093	0.6859	0.802417	0.947323
PEX5L	0.513117	0.231704	1.10746	0.611165	0.562843	0.51196	0.527957		0.645202	0.892376		0.907429	0.713505		0.600632	0.839807	0.925797	1.33601	0.717708	0.466063	0.460429	0.970841	0.728363	0.712064	0.997554
KCNMB1																0.897049	0.83324	1.36734	0.945329	0.537221	0.512491	1.00249	0.521973	0.768599	0.877297
NAV3	1.48469	1.24655	2.0037	1.45131	1.49582	1.50499	1.90478	1.22652	1.42529	1.48021	1.29879	2.32238	1.34349	1.5163	1.52754	1.70474	1.51855	1.34114	1.44295	1.17686	1.28619	1.70887	1.66487	1.37193	1.86066
TM4SF1	0.533846	0.401414				0.533396	0.898658		0.651827		0.615534					0.83045	0.601022			0.561715	0.254311	0.764638	0.520094
FIGN	0.61169	0.527829	1.14441	0.567333	0.633191	0.704038	0.98489	0.871411	0.795907	1.16841	0.717108	1.18531	0.649886	0.592518	0.763139	0.712737	0.629481	1.01829	0.823226	0.713258	0.562978	0.983218	0.7535	0.716458	1.10161
AF130417.1	0.700503			0.930882		0.77691			0.745081	1.20477	0.783662	1.1826	0.904927		0.766609	0.899745	0.930793	1.52403	0.852936	0.535233	0.478607	1.06861	0.834952	0.87259	1.03926
RASAL2	2.16508	2.16922	2.34467	2.16668	2.09034	2.4472	2.35711	1.94738	2.24833	2.3263	1.92831	2.62796	2.12922	2.11755	2.19254	2.29411	2.50721	2.25189	2.22151	1.93398	2.01626	2.16463	2.22794	2.16466	1.99342
MYO5B	0.598414	0.651643	1.00121		0.626906	0.692785	1.01023	0.527983	0.878305	1.00855	0.590944	0.996999	0.822709	0.958953	0.673346	0.880781	0.920301	1.56357	0.80381	0.449105	0.589193	0.953732	0.611384	1.03229	1.00418
C1orf61	0.603888						1.07899	0.790622	0.667755		0.590503	0.956794	0.779947		0.664868	0.791945	0.855974	1.37174	1.11287	0.540672	0.462884	0.990848	0.878923	0.791539	0.894021
NSD2	1.49959	1.3454	1.59467	1.25129	1.22358	1.36892	1.63276	1.266	1.45822	1.5331	1.25873	1.67672	1.25257	1.34438	1.49651	1.70549	1.53395	1.75567	1.44287	1.08003	1.1685	1.54199	1.48039	1.46889	1.46978
KIAA0319	0.661559	0.332458					0.995193						0.737215	0.73318	0.540122	0.832427	0.920809	1.10135		0.552182	0.462397	0.936089		0.712963	0.978088
MB21D2	0.703433	0.392975	1.16923	0.548651	0.55327	0.804376	1.32176		0.95014	1.0117		1.02725	0.758151	0.649671	0.867402	0.938371	0.983967	1.448		0.677241	0.819587	1.03397	0.844239	0.945553	1.0168
RND3	0.859233	0.691798	1.2717	0.834645	0.689841	0.789631	1.34938	0.766808	0.979631	1.1086	0.838696	1.0547	1.03687	0.779378	0.771086	1.15972	0.703021	1.65941	0.704271	0.770057	0.587015	0.914526	0.884481	0.987554	1.04729
DAB2	0.908976		1.25532	0.969658	1.04729	0.984991	1.46232	0.846663	1.2053	1.34644	1.12549	1.27191	1.027	0.757705	0.93786	1.22334	1.04154	1.77247	1.09625	0.800029	0.898842	1.17315	1.14379	1.27084	1.16894
FAM110B			1.08927			0.697019			0.903364	1.04491		1.04731		0.642913	0.720769	1.01997	1.01497	1.5867		0.69024	0.530659	1.108			1.01807
TNFRSF21	1.08613	1.0253	1.61414	1.21987	1.09597	1.21468	1.58702	1.10385	1.35193	1.43712	1.06514	1.57763	1.40597	1.11406	1.16536	1.24208	1.49665	1.98771	1.42048	1.05105	1.08802	1.40901	1.19408	1.3846	1.2701
PTTG1	0.819021	1.06199			0.710736	0.668672	1.09357	0.676991	0.891179	1.06065	1.03075	0.947903	0.896946	0.783236	0.942841	1.1063	1.00779	1.52212	1.21974	0.531284	0.576375	1.20512	0.879619	1.19216	1.13326
LINC02542	0.607871	0.544126				0.898283	1.16676	0.805266	0.832443	1.03015	0.622384	0.916138	0.830219	0.806561	0.56561	0.803405	0.811602	1.43035	0.76198	0.500472	0.542127	0.983739	0.809415	0.802188	0.987237
NSUN6	0.866886	0.763876	1.26098	0.828128	0.800056	1.02673	1.27528	0.767356	1.21202	1.38637	1.03823	1.18603	1.04044	0.939958	1.0025	1.2223	1.31587	1.85219	1.17272	0.80287	0.870556	1.21547	1.04453	1.07533	1.18593
SUGCT	1.48244	1.28237	1.78337	1.52904	1.34186	1.71946	2.02128	1.33109	1.8994	1.67016	1.44846	1.99694	1.88235	1.54629	1.56945	1.54085	1.68745	1.92846	1.22789	1.375	1.15958	1.81662	1.63556	1.42346	1.47035
PRKAG2	0.933011	0.856988	1.28389	0.915164	0.903499	1.27425		0.895645	1.21722	1.37635	1.19701	1.05513	1.00258	1.01921	0.973339	1.122	1.11498	1.73528	1.16432	1.0254	1.02536	1.4058	1.05964	1.18207	1.1368
RNF180			1.14598	0.86262	0.952907				1.32999			1.37634		0.930081		1.21173	1.1157	1.76578		0.843614	0.980071	1.16542	1.16628		1.11029
PDK1	0.71436	0.559411	1.22351	0.704569	0.634467	0.786865	1.15766	0.707081	1.03816	1.13636	0.868185	1.06404	0.942859	0.673191	0.724084	0.875732	0.941668	1.61053	1.08457	0.676841	0.57097	1.07102	0.912928	0.893881	1.02507
ZMAT4		0.582649				0.855204						1.04161				1.15435		1.5043		0.503343	0.440163	0.909792	0.613063	0.829183	0.890002
POU6F2						0.945972						0.622729	0.677877	0.817219		0.767884	0.784981		0.759039	0.535219	0.556388	1.09044	0.332065	0.89253	1.00731
TG		0.563429	0.924948	0.464176	0.646458	0.722114			0.841039	1.09039	0.853998	1.02398	1.0856	0.652602	0.64529	0.922889	0.839781	1.36817	0.831252	0.573315	0.548788	1.01119	0.818907	0.705812	0.946238
CPXM2										0.876841		0.962081		0.526781	0.571319							0.926435		0.91793
CSF3R																	0.951477			0.52988		1.01738		0.828257
PLEKHA6	0.460463	0.493389	1.05788	0.401695	0.452708	0.64185	1.01594	1.32004	0.695219	0.873239	0.521012	1.04184	0.891732	0.643501	0.435862	0.818343	0.766715	1.34561	0.653733	0.527274	0.482862	0.959243	0.910578	0.761749	1.01286
PRDM7	0.361403		0.956302	0.495918	0.679013		1.11756	0.820919	0.927687		0.739921	0.90521	0.747258		0.593055	0.765346	0.779709		1.08968	0.498974	0.455332	0.229752	0.623307		0.863903
AL592156.2												1.02817		0.678139			0.896491				0.392375	1.05597			0.92921
CRADD	1.10851	0.879292	1.55662	1.06139	1.05306	1.13148	1.58597	1.17602	1.44456	1.40018	1.07365	1.60148	1.22106	1.10931	1.18364	1.37233	1.39613	1.84992	1.40988	0.966015	1.07965	1.36297	1.43496	1.32623	1.33181
C8orf37-AS1	0.680316	0.608356	1.16564	0.57514	0.632068	0.830484	1.09108	0.54957	1.03698	1.11752	0.736231	1.02118	0.83186	0.764914	0.742531	1.00777	0.934645	1.55793	0.8761	0.638046	0.58008	1.08996	0.921574	0.928502	1.0289
CHAF1A	0.977165	0.864992	1.27784	0.768964	0.570367	0.784454	1.22807	0.866641	1.02418	1.08717	0.948499	1.16915	0.979458	0.878539	0.938379	1.20976	1.03689	1.54721	1.08158	0.766828	0.798761	1.15168	0.97109	1.07	1.12653
AC073593.2	0.809471	0.810158	1.19452	0.829436	0.812184	0.939802	1.28703	0.810349	1.15194	1.35756	0.985669	1.03966	0.988497	0.771492	0.793623	1.07705	1.05369	1.51263	1.07382	0.821016	0.746938	1.10198	0.867009	0.791085	1.17649
SLC9C1	0.600572	0.570866	0.93349	0.567447	0.586055	0.821697	1.04738	0.546537	0.851418	1.09332	0.847693	0.985729	0.85005	0.67197	0.77188	0.866961	0.921639	1.47168	0.866956	0.57662	0.560222	1.01744	0.754824	0.82225	0.945357
NOVA2		0.40352						0.515802									0.911188					0.848172			0.892517
GABBR2	0.667388								0.706416			1.0686	0.811946		0.881586	0.929472	0.890439	1.49122		0.56437	0.562683	1.12077	1.29328	0.906131	1.05917
VAT1L	0.533281											0.802861	0.698266	0.817608		1.0315	0.821513	1.37643	0.914086	0.493593	0.484399	0.981518	0.730188	0.777899	0.932334
SPOCD1	0.572663	0.639027	1.02449				1.05911		0.810673	1.01544	0.589656					0.775333	0.841018	1.43455	1.02409	0.455466	0.456219	0.887284	0.757355	0.743879	0.847501
AC044781.1	0.711241		1.27451	0.861999	0.905311	1.17215	1.27591	0.721787	1.0045	1.28198	0.839914	1.25211	0.8753	0.872573	0.796485	0.960389	0.959606	1.58733	0.934437	0.661884	0.536611	1.01122	0.86164	0.705682	1.14971
AC004053.1	0.566921					0.950191	1.13711					1.11711	0.688393	0.581009	1.10315	0.907619	0.921881	1.44744		0.460878	0.484304	0.993919	0.804963	0.694816	1.0312
ITGB4	0.752681			0.467461		0.761102	1.06978		0.788158	1.00923	0.8566	0.895724	0.725076			0.880638	0.904555	1.50529	1.11233	0.513211		1.05145	0.690593	0.828822	0.87403
C11orf96	0.700357			0.465308	0.67448		1.15398		0.821571	1.08644	0.822986	0.98934	0.813955	0.63919	0.985657	0.802519	0.806957	1.56003	0.998309	0.687159	0.635787	0.882253	0.752864	0.949218	0.960126
PLCH1	0.588153	0.48758	0.804655		0.650174	0.723092	0.942297		0.762829		0.616604	0.893801	0.682818	0.734584	0.625459	0.879069	0.781706	1.49914	0.970379	0.521231	0.509763	1.01114	0.754221	0.820364	0.936257
IL10RA																		1.31711		0.699205					1.0736
FAT4	0.651837	0.482069					0.950017			0.853427	0.797512	0.927009	0.655231	0.480266		0.796859	0.944969	1.40738		0.513271		0.938578	0.769896	0.81406	0.920109
B4GALNT3	0.727377	0.657181	1.25431	0.580305	0.581179	0.728348	0.984171	0.801062	0.943728	1.20936	0.643372	0.997103	0.8665	0.768119	0.821177	1.01477	0.925899	1.3366	0.8615	0.436142	0.478171	0.924927	0.849523	0.677954	0.998109
GAS7	0.916721	0.806401	1.2961	0.770906	0.84923	0.815377	1.17524	0.844429	0.680813	0.573091	0.692374	1.25956	0.965856	0.942711	1.0186	1.10152	0.837384	1.88324	0.905709	0.655156	0.663571	0.958903	0.900495	1.30785	1.21774
ROBO1	1.15965	1.17058	1.3633		1.26218	1.21389	1.40612	1.05535	1.78482	1.45605	1.13191	1.81813	1.36698	1.20873	1.26773	1.25248	1.21676	1.36529	1.25555	1.10438	1.08208	1.60117	1.49571	1.01075	1.48758
MIR4435-2HG	0.915916	1.23858	1.4017	0.85681	0.818431	1.04012	1.46975	0.767178	0.937664	1.26145	0.971127	1.27059	1.07619	0.899406	0.856115	1.11798	1.15836	1.2299	0.800749	0.837247	0.865723	1.16115	1.04018	0.904048	1.23441
IPCEF1	0.648058	0.449455	0.970353	0.52876		0.890097	1.02867		0.856808	1.09143	0.806041	1.01143	0.704073	0.737616	0.87003	0.910491	0.962278	1.47476	0.838056	0.495236	0.431889	1.03141	0.853722	0.80432	0.960943
AL499616.1	0.554605		1.01925			0.805659	1.10448		0.800041	1.03578	0.653639	1.08617	0.75276	0.660426	0.630712	1.02743	0.993984	1.48815		0.574143	0.391784	1.08652	0.831938	0.88388	0.972135
COBLL1	0.76679	0.589793	1.34942	0.676191	0.697121	0.799483	0.935863	0.765843	1.0018	0.829566	0.767956	1.15233	0.791583	0.692171	0.791418	1.0703	0.726007		1.16996	0.591166	0.531526	1.11951	0.665018	1.0605	1.04384
AC114971.1	0.50363									1.13388				0.958761		0.762233	0.834474	1.47758		0.554988	0.476421	0.936421	0.934975	0.751502	1.00195
RIN2		0.93645	1.26634	1.0004	0.907046	0.94273	1.24915	0.968127	1.08103	1.14738	1.0152	1.29119	1.17133	0.997463	0.930323	1.26677	1.04931	1.8889	1.14574	0.844594	0.736187	1.17803	1.07842	0.825728	1.13194
NXPH1										1.01105					0.672045	1.01598	1.13807		0.96728	0.466353	0.528318	1.03609	0.893194	0.831801	0.904861
ST8SIA6-AS1	0.545586	0.427117	1.08252	0.719982	0.405578	0.869831	0.965516	0.363652		1.02766	0.524285	1.1121	0.514814	0.479423	0.654315	0.865707	0.917281	1.3772	0.829889	0.470088	0.516683	0.662099	0.815385	0.519861	0.951688
AL035401.1	0.71694	0.393432			0.854503		0.976794	0.592724	0.704314	0.934317		0.972279	0.718417	0.805538	0.605331	0.838086	1.01422	1.70385		0.488412	0.441833	1.23799	0.64547	0.818487	0.930331
TPD52L1	0.706098	0.509811	1.00724	0.425271	0.448006	0.678016	0.931798	0.441763	0.754979	0.995761	0.672143	0.957189				0.69985	0.939718	1.48441	0.797368	0.493341	0.415938	1.01087	0.704386	0.572151	0.924719
ATP10B	2.28908	2.18502	2.58105	2.4681	2.39749	2.17746	2.58532	2.29338	2.08482	2.10144	2.16407	2.5713	2.57747	2.22376	2.28115	2.47848	2.40486	3.16435	2.53775	2.04615	2.06355	2.42512	2.40774	2.64217	2.17474
SPRY1		0.483943	0.873551		0.592292	0.701272	0.931822	0.590775	0.581043	0.840119	0.483127	0.90372	0.614788	0.497725	0.541473	0.737883	1.05208	1.41071	1.52175	0.420293	0.27851			0.795522
EDN1		0.465919										1.05078				0.839378	0.846293	1.47721				1.06944		0.759987	0.879431
ANTXR2	0.659068	0.311591			0.533846	0.702576	0.917969		0.763455	1.0028		0.881658		0.484289	0.666629	0.879966	0.851032		0.933628	0.772549	0.44359	0.942678		0.777813	0.932226
TRIM2	0.922245	0.685604	1.09805	0.623784	0.842184	0.941163	0.970144	0.701276	0.714396	0.660332	0.593471	1.40375	0.965837	0.925531	1.04252	1.01197	0.674813	1.43747	0.814167	0.553532	0.571874	0.65765	0.97765	0.646366	1.293
AL136114.1	0.554802					0.692912	1.05046		0.622976	1.09168		0.947391	0.800217	1.04938		0.795706	0.872977			0.537966	0.508473	1.01737	0.712056	0.771229	0.943837
ITPR2	0.557595	0.45016	1.26242	0.691791	0.670342	0.474437	0.983778	0.487941	0.910168	0.866434	0.678799	0.717274	0.613156	0.54985	0.530828	0.628476	0.687279	0.282708	0.506683	0.369924	0.446733	0.717886	0.278233	0.253513	0.999997
CCDC171	1.88994	2.10527	2.51699	2.45153	2.29596	2.46868	2.44551	2.11896	2.83268	2.89517	2.17592	2.49765	2.33454	1.96006	2.00339	2.35275	2.60077	3.05623	2.61198	2.12988	2.12721	2.55598	2.63731	2.4312	2.117
DANT2		1.5953	2.14066	1.70274		1.85901	2.51758		2.26169	1.86631	1.71762	1.64652	2.40219	1.74624	2.12457	1.85795	2.05509	2.92748	2.268	1.91223	1.65656	2.01239	1.9542	2.22837	1.74788
AC010974.2	0.700151	0.691204		0.657401		0.739955	1.21493	0.62078	0.873754			1.16488	0.838356	0.811495	0.88523	0.954204	0.78276	1.47948	0.90043	0.623254	0.674799	0.900587	0.886975	0.927346	1.10633
CRTAC1	1.99732	1.60433	2.17678	2.09324	2.038	2.22888	2.40691	1.79322	2.0767	2.2561	1.85092	1.96899	1.96804	1.97416	1.98005	1.96395	2.10246	2.53882	1.99787	1.73004	1.83003	2.25627	2.05944	1.82955	1.71313
DPP4														0.464102	0.651901			1.43794
TENM3-AS1	0.596605	0.356634	0.905026		0.519553	0.621544	0.972132	0.547492	0.778515		0.677476	1.14611	0.966957	0.505231	0.481896	0.819295	0.669984	1.35294	1.02046	0.573528	0.478712	1.04821	0.904712	0.917626	1.00406
LST1												0.691387								1.09572					1.08612
DEPDC1	0.850182	0.7848					1.17446	0.728105	0.982074		0.855249	0.987505	0.989834	0.654231	0.942831	1.08636	0.87856	1.46928	0.848099	0.728127	0.673287	1.18376	0.965496	1.02586	0.938357
CA10		0.972999				1.06674	1.16286					0.941348		1.0277	0.49192	0.952019	0.798254	1.37275		0.553589	0.404054	0.985581	0.815235	0.81148	0.974051
CXXC4-AS1						0.911712	1.12517					1.05238		0.547596	0.793328	0.840576	1.24132			0.546045		1.06691	0.839978		1.02768
ZNF804B	0.753394					1.54718	1.48517		1.11818			1.14321		1.14298		0.975182	1.20559	1.32774	0.92151	0.437339	0.498489	1.00065	0.893367	0.614916	1.02126
BRCA1	1.13724	1.11323	1.2951	0.875862	0.87976	1.05975	1.36863	0.955656	1.23426	1.25507	1.1955	1.36057	1.02199	1.12166	1.089	1.30805	1.13181	1.79276	1.33351	0.882288	0.958107	1.28524	1.05007	1.23514	1.32167
FRMD6-AS2	0.660353	0.409389		0.605116	0.574249	0.844307	0.87328	0.666003	0.857332	1.13062	0.777131	1.02282	0.761487	0.519532	0.862199	0.836201	0.947217	1.42191	0.888335	0.540415	0.461339	0.33737	0.851404	0.893533	0.992557
LINC00587	1.45162		1.66019	1.02382	1.26048	1.41084	1.57485		1.18415			2.09119	1.76879		1.17483	1.27896		1.72685		1.48004	1.35004	1.59938	1.63048	1.46905	1.33303
MAGI1-AS1						0.758342		0.461584				0.985298					0.83718	1.47448						0.940443	0.943978
MCM4	0.995814	0.857257	1.34957	0.844657	0.819888	0.763901	1.34794	0.869399	1.25751	1.12492	1.09647	1.16712	1.02455	0.838936	1.01	1.25462	1.17073	1.76173	1.15889	0.84359	0.84225	1.2513	1.08332	1.17207	1.13366
NHSL1	0.775527	0.500522	1.23543	0.729732	0.874898	0.984728	0.8224	0.751796	0.644115	0.985027	0.8625	1.18908	0.832852	0.888851	0.900144	0.716191	0.994582	0.857768	0.835471	0.704668	0.702915	0.896689	0.663287	0.631141	1.17718
TESK2	0.291334	0.418886	1.07676	0.470326	0.463417	0.821581	1.05246	0.455882	0.93674	1.04853	0.557822	0.96991	0.519464	0.52384	0.347478	0.834698	0.80913	1.31613	0.773828	0.484183	0.296289	0.552225	0.587311	0.552907	0.92785
NAV1	1.15132	1.07892	1.466	1.07965	1.06228	1.28393	1.64899	0.959268	1.09778	1.13248	1.04794	1.2443	1.39638	1.32113	1.10942	1.63746	0.937688	1.20386	1.01579	0.911295	0.863574	1.20578	1.25952	1.00641	1.27942
SUSD4								0.84702				0.952363				0.836505				0.449719		1.00723
TACR1	1.09974	1.00272	1.49511	1.17239	1.01657	1.45478	1.515	1.01364	1.28926	1.5681	1.19511	1.41447	1.31756	0.957899	1.3096	1.29716	1.53635	1.83942	1.31822	0.947775	1.04625	1.17666	1.26236	1.35957	1.24581
PARD3B	1.1807	1.12231	1.33289	1.42553	1.46734	1.03116	1.08738	0.87739	1.59501	0.899375	1.11556	1.46259	1.18499	1.03463	1.09347	1.43788	0.964237	1.19496	1.12521	0.848121	0.91199	1.32586	1.2932	0.994203	1.34747
H3F3A	0.861632	0.881628	1.41234	0.846648	0.685053	0.948363	1.11321	0.655897	0.801015	1.26638	0.629355	1.21803	0.863601	0.721114	0.685838	1.3075	1.48647	1.42763	1.05825	0.408499	0.688892	1.25633	1.1278	0.705378	1.28177
WDR64	0.74466		1.19619		0.52729	1.02241	1.12143	0.582909	0.865207	0.869516		1.14682	0.972967	0.644262	0.759712	0.876156	0.955613	1.48206	0.852899	0.638721	0.591303	1.02749	0.860921	0.866078	1.01432
MEF2C-AS1	0.697958	0.658571	0.783236	0.385052	0.569965	0.839393	1.05592	0.690251	0.894697	0.961181	0.721266	1.10756	0.725297	0.780436	0.763449	0.909902	0.881745	1.38501	0.854813	0.424439	0.471283	1.0359	0.874474	0.90127	1.00119
HLA-E	1.03783	0.915838	1.4533	1.15887	0.936724	1.32479	1.4704	1.1947	1.54362	1.65423	1.27388	1.34467	1.11159	1.35719	1.16784	1.30913	1.37161	2.00325	1.30947	0.979142	0.998035	1.22351	1.18999	1.31234	1.33853
SYNE1	0.575136	0.397674	1.09198	0.642016	0.680055	0.862204	0.911103	0.709258	0.519321	0.962945	0.675762	1.02902	0.791502	0.635159	0.65678	0.991742	0.569551	1.39916	0.874975	0.571505	0.484283	0.897935	0.709311	0.817965	1.02411
GASK1A			1.01562		0.542922	1.14441	1.13051			1.02243		1.2284	0.827826			1.0206	0.947827	1.4991	0.85002	0.614369			0.914506	0.857542	1.03683
MTUS2	0.771564								0.791087			0.995576	0.821853	1.19338	0.783497	0.846506	0.866839	1.43701		0.575765	0.524737	1.02468	0.841679	0.848695	0.980044
ARHGEF28	0.600714	0.527443	1.14368	0.490846	0.404968	0.776546	0.962264	0.657296	0.694359	0.926994	0.727569	0.887088	0.744948	0.621756	0.615078	0.771045	0.755775		0.645984	0.431695	0.293081	0.678885	0.768452	0.572411	0.982396
FOXN3	1.05944	0.950705	1.38041	0.986018	1.00271	1.21123	1.05324	1.33986	1.14937	1.53332	1.26239	1.10501	1.1999	1.09042	1.04914	1.23359	1.07372	1.1718	1.01914	1.08661	1.00815	1.44238	1.20872	1.03182	1.27492
CIP2A	0.715366	0.601637	1.11759	0.588307	0.559259	0.858616	1.08678	0.718651	0.838025	0.978105	0.790129	1.09	0.847393	0.722006	0.807833	0.849498	0.932746	1.32439	0.802985	0.645751	0.617219	1.04287	0.826284	0.809597	0.982943
VAV1													0.783943				0.874389	1.19327		0.551093	0.808802	0.919574		0.946133
PCOLCE2	0.733795	0.453339	1.04266	0.543127				0.685769			0.829793	1.05035	0.798082	0.559843	0.790558	0.961495	0.953425	1.51076		0.571918	0.595235		0.857906	0.877959	1.01225
RBPMS	1.51064	1.47984	1.50134	1.4535	1.59827	1.86386	1.59605	1.60198	1.57878	1.6635	1.50958	1.38628	1.43119	1.52006	1.51076	1.79817	1.74661	2.10218	1.88576	1.32882	1.37235	1.5335	1.56689	1.73363	1.45082
TM4SF19	0.571239	0.532564	0.954887	0.564091	0.542618	0.650589	0.952881	0.515555	0.753312	0.955058	0.596881	0.935918	0.818271	0.68488	0.756686	0.821782	0.857354	1.33974		0.504071	0.496242	0.911996	0.669841	0.771344	0.934997
AC107223.1	0.606613		1.20225		0.617511	0.941755	1.00993		0.920318	0.883798	0.683918	1.01213	0.718896	0.558764		0.842349	0.645792	1.425	0.722692	0.519641	0.427512	1.07663	0.832516	0.825772	0.983115
AC012593.1	0.526245		0.926219	0.616584	0.285694		0.929875		0.811248	1.04969	0.619995		0.801302	0.426772	0.681335			1.25878	0.818504	0.539975	0.432216	1.00001	0.721038	0.851188	0.920267
CACNA1D	0.689478	0.731114	1.30646	0.800515	0.70666	0.982038	1.29878	0.620776	1.08261	1.31083	0.764356	1.09479	0.898259	0.868043	0.78577	1.00533	1.07888	1.66381	0.772549	0.601007	0.732088	0.930473	0.88912	0.808065	1.06314
JCHAIN																1.74339
CHST11	1.48324	1.44246	1.75455	1.50982	1.58278	1.60767	1.69554	1.28173	1.39746	1.74841	1.41607	1.71206	1.47218	1.62556	1.5414	1.70432	1.60681	1.27452	1.44791	1.29355	1.34191	1.74323	1.9579	1.37739	1.74481
LINC00393	0.875763	0.576531	1.13786			0.892894	1.07975	0.682453	0.844454			1.08785	0.856752	0.868107	0.80654	0.970463	0.939354	1.45479	0.96445	0.609616	0.583419	1.02569	0.865939	0.892798	1.04635
MIR31HG	0.531074					0.611882	1.20232	0.555629			0.629314	0.817768	0.504769	0.619519	0.459559		0.913698			0.515582		0.901716	0.759602		0.878611
DCLK2	0.715862	0.566423	1.17652	0.549763	0.720746	0.758775	0.889449	0.748784	0.702697	0.899242	0.599133	1.06668	0.934473	0.722489	0.702134	0.771392	0.968643	0.884495	0.917346	0.582863	0.55804	0.994282	0.913811	0.669617	1.0146
UGDH	0.805329	0.772039	1.25082	0.803327	0.843772	1.00476	1.40239	0.895075	1.1285	1.22327	0.898831	1.19671	1.03173	0.763933	0.897767	1.15393	1.06464	1.6914	1.12065	0.754792	0.742806	1.2104	1.1323	1.07959	1.05232
LINC01950	0.807363	0.596823				0.926027	1.13271		1.07208							1.02801	0.958696		0.857407	0.543221	0.529839	1.03951	0.923645	0.858334	1.01897
FAM135B			1.06677			0.667675	1.02725		1.02169	1.01717		1.04169				0.951164	0.861572	1.45341	1.00078	0.519322	0.450253	1.03922	0.817201	0.47967	0.995825
CTSK	0.471967	0.495909	0.869997	0.40369	0.375473	0.478504	0.496997	0.497184	0.503803	0.767822	0.554469	0.677778	0.766848	0.345182	0.545554	0.942575	0.682913	1.38405	0.655024	0.481659	0.189624	0.507546	0.434671	0.711715	0.93103
AL390957.1	0.767421	0.529439	1.08646	0.421359	0.767898	0.835972	1.16643	1.04867	0.923412	1.0966	0.887775	1.04898	0.741456	0.822814	0.766575	0.888916	0.862422	1.45687	0.851973	0.450308	0.389598	0.988933	0.868573	0.897914	1.07773
DRAM1	0.652424	0.476849	1.06207	0.572821	0.508131	0.829598	1.0881	0.655969	0.906469	1.08695	0.833452	0.960793	0.829199	0.564472	0.656798	0.862337	0.97436	1.42174	0.866304	0.605052	0.573476	0.873121	0.818973	0.818354	0.97789
SEMA4D			0.992153		0.591951	0.825992		0.518691	0.912565	1.03136	0.746952	0.897545	0.831264	0.928367	0.722294	0.880484	0.971466		0.820855	0.553704	0.629492	1.04833			0.954055
CTTNBP2	0.504502		1.04803			0.663872	0.993007		0.726398	1.03606	0.607499		0.518718	0.51386	0.568989	0.800291	0.656345	1.0884	0.717679	0.413131	0.206145	0.779684	0.228237	0.528507	0.871097
CDKN3	0.588869	0.636515	0.90035	0.378775	0.5524		0.968746	0.565785	0.706877	0.94915	0.662496	0.846739	0.664278	0.561765	0.703256	0.811093	0.871459	1.26989	0.806812	0.629457	0.572772	0.9412	0.773489	0.821664	0.953634
AC099753.1	1.28857		1.51399	1.07445			1.65693		1.43097			1.82381	1.45398			1.25242	1.65075	1.92673	1.43558	1.04109	1.29861	1.65789	1.42304	1.38553	1.32551
[truncated: 15,501 more rows]

## Sheet: CNS cells
gene	MBM05_sn	MBM06_sn	MBM07_sn	MBM08_sn	MBM09_sn	MBM11_sn	MBM12_sn	MBM13_sn	MBM14_sn	MBM15_sn	MBM16_sn	MBM17_sn	MBM18_sn	MBM19_sn	MBM20_sn	MPM01_sn	MPM02_sn	MPM04_sn	MPM05_sn	MPM06_sn	MPM07_sn	MPM08_sn	MPM09_sn	MPM10_sn	MPM11_sn
COL6A3
VWF						0.953122
SERPINE1		2.52569		2.69031		2.49974	3.32394
COL3A1
COL1A1
LAMA2	1.42552			0.889466		1.06078								0.840726
COL1A2
TIMP3		2.16702		2.03476		1.61394								1.25134
CENPF
LDB2		1.39681		1.03777		1.3431								1.1947
PRKG1	2.83302	2.39064		2.39637		2.37266	3.40579							1.89907
ASPM						0.642918
CDH13	1.43545	1.97395		0.939667		1.32564								1.60171
ROBO2		2.7376		1.7314		1.7296				1.73571				1.70546
ANO2						0.863434
TCF4	1.95703	1.80824		1.67011		1.51929		1.98835		1.77558				1.37138
FAM155A	2.02124	2.25073		1.89976	2.04556	2.27566	2.8608			2.52861				2.2055
BICC1	1.29024	1.4201		0.932169		0.754987								0.819292
CDH11	1.4045	1.59139		1.19536		1.06567	1.79549							0.893424
FN1		1.14047		0.573214		0.78441	1.07345	0.12561						0.845792
SLC8A1	1.66834	1.35927		1.04054		1.35643								1.39702
COL4A1		2.03194		1.39112		1.09801	1.75497							0.756938
KCNMA1	2.54687	1.80781		1.65319		1.80083	2.06133			2.31226				1.71343
MRC1
F13A1						0.561563
MECOM														1.09356
NRXN3	2.33144	1.94772		1.85684		1.38959		2.21446		2.30588				1.73129
EBF1
FTL	1.55562	1.52414		1.70534		1.6635								1.33193
CCDC102B	1.23444			0.983635		0.866542								0.869686
FLT1														1.30504
TOP2A
KIAA1217	2.12684	2.80466		1.29433		1.7744								2.20213
GPC6	2.29056	2.21091		1.81034		1.9308	2.76029							2.24885
TSHZ2	2.50535	3.13845		2.86279		1.98259								1.76478
PLXDC2	2.18556	1.75634		1.9074	2.89149	1.779	3.04134	1.57978		1.52633				1.44536
DIAPH3						0.442242								1.06733
COL5A1		1.28409		0.655313		0.782933								0.435007
DCN														1.04274
COL6A2				1.79094
HS3ST2				0.959138		0.975668								0.680992
NTM	2.53919	1.77725		2.14768		1.70623	1.22808	2.24251		2.39091				1.46263
CACNA1C	1.93345	2.02606		1.42872		1.68442	1.60498			1.73285				1.66202
COL4A2		1.85897		1.57717		1.267	1.4984							1.00348
SLIT3		1.87053		1.22441		1.65041								1.52739
PREX2	2.09175	1.94093		1.62806		1.60192	1.9814			1.9308				1.49965
KCNQ3		1.49025		1.31235		1.4542				1.68775				1.24347
SGIP1	1.14514	1.79478		1.08197		1.00218		0.869652		1.36647				1.14368
COL5A3		0.989624		0.8077		0.402466								0.856324
ELMO1	2.09742	1.05297		1.80881		1.33969		2.23258		2.17035				0.937057
S100A6		1.31884		1.28383		1.249								0.998728
GPC5	1.59275	2.54112		1.30142	2.16932	2.00312	3.36471							1.87869
AL136456.1						1.48605								1.97194
CARMN
SPP1	0.319254	1.78615		0.264854		0.0314807								0.309018
COL5A2	1.28162			1.14441		1.24295								1.30612
NRP1		1.01886		0.855426		0.832074								1.0853
MEG8		1.40119		0.827655		0.848742				1.41923				0.99354
MEG3		1.88231		0.752059		1.45448				1.9693				1.6009
LNCAROD
ADGRL4														1.07438
ADAMTS9				1.0063		0.959309								1.25188
RBM47				0.940348		0.903724								1.13676
CENPE
COL8A1		1.44144		1.29334		1.18588
RRM2
VCAN		2.11661		1.76714		1.81338								1.78904
CEMIP	1.44335	0.995765		0.956955		1.01732								1.01926
ROR2				0.557861										1.31263
ITGBL1				1.09316		0.897925								1.01418
MAGI1	2.02393	2.14443		1.71945		1.62886		1.76028		2.06962				1.72231
THSD7A		2.13573		1.1392		1.55087								1.65242
PDGFRB				1.09792		1.10267								1.09632
SLIT2		1.50772		1.8209		1.32708								1.31361
AOAH	1.13612			0.850912		0.837385								0.52937
KALRN	1.70581	1.99314		1.58373		1.57259				2.06316				1.48053
KIF14
PCDH9	3.75928	3.14885		3.02964	2.62347	3.03535	3.25408	3.87769		3.84717				2.75695
TNC	3.43802	4.35905		3.22812		3.27733	5.15494							3.51356
NEBL	2.10387	2.08597		1.69404	2.05566	1.84325	2.54406			2.29938				1.76408
SYN3		2.25456		1.76831		2.05239				2.38465				2.19915
NCAM2	2.80948	1.7431		1.83869	1.72572	1.5352	2.57892	2.43814		2.13639				1.23619
GALNT18		1.16526		0.951474		0.84659								1.02238
ADAMTS12				0.831017		1.06821								1.02643
CD36						0.812497								1.37515
ADGRL3	2.36306	1.51874		1.80193	1.7931	1.38811	1.63446	2.63401		1.62866				1.13951
PTPRD	3.04996	2.64855		2.2808		2.3976		2.93444		2.92526				2.37358
GLIS3	1.92206	1.97003		1.62508	1.93616	1.39024	2.57369							1.3438
RORA	1.95916	2.01103		1.69955		1.83227	2.1701							1.7435
ZNF385D	2.11232	2.05128		1.16917		1.39627								1.82449
TOX		1.62889		1.29196		1.29518								1.36771
SLC1A3	1.36348	1.30735		0.941389	0.675702	0.826226	0.765926	1.31919						0.836186
HMOX1						0.680017
SDK1	2.67658	2.54624		2.22385		2.30486				2.5323				2.4298
COLEC12	0.598051	0.649974		0.533571		0.433971								0.730884
CALCRL				0.878255		1.07536
PID1	0.997873	0.861912		0.846042		0.486594								0.714731
ADGRF5
THBS1				1.66513		2.01968	2.50583
TPRG1				0.920418		1.16304								1.23288
PECAM1
GEM		2.75363		1.81765		2.47621
DPP6	1.81471	1.85308		1.50294		1.77279		2.29501		2.25178				1.78259
PIF1						0.594858
DCT						2.55936								1.4198
EDIL3	1.69424	1.38857		1.4076		1.16769		1.81667		1.64975				0.684231
MSR1														1.17875
TENM4	1.48248	2.05425		1.23266		1.60116	2.49953	1.71524						1.38651
TRPM1				1.35014		1.28536
SLCO2B1						0.526394
IL1RAPL1	3.11836	2.01468		2.16873		1.96816		3.08038		2.81084				1.77306
MIR924HG				0.72572		0.600335								1.19776
CACNB2	1.9503	2.44002		1.53073		2.23013	2.30795			2.48006				2.00616
HLA-DRA	1.01043	1.11892				1.08136								1.09956
CDH6				0.729041		0.640958								0.789306
IFNG-AS1
HECW2	1.90355	1.59382		1.38073		1.37325				1.85101				1.24641
CD74	0.826575	1.43121		1.01689		0.910803								1.0635
DEC1	2.44819			2.29941		2.4346	4.1418							1.50319
AC011287.1		2.23986		1.2512		2.11023								2.08783
LINC02694						0.710948								0.961619
SPARCL1		2.48084		2.02745	2.57421	1.92272	3.0918			1.25637				1.69088
SULF1				1.26785		1.07694								1.17174
CNTNAP2	2.47098	2.88572		2.24836		2.25441		2.45089		2.28174				2.30351
CTNNA2	1.3643	2.69396		1.60632	1.90748	2.32959	2.44741	2.28941		2.27065				2.26223
FGF13		1.08595		0.930925		0.553985								0.599367
PTPRC
AL109930.1				2.02706		1.67043								1.13936
CPM	1.3385			1.552		1.10454								0.824271
PRR16		1.25731		0.904648		1.09285								0.953626
CCSER1		1.76674		1.55103		1.66039								1.74625
AL162414.1
SMOC2						0.808837								0.544569
KCNIP4	1.71427	2.40727		1.51154		2.12615				2.4767				1.83921
CD163
ADAMTS9-AS2		1.09909		0.814632		1.34422								1.06307
FGF14		2.10662		1.69131		1.93354				2.6387				1.79636
RIMS2	2.27118	1.97209		1.60245		1.61716				2.33202				1.83231
GRM8	1.05422			0.76133		0.811737								0.980731
CIT	0.875197	1.37553		0.873148		0.9664								1.05479
ABCB1						0.587371								0.759087
KIF18B
ANK3	2.5216	1.26411		1.46681		1.28291		2.0563		1.5155				0.985322
NOTCH4
APOLD1				0.70655		1.00907								0.457471
LINC01505	1.17632	1.21205		0.797845		0.782816								0.96349
BTNL9
TMSB4X	1.35795	2.08941		1.45822		1.88452								0.907866
ADAMTS2		1.01326				1.25893								1.30459
ERG
POSTN
PLVAP
LINC01060														0.653788
HDAC9	1.74104	1.71566		1.42375		1.31017				2.27356				1.22744
DCC	1.31186	1.25544		1.12889		0.840278				1.28268				0.831789
IGFBP5				0.760693		0.864947								0.739586
ANLN	0.993042			0.879594		0.822748				0.861				0.84011
LINC01705
OCA2						0.944504								1.25443
ADGRB3	2.15343	1.73544		1.62977		1.68267	1.48326	2.10316		1.7425				1.54705
SLC11A1
ARHGAP15				1.45345		1.20273								1.18166
VIM		2.88831		2.36145	2.45554	2.83921	3.4877							1.95591
EMCN						0.752714								0.882461
ST6GALNAC5		1.19483		0.87535		0.811491								0.894812
TIMP1		1.94701		1.51704
SKAP1
GTSE1
NRG3	2.52891	2.88046		2.45945	2.5039	2.50564	2.65146			2.30977				2.59767
AC010967.1
TPX2
PDGFRA				0.727748		1.1507
KIF4A
COL12A1				0.901949		0.892006								0.91032
THSD4						0.559122								0.903779
CCN2				1.2855		1.6102
CYYR1						0.627267								0.493156
SYNPO2				0.997328		1.1514								0.929137
CFH
B2M	1.23104	2.27035		2.55791		2.09428								1.87559
COL6A1		1.96429		1.30912		1.11534								1.02171
PBX1	1.73475	1.32287		1.26677		1.22941				1.33019				1.13807
ADAMTSL1				0.945742		1.04933								0.854074
CRIM1	1.60366	1.8804		1.46616		1.31162	1.66323							0.899642
RPL13														0.785103
ITGA1														0.94199
THEMIS														1.09481
EGFL7						0.369923
LIMCH1	2.02337	2.2432		1.78389		1.61444	2.19435	1.96646		1.85305				1.72188
NUSAP1				0.50271		0.57059								0.725978
MGP
DYSF				0.639672		0.714121								0.547591
SLC24A3		1.72196		0.860089		1.12186								1.37781
PCSK5	1.22623	1.96448		1.21841		1.16979	1.69957							1.09795
DIPK2B						0.815726
BIRC3	0.620711					1.06714
CLNK						0.548465
PPARG		1.18384		0.938753		0.755162								0.719637
MT2A	1.71244	1.28118		1.33188		1.26817	1.16274							0.893713
AC099520.1
PTCHD4				1.03861		0.554129								0.279552
BANK1						0.336319								1.12433
WDFY4
LINC02147
SLC9A9	1.53284	1.61305		1.13888		0.98788		1.51297		1.68206				1.38162
CAMK1D	0.915099	1.01752		0.924443		1.05164								1.09523
F3		1.35869		0.914012		0.66554	1.30175							0.746171
THBS2	-0.0393566			0.311822		0.371787
AC092957.1
TMEM132C	1.53213	1.40172		1.26919		1.17566				1.27619				0.760101
HLA-DRB1	0.693687			0.886535		0.631914
LINGO2		1.3801		1.05826		1.32478								1.3473
AC080132.1						0.625631
PFKFB4				1.36406		0.947975								0.779442
LINC01374						0.869694
INSR	1.04699	0.957838		0.626315		0.590088		0.765421		0.862464				0.39032
KYNU
CCDC26				0.757976		1.10716								0.951924
SLCO2A1						0.716426								0.824944
AL589693.1				1.04563		0.997723								1.23658
KCNIP1		1.1329		1.02997		0.738419								0.960803
PPP2R2B	2.91058	1.91027		1.94748	1.77248	1.73009	2.17385	2.76171		2.4932				1.48748
KNL1
RPS12														0.432807
LYZ
FTH1	1.34757	1.22519		1.48513		1.64251								1.11204
CLU	1.24148	1.57785		1.68536	1.88547	2.11544	2.59834							0.780854
NCALD		1.31116		1.10806		0.926152								0.891782
RGS7		1.96731		0.88575		1.44127		1.2324		1.8913				1.59944
TRPC6		1.15748		0.634684		1.22482								1.21946
PLCB1	1.89433	1.95607		1.38992		1.53884				1.85023				1.50887
PRICKLE1		1.19337		0.963555		1.22859								1.00193
PDGFC		0.890755		0.889199		0.929755								0.770653
ANGPTL4				1.14475		1.4322								1.28471
DTL
AC011246.1				0.509191		0.493276								0.186388
RPS18														1.00193
FLT3						0.452676								0.716878
CDH20	0.966832	1.50521		1.18389		0.905013		1.37802		1.1738				1.17591
ST18	2.56831			2.60991		2.81025		2.35517		2.7681				1.89551
DDAH1		0.9477		0.811479		0.855015	0.843062							0.717308
ZNF804A		1.18366		0.619748		0.677858								0.799146
EBF2
RPS28														0.566006
DLG2	3.50683	2.86368		2.7428	2.4511	2.58653	2.6696	3.44371		3.27692				2.58347
NCKAP5	3.29309	1.97338		2.54556		2.206		3.151		3.24185				1.70017
SLC2A3		1.67159		1.52125		1.29652								1.20467
RGS6		1.62058		1.39464		1.42774								1.47927
DLC1	2.86273	3.20902		2.9238		2.82003	2.99193	3.09759		3.02289				2.56781
ARHGAP11B						0.755618
IL2RA
SRGN
AC100849.1
NKAIN2	2.40217	1.83888		1.89361		1.68077		2.09459		2.44148				1.74564
AC013652.1		1.11469		0.496942		0.754985								0.774428
CRISPLD2				1.05314		1.14997
DIRC3	0.798037	0.84128		0.733666		0.370703								0.51331
SAMSN1
FBXL7	1.90265	2.23358		1.65571	2.11982	1.69738	2.20352	1.85448		1.7489				1.78822
NEGR1	1.67888	1.29983		1.20829		1.15301				1.57917				1.14124
GABRG3		0.739864		0.814282		0.334561								0.671362
RPS19														1.0246
RUNX1T1	1.29849	1.19		1.00435		0.998124								0.850969
RBFOX1	1.91214	3.05263		2.06392		2.41832				3.02035				2.60846
PPFIA2	1.99307	1.73301		1.37934		1.53081		1.79015		1.91513				1.44893
CADM2	3.00137	2.25621		2.25556		2.22964	1.97163	2.59587		2.60397				2.07625
RPL39														0.677319
IQGAP3
MRVI1		1.07801		0.77222		0.752089								0.812085
GNA14		2.37317		1.44649		1.74098								1.63909
TMTC1		2.05569		1.26057		1.59309								1.36797
KCND2		0.940604		1.37705		1.2754								1.13789
MMP16		0.486526		0.525658		0.371151								0.274072
APOE	1.33924	1.41145		1.78267		1.45694								0.955877
RCAN2	1.78254	0.960352		1.29238		1.00719		1.87137						0.755873
NFATC2		2.88537		1.88447		2.40836	2.97135							1.97599
VGLL3
MAP1B	1.65597	1.69761		1.36698	2.1106	1.39989	3.22222	2.18802						1.36089
IGSF21		1.28427		0.981805		1.12071								1.13059
BRIP1				0.508253										0.708836
EDNRA				0.726117		0.853222								0.873999
FBLN1				0.784583		0.774239
NRG1		1.2219		1.13756		1.02067								1.33394
ALCAM	1.52648	1.1688		1.27678		0.830221	1.47934	1.48563		1.63034				0.72788
HMGA2
ADCY2	1.37793	1.17706		1.09338		0.866885								0.839908
PTPRB				0.907704		1.1669								1.15187
BUB1B
DMD	0.930046	0.777022		0.941085		0.679442		1.28039		0.804481				0.791153
NOTCH3
TBXAS1						0.729877								0.928797
RPS4X														0.776143
SLC38A11				0.627694		0.843634								0.812234
SLC8A1-AS1				0.785405		1.05441								1.14081
TLL1						0.807152
COL19A1				0.818418		0.848462								0.945846
LTBP1	0.355913	1.29074		0.562735		0.691144	1.39399							1.12665
GUCY1A2		1.31091		1.26239		1.15156								1.04041
NELL1		0.645616		0.891835		0.638891								0.354997
COL11A1		1.19851		0.852649		1.43376								1.06296
SH3RF3		0.997294		0.670468		0.72764								0.565363
RAMP3						0.334926
CADPS	1.84273	1.70678		1.42421		1.41336	2.80342			1.20704				1.21772
ERBB4	2.39791	1.95876		1.69242	1.6116	1.67477	1.78089	2.26322		1.87656				1.54223
CD247						0.490569								0.465766
TMEM163		0.915917		0.821772		0.969828								0.599057
SNED1	1.23153	1.95285		1.36936		1.53864								1.62268
ZEB1	0.855236	1.08933		0.726312		0.518623								0.779335
SOX2-OT	1.98651	0.934055		1.17381		0.835391		1.62527		1.5994				0.488341
SERPINE2		1.50558												0.550272
PDE7B		1.00481		0.659134		0.652003								0.621129
TMEM178B	1.10241	1.3848		1.19042		1.13499				1.64162				1.15379
APBB1IP
EYA2		0.558148		0.357854		0.165134								0.813511
PLPP3	0.612259	1.54954		0.775253		0.620602								0.849521
MS4A6A
SVEP1	1.57218	1.49365		1.30605		1.46032								1.08287
FBN1	0.973476	1.37041		0.870539		0.896316				1.41613				0.785226
LSAMP	2.43531	2.59655		2.3924	3.00988	2.29928	3.48748	2.64474		2.01549				1.93717
UBE2E2	2.62945	1.93252		2.25555		2.0914		2.50776		2.89827				1.88498
NRCAM	1.93024	1.35287		1.61147	2.01109	1.46543	2.17089	2.03594		0.884797				0.942301
IGFBP3
LRRTM4	1.52983	0.895716		0.808123		0.992655				1.27294				0.83259
SELENOP	0.70986			0.557114		0.822967								0.470251
ATAD2				0.530731		0.417676								0.439199
RNF152	0.665068			0.928381		0.964448								0.612213
RYR2		1.71698		1.03265		1.06919				1.60085				1.24094
SPC25						0.748411
KDR
AC073114.1				0.78103		0.573017
ANXA1		1.06649		0.472024		1.04549	1.37928
DPP10	2.67477	2.68372		2.12976		2.08566	3.1954			2.2175				2.13913
RPL19														0.878249
UNC5C	2.36843	1.54725		1.74787		1.23761		1.97454		1.93916				1.11545
PDZRN4				1.36289		1.37181								1.13109
CD63	0.7888	1.4899		1.22728		1.19266								0.809504
PLEK
EGFR				1.10346		1.42501								1.39088
PDE3A				0.653659		0.827575								0.810772
ALK	1.31529	1.47896		0.985998		0.784741								0.723458
CTNND2	2.55478	1.98818		1.88468	2.27342	1.77651	2.80115	2.2828		1.94383				1.50676
AC078923.1				0.824582		0.807492								0.93059
CPE		0.98479		0.910126		0.68486								0.636238
PALMD				0.501165		0.655036
POLQ						0.670598								0.748605
FRMD5	1.62995	0.724237		1.30267		0.932642	1.37246	1.70346		1.60172				0.627047
LINC00299		1.65384		0.99806		0.969252								1.00465
CCN1		1.89442		1.64685		1.73267	1.95454
BCL11B		1.21144				0.949379								0.895797
AC114757.1
PDE1A		2.21583		0.548685		0.998073		0.178608						1.43146
SLC35F1		1.05508		1.22921		1.04739								0.471841
PMEL
KCNT2	1.20278	1.25517		0.751017		0.734317								1.08629
RNF220	3.18457	2.16051		2.51731		2.42371		2.91765		3.13036				1.32831
SORBS2		0.787112		0.864975		0.388657								0.501233
VGF				1.31592		0.959945								0.765919
HSPA1A	0.567535	0.695203		0.648628		0.65579								0.394821
CTSD	0.817786					0.883022								0.538291
RPL9														0.570606
HLA-B	0.536923	1.69645				1.1626								1.1877
NTRK3		1.40012		0.665392		0.855961								1.04542
AC011586.2														1.53757
TFEC
CLSTN2	1.16587	0.847873		1.03343		0.856473								0.939017
MACROD2	2.14252	1.30668		1.62008		1.37937		1.90399		2.18439				1.64454
FAP						0.900829
CTNNA3	2.7876	2.46376		2.40482		2.14756		3.36277		2.85404				1.89291
AC083837.1		1.17229		0.775433		0.893101								1.46261
AC131944.1	1.05675			0.752289		0.976303
ABCC9				0.623019		0.604917								0.604438
AC092691.1	1.28653	1.97899		1.76265	1.59634	1.69099	1.89956	2.0362		1.90529				1.45581
IGFBP7		2.27791		2.07695		1.89472	2.18262							1.84797
RAB31	1.44964	1.08797		1.00619		0.793835								0.804722
KIF26B		1.56116		1.24267		0.870032								0.648469
NHSL2		1.18429		1.20188		1.0322								0.671003
C1QA
SPARC	1.42911			1.78091		2.38068
ARHGAP29		1.19171		0.9323		0.747706								0.92363
PLCL1	1.67604	1.31484		1.38768		1.19749		1.64275		2.11884				0.974778
NR4A3		1.80052		0.912989		1.64089
PCSK2		1.53186		1.36147		1.29347								1.02154
CDCA2
PAPSS2						0.708383
SYT1		2.13316		1.7672		2.08218				1.9723				1.8687
ADAMTS6	0.898015			1.09106		1.20953								1.37245
AL133538.1						0.351389								0.466298
CLSPN						0.464403								0.629226
CCDC3		1.60048		0.572005		0.986607								0.854101
KCND3	0.865123	1.24803		0.932623		0.814052	1.59063	1.27088		0.974264				0.674353
C3	0.722483	1.25999		0.990764		0.877647								1.71442
TMSB10														0.841169
AC002070.1				0.85072		1.0602								0.932502
CLDN5
DENND2A	2.24656	1.31331		1.61099		1.29282				1.96685				1.1516
DACH1				0.685775		0.65359								0.796911
EFEMP1		1.44509		0.846732		1.28112								0.992396
AF279873.3		1.46772				0.770181								1.05716
CD86
AL157871.4	1.01414	1.48144		1.04049		1.29426								1.16585
CD163L1						0.994766								0.953971
HRH1		1.4687		1.00257		1.16329	1.33584							1.21091
AC009562.1						1.00085
BMP6						0.843356								0.860738
LAMC3				0.695544		1.1646								0.745173
IKZF1
CDH19	-0.184284	0.462171		0.0331569		-0.0557833								0.12879
ZFPM2-AS1				0.49835		0.577074								0.449952
CA2	1.14005			0.707008		1.16893				0.648602				0.754558
SAMD12	1.82493	1.45715		1.37325		1.18919		1.51327		1.66124				1.04566
AC093607.1				0.800047		0.9483								0.998512
PRUNE2	2.21686	1.63524		1.93081		1.32631		2.49215		2.45379				1.17654
ADAMTS19				1.64765		1.51799								1.70893
LDLRAD4	2.07475	2.21804		1.72343		1.94616	1.95605	1.57165		2.33741				1.91104
PDE1C	2.44733	1.3081		1.84974		1.24955		2.346		2.58568				0.84924
CARD11
INPP5D				0.919129
NRXN1	2.79399	2.13936		1.89929		1.92253	1.75082			2.13342				1.83636
LTBP2
AL357507.1						0.847172								0.964706
LRFN5		0.817039		0.554047		0.701179								0.484643
EPAS1				0.778139		0.909855
PLXNA2		1.62058		1.3841		1.27002								1.09567
EPHA3				0.795841		0.656109								0.735094
CD34
SNTG2				1.00422		1.09149								1.00815
ITIH5				0.516435
SEMA3A	1.04635	1.17019		0.855449		0.651915								0.809141
BX284613.2				1.2822		1.29417								0.924712
ANKH	1.5113	1.42315		1.37859		0.985864		1.45639		2.00082				1.08818
RUNDC3B		1.23564		0.744837		1.02716								0.926108
PTGDS	1.48806	1.14773		1.2412		1.17123		1.54382		1.60708				0.96385
PRKCH						0.643909								1.08749
LINC01934				0.70239		0.561487								0.814034
STC1
ITGA8						1.17984								0.955265
SLC25A48				0.793694		0.794695								0.65196
PTPRE	0.905201	1.01224		0.777557		0.837488		0.931209						0.889489
PCED1B				0.541879		0.650224								0.753022
AL117329.1				2.35834		1.99764								1.98081
RGS16	0.828267			1.08194		1.28182
MERTK				0.695835		0.836535								0.880266
RPL35A														0.595661
ATP8B4						0.292479								0.58157
LINC02099
ABCA9		0.821265		0.709552		0.449646								0.146278
CNTN1	1.4202	1.63254		1.0144		1.09496								1.09716
HCN1		0.905413		0.618291		0.172015								0.385364
ITGAX
ZBTB16	1.76995	1.8453		1.24338		1.47859		2.17054		2.03921				1.40148
UBC	0.865462	1.30861		1.25367		1.27539								1.0464
EGLN3	1.66594	1.63734		1.63936		1.60591								1.28997
KCNMB2	1.3872	1.29439		1.20251		1.20988								1.51661
RPL10														0.750547
PIK3R3		0.717402		0.570245		0.600689								0.379296
ZBTB7C	1.34776	1.16319		0.885793		0.825596								0.834523
MT-CO1	1.30876	0.711221		1.42155		2.06914		1.32597		1.42888				0.676437
COL15A1				1.0968		1.18155
SPOCK1	2.12859	1.63597		1.51335		1.22144		1.88945		2.63				1.4315
NOSTRIN						0.763362
MCTP1		0.729274		0.997399		0.590095								0.491622
BX322234.1	0.866097			0.840804		0.952494
NTNG1	1.26332	1.3016		0.88393		0.937666								1.00727
CREB5	2.72816	1.76694		2.16479		1.88456		2.28231		2.31689				1.80472
DOCK4	2.11349	1.57322		1.73636		1.30316	1.48941	1.93694		2.13364				1.23576
AL163541.1				1.06286		1.05897								0.826975
RASGRP3	0.835695			0.824386		0.780022								0.909513
LINC01692
CHODL				0.958746		1.0158
FANCI				0.912903		0.82539								0.370218
PAPPA				0.148606		0.191954								0.372054
AC008742.1				0.742872		0.578791
RTN1	1.09727	0.927478		0.860831		0.692187				1.58018				0.837291
CACNA2D3	1.72108	1.77935		0.949846		0.995608								1.06758
RPL7				1.18378										0.931645
GALNT17		2.27329		1.58572	1.71968	2.1666								2.07768
ADGRL2		1.56216		0.795443		1.01215				1.03357				0.977399
H2AFZ														0.551455
GUCY1A1		0.743373		0.579415		0.661276								0.453308
CCL3
TNFAIP2		0.790731				0.965948
RAPGEF5	0.950139	1.50208		0.942129		1.19433		1.13727		1.36938				1.29142
RPS6														0.54734
CNTNAP4	2.12374	1.85375		1.78654		1.56868		2.22792		2.40802				0.871789
ELN	1.25064			0.874884		0.917608								0.866685
MELK
RPL15														0.855999
PDGFD				0.924479		0.501561								0.330033
ITGA10
LINC02208						0.978967								1.17377
AGBL4	1.51456	1.7063		1.17633		1.12937				1.69564				1.51486
CYBB
IL7R
WARS	1.16226	1.50606		1.32062	1.68685	1.48122				1.46516				1.78678
MIR99AHG	2.21009	1.92278		1.65787		1.41801	1.92878	2.25099		1.99233				1.14982
PRKCB	1.78824	1.64534		1.19091		1.52899				2.28822				1.38825
ZNF366
KCNN3		1.41868		1.14454		0.851833	1.54503							0.785127
MT-ND1	1.31467	0.552809		0.971484		2.1987				1.08715				0.538936
PLXNA4		2.11353		1.14964		1.77979								1.66818
MS4A4A
CHRM3		1.62151		1.12729		1.17678								1.29144
NOX4	1.88129			1.59074		1.89143
RASGRF2	1.48509	1.1323		1.12384		0.996703								0.721464
ZFPM2	0.938827	0.49225		0.462223		0.433698								0.437353
SYNDIG1	0.564773	1.45868		0.76982		0.863636				0.742588				0.866566
MAN1A1		1.67346		1.20049		1.45573								1.41451
PPP1R16B	2.34769	1.51426		1.83446		1.58229				2.198				1.07407
MT-ND2	1.27196	0.347813		0.902445		1.56354				1.75184				0.441576
POU2AF1						0.789926
SEMA5A	0.79549	1.01132		1.14948		1.08654								1.08197
KIF2C						0.699
SDS						1.09408
MT-CYB	1.49197	0.692461		0.954002		1.85698				1.72516				0.854512
MT-ND4	0.923497	0.174561		0.887509		1.72739		0.756193		0.864485				0.131321
AC073529.1				1.10883		1.09762								0.935807
ARHGAP6		1.12085		0.959837		1.10969								1.19833
ADAM12	1.83294	2.10378		1.62946		1.63535	2.59539			1.73971				1.39851
AL008633.1		1.65155		1.23791		1.44012								1.33248
NIBAN1		0.970311		0.865059		1.20262
MAST4	0.635281	1.24477		1.14274		0.848998		1.01792		0.77976				0.649159
GRIA4		0.902912		1.05676		1.06022				1.36712				1.04905
BCL11A		2.08432				1.51169								1.37698
ENTHD1
TP63
MYOF		1.36911		1.3344		1.63958	1.46711
SLCO5A1						1.07606								0.735285
AL353586.1						0.951033								0.929988
RPS3A														0.660702
CSMD2	1.23814	1.69208		1.20023		1.11647				1.73561				1.26488
IGFBP2				0.195517
KLHL4	1.26118	1.03549		0.692175		0.921388				0.584744				0.833066
AL138828.1				0.907444		0.772475								0.773643
NCAM1	2.00212	1.836		1.67243	1.56846	1.67248	1.68115	1.79018		1.90938				1.64662
SLC7A11		0.980268		0.732069		0.745718								0.818143
AC008591.1				1.47238		1.42204								1.81311
PIK3R5
KIF15						0.646764								1.34531
S100A4
TENM3		1.86261		1.0401		1.33671								1.43676
GALNT13	1.18648	1.02109		1.02303		0.765714		1.87475		1.19087				0.641654
AC079352.1	1.75934			1.60228		1.37729								1.39725
MKI67
EFNA5		1.28712		0.86811		0.516145								0.503699
CCDC85A	1.1692	1.0959		0.949893		1.10958								0.803397
LYN		0.936537		0.950601		0.671876								0.963777
VEGFC
RGCC	1.28988			1.13937		1.03608								0.721208
AC023590.1	1.21882			1.00453		1.06121								1.15085
ST6GALNAC3	0.545783	0.605239		0.395169		0.381712		0.406773		0.490802				0.287258
P2RY14				1.04402		1.10857								1.2036
TSPAN5	2.21361	1.22178		1.536		1.23631	0.929498	2.17102		2.45744				1.00984
GRID1	3.12606	1.75686		2.03251		1.73212		2.55572		2.69259				1.2835
GRIK2		1.82022		1.10158		1.10349								1.38177
P2RY8
ADAMTS5						0.904184
FCGBP
MYRIP		1.57653		0.706172		0.659532								0.749531
HLA-A	0.45762	1.52286		1.82442		1.26126								1.07996
DCBLD2	0.937044	1.14095		1.0673		1.03229								0.678747
GRIP1		1.85819		0.891215		1.59885								1.54771
LHFPL6	0.688195	1.54182		0.741218		0.81101	1.36971	0.989029						0.943874
RPL8														0.627282
PODXL				0.776545		0.539072								0.333552
MIR3681HG						0.627082								0.932587
ABCC3		1.7206		1.2861		1.11822
NEURL1B				0.706017		0.69964								0.519238
AC079793.1														1.32965
CNTN4		2.02411		1.07928		1.11293								1.33367
DTNA	2.52879	1.8306		1.9152	2.07427	1.7252	2.38862	2.87282		1.9921				1.37091
TOX2		1.45564		0.801117		0.955674								1.25247
UNC5D		0.972348		0.850658		0.779336								0.794523
ADAMTS14	1.54959			1.15157		1.43317				1.2971
PDE4C						0.519622								0.624096
C1QB
GALNTL6		1.23752		0.656907		0.807865								1.09611
KIF23
KCNMB2-AS1	0.989852	1.31105		1.11155		1.12182								1.16959
ME1	1.05849	0.950226		0.783647		0.713946								0.392513
PDLIM1
APLNR		0.653307		0.636502		0.427463								1.23662
IDO1						0.633252
OBI1-AS1				1.65006		2.1453								2.63398
GBP1	1.12003	2.13862		1.34718		1.51837	2.21555
LIFR	1.23187	1.43638		1.11631		1.01681								0.90157
CXCL12
CMKLR1
THY1		1.02437		1.00935		0.917297								0.930343
DKK2						0.887416								0.878086
SULF2		0.794645		0.665262		0.711669								0.661395
AC024230.1
CIITA	0.816534	0.916836		0.692235		0.507408								0.680771
RPL18				0.685308										0.811992
LINC01091						0.745873								1.65218
SLC24A4		1.9227				1.00175								1.25288
ANKS1B	2.26048	2.20492		2.05684		2.03714	1.55307	2.50276		2.80652				1.96061
ATRNL1	1.48384	1.49767		1.09419		1.1505								1.09349
DLGAP5
DPYD	2.00282	1.84563		1.6024		1.63525	1.88516	1.88356		2.07048				1.39136
EFNB2		1.15055		0.780621		0.744379								0.598669
NKAIN3		1.22136		0.89698		0.963914								0.978048
DGKB		2.00328		1.27212		1.37742								1.76241
SEMA3C	2.83626	2.45003		2.53658		2.4317				2.96748				2.50895
IRAK3						0.68702
BTBD11		1.26797		0.733923		1.03928								1.20611
SMC4				0.55562		0.56409
LUCAT1	0.776003	1.07882		0.659361		0.809301								0.969865
CDC25C
EPHA4		1.45288		1.07457		1.36843								1.20011
ID1				0.651797		0.6111
NHS		1.74879		1.33886		1.24545	1.88973							0.970777
ARHGAP11A
SLC7A14-AS1	1.74401	0.94893		0.919729		0.781648		1.23993		1.53445				0.78244
SGCZ		2.12471		1.19258		1.34385								1.66307
PCAT1	1.00011	0.990247		0.918048		0.894379								1.01445
MT-CO3	0.827257	0.520992		1.13502	1.4876	1.56347		1.19386		1.6718				0.493767
MT-ATP6	0.818666	0.751508		1.17975		1.96952		0.867634		1.66823				0.453407
HLA-DPB1				0.728993		0.63085
FRMPD4		1.80153		1.0289		1.13159				1.77036				1.09164
LINC01478														0.933471
CSF2RA
AL035446.2				0.68674		0.813301
AC012404.1		1.21829		0.990702		1.09018								0.911114
NCAPG						0.738125
ACTG1	0.985827	1.78883		1.20591		1.39603								0.849205
RAPGEF4		1.27178		0.812978		0.883663								0.743701
FAT3		2.03031		1.79594		1.63283	1.76094							1.74327
MT-CO2	0.749774	0.342817		0.77351		1.63682		0.196183		0.789365				0.500445
CHSY3		2.30671		2.16648		1.87911								2.00767
TGM2
DGKI	0.639145	0.72977		0.597454		0.786331				0.599004				0.54665
RPS6KA2	1.08126	1.78498		0.955792		1.36444		1.10384		2.03965				1.54906
SHISA9		1.30678		1.09983		0.899382								1.11706
MME
CDH5
PDK4	0.922632			0.609644		1.00387								1.09042
FGF12		1.35618		0.883756		1.15774				1.56855				1.1891
ABI3BP				1.33498		0.968599								0.88625
DSCAML1	2.94649	1.68749		2.57231		2.16701		2.81719		2.51752				1.3193
TENT5C
AC013287.1				0.927626		1.02958								0.735726
OSMR	1.05381	1.65835		1.17258		1.19221								1.39002
PRRX1		2.0146		1.22198		1.12747	2.19615							1.15666
KIFC1
UBE2S				0.757573		0.630823								0.993479
DOCK2				1.42641		1.35505								1.01897
BMPR1B		1.46418		1.37962		1.14716	1.44121							1.01525
NPAS3	2.7216	2.02685		2.3636	2.94849	2.19933	3.28122	2.7656		2.52716				1.57171
GRIN2A		2.23089		1.12165		1.4472				2.23905				1.62827
SLC16A10				0.913877		0.682966								0.562555
CCN4
PRC1						0.455304								0.393581
A2M		1.91017		1.60973		1.82429								1.03332
APOD	0.702573			0.86571										0.726559
AC093515.1
PLCB4		1.38793		0.985756		0.796145								0.851596
INHBA				0.759312		0.83798
UNC5B		0.970056		1.26081		0.964601								0.724249
ARHGAP22	0.995299	1.14821		0.993437		0.949584				1.15474				0.815354
TEX41
GRIK3		1.59684		0.719304		0.749141								0.942552
GNA14-AS1				0.880711		1.17089								1.12677
KHDRBS2		1.12816		0.783359		1.0392								0.711712
AL355612.1						0.747085								0.839576
FGFR2	1.99086	1.59383		1.67491		1.56184		1.62917		1.87688				1.08552
FAM13C	1.50189	1.35192		1.19185		0.880824								0.89381
MS4A4E
SHISA6		0.856683		1.03622		0.670722								0.684699
CADPS2		1.01319		0.720326		0.578646								0.844827
EPSTI1	0.776617	1.16298		1.12445		1.14946
ANO4	1.83413	1.41425		1.49794		1.26395		1.78317		1.74888				1.06255
PDZRN3		1.8089		1.67592		1.38231								1.19522
LHFPL3-AS1				0.924921		0.931866
AL353138.1				0.977689		0.674852
MROH9						1.1048
STAB1
AL590807.1				1.32842		1.22202								1.12456
IQGAP2		1.29925		1.12607		1.4142								1.38546
NOVA1	1.69718	1.15504		1.00066		0.979441								0.603146
NTRK2	2.30034	2.17068		1.82705		1.73488	2.21931			1.90815				1.52588
RERG		1.82606		1.04997		1.20476								1.13552
ROR1	2.08446	1.34856		1.49989		1.47767		1.88701						1.34381
AL392086.3		1.48563		1.37153		1.25201								1.15179
HPSE2				0.86531		1.28381								1.14727
NDRG1	0.976032	0.759978		0.901393		0.821179				0.850346				0.678668
ERRFI1	0.846752			0.738479		0.515111								0.442392
COBL	1.90443	1.22715		1.56231		1.05385		1.99927		2.31917				1.02761
PALM2-AKAP2	1.61511	1.45535		1.49829		1.30097		2.08509		1.92454				1.14413
LGALS1				0.995605										1.11103
AC025280.3				1.05209		1.31682
FYB1
AL031073.2				0.670961										0.606219
IKZF3
ADAMTS17		1.225		0.890015		1.0044								0.69013
AC138305.1						1.02139								0.785892
GLDN	1.8953	1.29977		1.85705		1.63017								1.2629
EGFLAM
KCTD8	2.09337	1.2825		1.39929		1.45991								1.0586
STX17-AS1				0.969459		1.20963								0.995418
FRMD4A	1.59018	1.8679		1.2653		1.55818				1.7266				1.69528
DTHD1				1.18038
AC019197.1				0.704099		0.753786								0.791265
TBX15
AK5	2.27991	1.46394		1.89086		1.38497		1.85692		2.06817				0.799469
PRDM16		1.16299		0.940457		0.860726	1.79116							1.1797
COL14A1				0.934747		0.933481								0.930682
TAFA1		1.97998		1.09895		1.39159								1.75648
KPNA2						0.683106								0.624762
FSTL5	1.50958	1.16818		0.86948		0.889355								0.94856
PPM1E		2.10576		1.17767		1.69677								1.47926
THSD7B						0.957452								1.28236
PLEKHG1	1.12261	1.29632		0.908453		0.895102								0.906099
DCLK1	1.79021	1.89587		1.6154	1.63583	1.53158								1.52927
SLC4A4		1.73247		1.51663		1.20434	1.9301							1.03767
CHST15		0.497696		0.0345084		0.376793								0.274881
CLMP				0.869954		1.24534								0.828647
PTPRT		1.54446		1.03328		0.950264								1.31141
ADAMTS1				1.31394		1.41299
AQP4-AS1		1.2143		1.07992		1.05774								1.21974
SLC6A1	1.30923	1.45903		0.965167		0.808578				1.2618				0.928817
LGMN	0.76653	0.737124		1.07344		0.528305								0.610897
ENOX1	2.29869	1.73748		1.88859		1.56342		2.03935		2.25279				1.19968
CHST9				1.12737		1.03099								1.43427
RBMS3	0.716484	1.00678		0.840897		0.979253				0.342677				0.395833
AC073050.1		1.55611		0.92038		0.883297				1.51512				1.06353
AC093865.1		1.06784		0.612805		0.730681								0.80861
NR5A2
ST8SIA4						1.0087								0.943394
RPS8														0.537457
TOMM7														0.617567
CACNA2D1	1.41918	1.17814		1.08067		1.05477		1.45863		1.84858				1.30644
DOCK3	1.68536	1.41923		1.4121	1.46657	1.33755	1.83042	1.79529		1.52239				1.112
PRSS23		1.78441		1.49187		1.44191								1.31035
ADAMTSL3	1.10901			0.385029		0.762963								0.815294
EMP1	2.64269	3.24889		3.08287		3.60909	4.56969							3.20997
KCNQ5		1.56955		1.50352		1.39851								1.36019
SLC30A10						0.549081								0.884114
ABLIM1	1.96943	2.17019		1.48252		1.54614	2.68444							1.46998
FPR3						0.64573
MDGA2	2.1281	1.77584		1.57296		1.785				2.55001				1.34922
FOSB		1.70501				1.84344	1.64828
GALNT15	0.572856	0.773062		0.300241		0.391447								0.338457
ELL2	0.739412	1.44683		0.994954		1.07565	1.77388	0.955441		0.768656				1.04925
AC097528.1
GRM7	1.42329	1.44977		1.13518		0.978952				0.98072				1.1664
RFX8				0.746799		0.679934								0.540646
BGN				0.815282		0.979362								0.966852
LINC02296						0.490774								0.804698
AC113386.1						0.608927								0.866388
CEP128	1.89386	0.948906		1.11464		1.011								0.844699
AL033504.1						0.777819								0.944754
AL162493.1						0.7717								1.57063
AC243829.2
HULC	3.16635	2.47669		2.76048		2.68184								2.80013
LINC00924						0.530315								1.02084
ITGB8	0.736794	1.20042		0.62391		0.561948		0.804552						0.56358
CCNB1
CALN1	1.32026	1.29019		1.07433		1.20298				1.58221				1.27509
GDF15
PCDH17	0.747114	0.807743		0.608419		0.666612								0.467452
AC119674.1				0.998495		0.822348								1.02309
ARL6IP1				0.532729		0.613139								0.582555
ZNF423		1.39812		0.926179		1.05187								0.951438
TACC3				0.576932		0.548142								0.261431
MAPK10	1.25401	1.2638		1.06495		0.925869	1.76491	1.21674		1.01612				0.879077
PALLD	1.81219	1.7637		1.64123		1.42304	2.69603							0.912361
FGD5						0.98487								0.673092
ADAM28
PCA3	0.855306			0.821259		0.615879				0.648094				1.05773
MGLL	1.22273	1.23672		1.1229	1.24588	1.03942								0.651255
AC008957.2		1.01178		0.594808		0.701303								1.00167
LINC01170	1.32038			0.552515		0.540742								0.833719
SORCS1		0.673735		0.900861		0.919892								0.954869
TMTC2	1.66243	1.7003		1.6629		1.49293		1.87485		2.15322				1.50405
SGO1-AS1	1.27172			0.994892		1.17365								1.14641
ABCB5
SYNPR		1.91015				0.995376								1.20192
AC002460.2		0.882292		0.906027		0.942764								0.8359
AC008250.1				0.596208		0.573509
SAMD5				0.590968		0.820987								0.831753
NCAPG2				0.614147		0.61833								0.478549
ABCA1	0.676588	1.12943		0.805814		0.708548		1.14917						0.645987
AC007319.1		1.29369		1.07901		1.22773								0.813431
LMOD1		1.97292		1.10127		1.12655								1.44612
IER3
ENTPD1				0.894721		0.803112								0.934018
PAK3		0.722617		0.945571		0.765343								0.499611
MIR100HG	0.808869	0.439359		0.506222		0.475943	1.24065	1.30002		1.2825				0.463739
PRR11
FHL5
SLCO3A1	2.10484	1.56515		1.77583		1.56376		1.82843		2.08264				1.24911
XKR4		1.98878		1.03666		1.35561								1.61625
AXL		0.776464		0.839174		0.913368								0.803414
XYLT1	1.33217	1.29244		1.18646		1.35268				1.38883				0.995129
RUNX1	1.10627	1.55841		1.26571		1.08249								0.962764
AC079298.3				1.18107		1.12733								0.900443
HMMR
STOX2	1.11983	0.988351		0.718701		0.696978				0.934908				0.598431
IQCJ-SCHIP1	2.49433	3.0176		1.6366		2.32106	1.98595			2.89235				2.08135
ENPEP														1.17886
PCSK6	1.82259	1.6117		2.11194		1.71597		2.06892		2.18611				1.12684
PAMR1		0.904979		0.917648		0.726515								0.934771
NUAK1	1.3366	1.2293		1.24541		1.02621				1.3227				0.668026
HMGA2-AS1
PLPP1	1.46404	1.84643		1.55172		1.48769		1.82039		1.33994				1.22749
AC005237.1				1.256		1.19421								1.23339
SLC5A4-AS1				0.422896		0.556095								0.478463
LRIG1	1.25185	1.43075		0.995154	1.20251	1.00339	1.42311							1.08168
ANGPT1	0.680376	1.12876		0.795425		0.756861								0.853356
SEMA6D	1.08564	0.851445		0.526113		0.441669								0.465126
TMEM108		1.19998		1.00887		0.936758								0.787347
CENPP	1.40964	1.05615		1.10175		1.25131								1.06268
LRRC4C	1.67424	1.30837		1.4281		1.29263				1.79323				1.14298
LINC01572	1.418			0.997091		1.03681								1.05402
RFC3				0.678253		0.65063								0.637185
SEL1L3		0.684884		0.469095		0.565927								0.493908
ADAP2						0.510002								0.821412
ANO1						0.924791								1.10725
CLEC7A
LOXL2		1.2162		0.992195		0.793863								0.684435
AC099560.1
CYP7B1				0.609492		0.652766								0.560231
CDCA8						0.44693
RHOH
TMEM132D		2.37264		1.43718		1.77447				1.75657				1.57363
GHR		1.38648		0.787835		0.973137								0.789422
MAP2	0.976501	1.49229		0.680617		0.799986				1.46985				0.982952
CACNB4	1.01591	1.42678		0.944143		0.930112								1.1363
ESRRG	0.779595	1.04284		0.772735		0.48239				0.895165				0.548502
CD2
NEIL3
CYYR1-AS1						0.680032								0.551481
TENM2		3.37193		1.96815		2.60098				3.6561				2.44624
UBB				0.936418										0.641775
PDE4B	2.59409	1.98861		2.2024	1.66001	1.68937	1.80992	2.51035		2.51243				1.66259
PTPRZ1	1.52745	1.76995		1.41933	1.86453	1.53463								1.01467
AC139720.1		0.968921		0.948343		0.984064								0.892891
FBXO32	1.64017	1.91229		1.57285		1.56921	2.10572	1.69957		1.91675				1.09443
FRAS1				0.792554		0.482323								0.566942
HSPA1B														0.302414
TRPM3	0.853855	1.33252		0.84939		0.688928								0.964815
AL596087.2		1.55337		0.764221		1.38601								1.34015
TRPC4						0.661374								0.742445
ATP6V0D2
PLAUR				0.749163		0.689937								0.527896
CA8		1.09898		0.722799		0.898814								0.592145
MT-ND5	0.74636	0.25674		0.611265		1.04369								0.361422
VAV3				0.719575		0.840317								0.766302
EDA				0.983482		0.984979								0.804326
LINC01515				0.343146		0.497346
DLGAP1	2.7623	3.48847		2.62019		2.83766				3.57437				2.90758
ANKRD33B		1.24775		0.882348		0.856531								0.76779
RPL23A														0.963111
BCAT1	1.36197			1.15288		0.823792								0.558008
LINC00578						0.664925								0.929139
GPR176		1.2504		1.11715		0.848021								0.671041
THRB		1.68534		1.3857		1.10969				1.68965				0.955067
PSAP	1.2643	1.38368		1.53582	1.22989	1.36849								1.07463
DOCK8						0.580871
ITGA11				0.758323		0.613142
AC106729.1				0.805777		1.24568								1.30804
DISC1FP1				1.99591		1.78584								1.87289
ITK
GRIA1		1.38327		1.20797		0.987593								1.15123
PIEZO2	0.672397			0.723222		1.07274								1.13064
NDC80
VEPH1				0.744787		0.636011
LHFPL3	1.90791	2.00954		1.93459		2.01981		2.25245						1.73115
CADM1	1.36823	1.61167		1.51829	1.4896	1.3255	1.95599	1.43134		1.64921				1.3819
LINC01876						0.911051
EEF1G				0.42398										0.603826
DNAJB6	0.962362	1.38901		1.07064		1.07368	1.26307							0.836631
AP002989.1
CENPI
IKZF2	0.730143	1.05542		0.804587		0.729838								0.720399
PLD5		1.7862		1.0451		0.971839				1.13896				1.30922
RPS21														0.864245
COL25A1				0.662859		0.507191								0.468266
ROBO4
CUX2		2.46452		1.73668		2.42235								2.0025
SAMD3						0.80348
CD93
CD96						1.10143								1.15165
AL136441.1						0.614161								0.786031
MIR2052HG	1.03997	0.955531		0.661522		0.903347								0.723016
PTN	0.635101	0.943315		0.774046		0.801746				0.717352				0.550704
FAM160A1				1.07462		0.723437								0.890771
TGFBI
TROAP
LINC00488
AP000676.5				2.89098
NGF														0.725689
RNF150		0.778599		0.54877		0.571011								0.747439
IFI27				0.78292		0.78251
TYRP1
CASC19				0.884218		0.650645
LINC00504				0.933306		0.776731								1.00347
PDE10A		1.32087		0.776179		0.579709								0.784158
MS4A7
AC024901.1		1.11282		0.844303		0.912626								0.783172
RPL23														0.749013
AC104041.1						1.18059								1.21813
DIO2				0.788314		0.867559								0.789334
COL24A1				0.66323		0.486822								0.734486
STARD13	0.889757	1.44478		0.64002		0.543106				0.979617				0.617563
AURKA
MARCH1	2.27541	1.59928		1.5163		1.36067		2.03486		2.11898				1.51151
AC073365.1						0.579439								0.687221
SPOCK3	2.37249	2.26792		1.94226		1.77958		2.16363		2.0758				1.56895
AL096854.1				0.528256		0.590735								0.653094
SYK
GLUL	0.535049	1.04337		0.739629		0.68021				0.769704				0.717856
FAM49A		1.05883		0.896751		0.946178								0.897792
LPAR1	1.38508	0.967331		1.30528		1.12312				0.732844				1.01656
PTGER3														1.33292
MYBL2
HEYL
SFMBT2	1.37086	1.43834		1.16744		1.24042	1.76314			1.22584				1.39176
FZR1	0.921278	0.762738		0.760691		0.617198								0.544354
NFASC	1.34653	1.48437		1.30229		1.20167	2.09294	1.3837		1.44678				0.943772
AP002518.2	1.36348	1.85377		0.848111		0.993282								0.791645
MYO1F				0.630258		0.857534								0.689692
SLFN12L
AKAP6	1.78164	0.707796		1.25446	1.30268	0.933725	1.60073	2.19238		1.56145				0.659578
CD83						0.924376								1.08927
TMEM233				0.805126		0.731696								0.856217
LINC02476														1.23757
AC016074.2						0.657232								1.51663
AC116362.1				0.629769		0.919075								0.726104
KAZN	2.6516	2.11376		2.02966		2.01985	1.80126	2.32041		2.7059				2.23692
CAMK4		0.93848		0.298305		0.562516								0.518293
CR1
GRAMD1B	0.901279	0.837241		0.614753		0.479551								0.334885
MT-ND3	2.1082	1.31745		1.93257		2.75453		1.96306		1.61901				0.965817
OPCML	1.55907	2.34602		1.55113		2.04396				2.85371				2.08804
AL078459.1				0.823024		0.868789								0.988933
ADGRV1	1.91875	2.4345		1.68541		2.01376	2.90445							1.9296
ANKFN1		0.985633		0.712213		0.677489								0.469804
PCLAF
SHROOM3		1.95267		1.61729		1.44499								1.19374
SLA						0.669985
HIF3A				1.75194		2.09412								1.52121
GGT5		1.07733		0.354332		0.474556
COL13A1						0.580047
ZFAND2A						0.613651								0.491034
RNF144B		1.48983		0.731575										1.01095
CSF1R
MACC1
CCBE1		1.20333				1.01658								0.99035
MXRA5						1.04577
P3H2	1.39315	1.10254		0.999622		0.778228								0.675211
TFPI
LCP2
XACT														1.39336
LINC01266	0.861028	1.24493		0.944039		1.15734								1.16393
LINC00871						0.699								1.33085
AC112487.1
CBLB	1.07355	0.939456		0.733647		0.589602								0.461467
EEF2				0.974223										0.960214
HS3ST5	2.2866	1.4804		1.83015		1.81081		1.85073		1.90669				1.21058
AC097512.1						1.15649								0.861957
AGMO				1.7014		1.52103								1.27443
DLL4
TUBA1C				0.605823		0.745763
FAM20C	1.24192	1.09687		0.986561		1.0606								0.780147
SNHG31				0.748206		0.847212								1.0299
AC120193.1				0.975009		0.686324								0.811207
EXO1
NTN1		1.23404		1.01861		0.789336								0.699545
PLAT				0.648867		0.867017
AC090579.1		1.25857		1.0694		1.23008								0.966433
SLC24A2	3.04294	1.54		1.98321		1.79923		2.9914		3.21558				1.12146
KIAA1755	0.716135	0.37364		0.461843		0.631694				0.768928				0.580359
PAM	1.46582	1.41706		0.986335	1.19649	0.864727	1.48376							1.11815
NREP				0.612786		0.608811								0.576552
DUSP1	1.48035	1.73223		1.20367		1.49611	2.09261							0.73119
BUB1
LMCD1-AS1	1.781	1.67002		1.3299		1.28126		1.35381		1.83262				1.10029
PCDH9-AS2	1.06443	1.24857		0.897131		1.07974		1.20836		1.0392				1.25508
CTSB	1.46655					1.55496								1.4031
PDZD2	1.04336	1.09707		0.883381		1.15126		1.34164		1.35206				0.84201
SPON1				0.926808		1.17798								1.39708
KIF11						0.73072
SORCS2	2.28615	2.36866		1.96014		1.94244	2.35941	2.1185						1.95352
CDH2	1.26563	1.64979		1.22907		1.05655	1.76366							1.02263
VOPP1	1.32257	1.03897		0.771803		0.496094								0.711142
GRIK4	1.80603	1.29179		1.43049		1.37095		1.30105						1.17394
AFF3	0.846651	1.98205		1.03471		1.48264								1.7318
MDM2	0.743487	0.589655		0.577981		0.601303				0.884782				0.639976
TIE1						0.499684
FGF1	1.00145	1.74509		1.10775		1.14673	1.7111							1.18935
FCGR3A
KLRC1
GFPT2	0.887702	0.853103		0.528145		0.513437								0.299981
CCDC60				0.794287		0.720906								0.993363
PDE4D	0.525807	0.997592		0.619672		0.610416		0.356365		0.566335				0.912571
ARL15	0.894115	1.0474		1.15235		0.91298				1.33587				0.670986
TPM1	1.59001	2.37433		1.65819		1.82209	2.92838							1.34183
RPL37														0.531119
SCML4														0.56546
DPYD-AS1	1.15138	1.45573		1.06906		1.02172								1.07142
LINC01482				0.548425		0.87813
MIA
AC077690.1		1.07738		1.07369		0.897592				1.18385				0.87407
AP003049.2						0.919802								1.01886
AL513166.1		1.08459		0.620909		0.527529								0.650943
SHANK2		1.71833		1.48611		1.38228								1.26734
IFI30
NAMPT	1.28174	2.2227		1.69767		1.8103	2.51037							1.53873
ANKS1A	0.52185	0.514629		0.559351		0.494552				0.905537				0.400855
SLC25A21				0.897642		0.843638								0.823391
MYH13						0.622946
CENPK
RASSF4	1.51423	1.20104		0.90168		0.923874		0.981728						0.776639
NME2				0.67068										0.526796
MDFIC2
NR2F1-AS1	0.554123	0.881965		0.62868		0.54671								0.559503
NFIB	1.92247	1.90368		1.63725		1.35742	2.30253			1.89441				1.61607
AC113383.1		0.709121		0.634965		0.687862								0.364483
LINC02055				0.965403		1.00599								0.99464
IL33		0.761283		0.500552		0.643515								0.472329
AC112206.2						0.678479								1.05146
ERVMER61-1						1.30464								1.37545
FBLN2						0.653629
SCN9A		0.996918		0.644417		0.352776								0.703456
LAPTM5
PCDH15		1.03625		1.21047		1.33752								1.14556
FILIP1				0.839234		0.771708								0.853685
LINC01748				0.698309		0.662723								0.607892
SCN1A-AS1		1.7498		0.785685		0.889024								1.28718
NXN		1.09749		0.940367		0.814								1.1127
MOXD1				0.822256		0.642885								0.553225
STAT4						0.798436								0.631685
CACNA1E		1.27047		0.858989		1.03528								0.938537
HCK
NLGN1	1.48543	0.707486		1.00223	0.690262	0.726439		1.48046		1.46546				0.567295
AC106845.1	1.09157			1.18351		1.29963								1.47035
CHL1		0.72903		0.964488		0.559008	1.84257							0.299935
NAV2	0.832633	1.44965		1.30928	2.02271	1.50265	2.07433	0.84896		1.48854				1.40852
TC2N		0.54811		0.457225		0.68902
SNAP25		1.43284		1.07954		1.27438								1.27105
CD109	0.447742			0.534034		0.642686								0.846466
COL21A1				0.742984		0.872568								1.20463
GPR158	1.2358	0.725614		0.833463		0.688084								0.315635
AL031599.1						0.669651
ITIH6
ENPP2	1.71058	1.23982		1.50116		1.34726		1.31809		1.80786				1.53558
CSRNP3	0.914504	0.963913		0.587391		0.479328								0.545584
ALDH1A2	1.68974	0.937242		1.16277		0.970627								1.08427
GABRB1		0.976304		0.987751		0.843966								0.744801
NGFR				1.08812		0.853975
EZH2				0.686892		0.733295								0.509128
SAMMSON				0.665339										1.22947
LINC02511														1.59521
AC068051.1	1.52915			0.662825		0.936829								1.03972
PDE3B		1.20655		0.665401		0.783902								0.81503
DEPDC1B				0.79686		0.849443
AC233296.1	1.26111	1.51873		0.849282		0.974612								1.06821
LURAP1L-AS1	1.69954			1.22806		1.47784				1.92798				1.14742
GABRB2		1.64609		1.15153		1.13439								1.01728
CMTM8				1.08056		1.22859								1.13924
SEMA3E	1.31267			0.603432		0.451777								0.878988
LINC02257
AL691420.1														1.47708
USP53	1.02323	1.29146		0.866259		0.987326	1.51557							0.751508
AC087564.1	1.34201	1.39499		0.966562		0.966177		0.966117		1.32834				1.15871
KIF20B				0.685519		0.736067								0.483313
DOK6		2.39023		1.57807		1.86505								1.96851
KCNMB4	2.09717	1.11913		1.39274		1.06118				1.67714				0.686594
C8orf34		1.55603		0.948829		1.36243								1.31291
CCL5
HSPA8		0.907541		0.807369		0.57024								0.575138
AP001347.1		1.04564		1.11473		0.832148								0.534148
AC002072.1						0.910221								1.02317
PBK
AL445426.1				0.864284		0.730345								1.30317
AC008056.1	0.989986	0.821426		0.865728		0.608721								0.647919
IRF8
SDC2		1.03663		0.97046		1.10037								0.783223
GLRA2				0.962735		0.991764								0.740765
DNER	0.730153	1.12772		0.907289	0.714064	0.63021				1.09515				0.500688
TF	1.51529			1.27105		1.32251		1.42454		1.67955				1.19023
IL34				0.784673		0.588034								0.486553
RGS1
EPHA6		1.80419		1.22164		1.81371				2.07861				1.43042
FREM1				0.741744		0.792341								0.643447
GJA1		1.04115		0.763863		0.914304								0.623738
AL356124.1	0.726392			0.760196		0.674576								0.570195
MT-ATP8		0.890166		0.800651		1.25881								0.909725
BRCA2						0.772443
AC007422.1
GABRG3-AS1				0.586533		0.656432								0.661166
ALOX5						0.851368
OSBPL10	0.565992	0.818345		1.13608		0.499385								0.53453
LINC00598	0.869827			1.08383		1.07403								1.28647
FLI1
ADAM23	1.17129	1.50217		0.932632		1.18631								1.08495
ADAMTS18		0.915537		0.792374		0.677853								0.862914
PDLIM3		1.21564		0.841662		1.20446								1.1223
AC006148.1	1.35874	1.18342		0.846983		0.765805				0.960932				0.646941
NR4A1		1.64449				1.77891								0.907351
FOXP2				1.10335		1.34491								1.12562
GRM5		2.69282		2.06142		2.41414								2.58337
AL136962.1						0.580419
PURPL														1.42499
ITGA4
LAMA3		1.07844		0.653434		0.864566								0.98942
MSC-AS1						0.841982								1.11648
AL357873.1				0.638857		0.781971								0.72889
KCTD16		1.76519		0.914544		1.47614								1.22173
LRP2	-0.00016352			-0.0048512		0.10428		0.938781		0.0473287
C21orf58				0.950427		0.681018								0.738184
AC022126.1						0.801875								1.12348
ANK2	2.75552	1.8107		1.8256	2.19621	1.5609	2.16601	2.58234		2.36596				1.69022
AC004160.1				0.912747		0.926369								0.641455
LINC00607				0.524381		0.782518
PSMA7				0.58086		0.663652								0.828969
IL18						0.911042								0.789705
TCF4-AS1	0.681391			0.694349		0.727213								0.523656
STXBP5L		1.10248		0.794657		0.910072				0.656638				0.796226
LINC01725	0.839775			0.427826		0.428606								0.467341
SOX6	2.01431	2.2142		1.74372	2.16438	1.7659	1.78068							2.13511
FOS	0.650907	1.47224		1.2399		1.33408	2.31563
FGD2
MTSS1	1.57066	1.23674		1.03877		0.854035				1.28955				0.727287
BAALC	0.281457	1.40954		0.704356		0.729946	2.1433	1.08901						0.8523
CD14
MZB1
DLGAP2		1.34661		0.819805		1.18345				1.22379				0.977634
ADAMTS3						0.464551								0.589614
ARHGAP10		0.386607		0.0846576		0.2341								0.308385
HLA-DQA1				0.680667		0.812104
E2F7
NELL2		1.72936		0.970908		1.58777								1.86223
MARCH3	1.12257	1.49207		1.07554		0.919554								0.884557
PITPNC1	1.35435	1.69372		1.12616	1.52738	1.16549	1.99539							1.14949
SRPX2				0.867823		1.27868
VEGFA				0.896671		0.848843								0.831727
PTCHD1-AS	1.84297	1.25593		1.01673		0.929777								1.01776
LINC02163
AL160272.1		0.416332		0.641675		0.552558								0.391012
AL356108.1						0.556647
IGFBP4
ASF1B
CD38		0.872023		0.512302		0.454628
AC132803.1				0.889169		0.959093								1.06611
AL365295.1	1.0616	1.03663		0.976552		0.754699	0.826917							0.630352
SH2D3C				0.520727		0.4387								0.36929
PALD1				0.757963		0.618441
AC064875.1				0.750521		0.666491								0.755844
ACSL1				1.16293		1.03114								0.601335
PTPRK	1.90284	1.50069		1.38695		1.22057		2.11383		2.12341				1.19929
PBX3	2.09014	1.46399		1.71924		1.87534		1.57324						1.21307
STK33		0.958794		0.892731		0.883779								0.780971
SIGLEC1
WDR49	0.994574	1.06751		0.836646		0.74621								1.20466
ZNF367				0.671381		0.94882
LINC00589
LINC01197		0.830809				0.645113								0.735462
PCBP3				1.19912		1.16808								0.730759
UQCRB				0.683727										0.729485
FANCA				0.551725		0.62503								0.468761
LINC00499				0.797185		0.958813								0.95731
CSMD1	1.96881	2.38364		1.68193		1.88223				2.12113				1.82751
MEF2C	0.882496	1.64004		0.994173		1.13714								1.32789
AC004949.1				1.10197
RBPJ	1.67034	1.2978		1.08702		1.10371		1.18431		1.9511				0.907449
HBEGF				0.690397		0.582467								0.496089
RFX4		1.0445		0.950063		0.803249								0.863796
AC002069.2				0.656354		0.679375								0.749685
UACA	1.56545			1.13094		1.52159
TSHZ3		1.52187		0.803073		0.730437								0.754412
KCNB1		1.4456		0.568263		0.955623								1.06334
JCAD						0.715048								0.725804
RARB				1.09814		1.00827								0.938204
AC090578.1		1.05665		0.743191		0.70336								0.484515
LDLR		1.98331		1.43417		1.50799	2.33882							0.830206
CD84
AL139383.1	0.757936			0.380782		0.608179								0.433993
LINC01500						0.898427								0.811479
AC110023.1		1.62124		1.12658		1.15514	1.80325							1.17492
CFAP161				1.01699		1.17299								0.973069
ATP8A2	0.65239	2.50634		0.785465		1.73043				2.43924				1.8217
CDCP1				1.0098		0.893
ELOVL7	1.04014			0.72845		0.921351								0.714048
SNTG1	1.48427	0.880015		1.35322		1.03723				0.962857				0.802162
NOS1AP	1.02178	1.05434		0.701661		0.655929				0.924794				0.940472
MAPK4		1.92977		1.23637		1.3319	2.02106							1.31133
DHRS3	1.00957			0.783386		0.508254								0.576955
ITGA6				0.383166		0.128413								0.339479
SHC4	0.788893			0.730084		0.566235
LRRC7	1.79646	1.71014		1.12665		1.1753				1.55278				1.45438
TRG-AS1
LINC00698
IL1RAPL2				0.747333		1.38206								1.12831
BASP1		1.05404		0.937871		1.14164								1.09359
ARHGAP24	0.687743	0.782509		0.620719		1.01644		0.643055						0.865756
HEG1	1.73409	2.21887		1.51107		1.83455	3.00161							1.33474
HSPH1		0.778453		0.678077		0.608009								0.430172
LIF
ADGRG5
LINC01320						0.451718								0.710194
AC069277.1
AC008574.1		1.27317				1.15044								1.07399
STK17B				0.592343		0.734572								0.506551
SEMA3D														0.914694
AC073332.1	1.58418			0.993599		1.35155								1.54863
MYT1L		2.81496		1.74028		2.33293				2.41872				2.12834
AC091078.1		1.52126		1.09277		1.17973								1.19467
AGBL1	1.38711			1.07036		1.2212								0.756126
STIL						0.536824
LINC02315
TNS1	1.35519	1.9299		1.07437		1.23436								1.07315
AC114689.3				0.766009		0.889399								1.29742
ADCY4
AC012494.1				1.32994		0.780598								0.839283
GNG4						0.807335								0.996907
C1QTNF7	1.05447			1.08698		0.856638								0.829308
MED12L		1.3468		1.13206		1.10241								0.778255
AC008050.1				0.928775		0.902716								0.611157
ZNF521				1.36972		1.38201								1.28992
TLR2
AC020687.1
SLC16A12
AC105411.1				0.783398		0.678321								0.674526
AF165147.1	0.801854			0.679208		0.618047								0.586133
FMNL2	2.28388	1.52128		2.09542		1.75777	1.54456	1.93184		2.08535				1.45243
PCDH7		1.54607		1.75771		1.47326								1.45342
APOC2
FUT9	0.946317	1.20549		0.567825		0.725639		0.939975						0.772945
KIT						1.00525								1.4263
PLA2R1				0.353037		0.281497								0.463481
FHOD3		1.45617		1.05674		1.06157								1.14238
MMS22L	0.762427			0.780165		0.782859								0.702952
MIR4300HG				1.07953		1.0248								1.46159
LIN7A				0.861605		1.04134								0.969784
JUN	0.894582	1.13734		1.00623		1.11531								0.842048
AL391117.1				0.624225		0.527051								0.721778
RTKN2						0.631629								0.581719
CPVL						1.17185								1.5068
OPRD1		1.35998				0.790322								0.656134
AC019068.1				1.07382		1.0302
RPS5				0.81482										0.779525
CA12														0.650077
NR2F2-AS1						1.60394								1.54389
LINC01122	1.49644	2.24332		1.13599		1.96618				1.94765				1.93323
PADI2	1.54431			0.787985		0.708956								0.604898
WNT5B	1.035			0.718398		0.703528								0.487851
PLCL2	1.38562	0.847889		0.913936		0.603519								0.530239
AL133346.1	1.33366			1.14011		1.062								1.29737
AUTS2	2.77364	2.5692		2.42684	2.07363	2.2517	1.61156	2.87953		2.67137				2.10712
LINC02398						0.541981								0.641346
AC025419.1
EPHB1	1.35966	1.69036		1.32303		1.24608								1.51686
NOS3
PARM1		1.01409		0.992291		0.639672								0.487979
ANKRD30B						0.225071								0.342768
CTSS														0.83938
SPRY4-AS1	1.00196	1.31966		0.970091		1.03023								1.0581
MND1				0.885791		1.06943								0.955732
TWIST2						1.08474
FAM20A				0.338219		0.531972								0.699708
ACSS3		0.913799		0.971934		0.817152								0.774105
AC008014.1		0.824558		0.606436		0.66226								0.693607
RCSD1				1.03855
KITLG		0.854574		0.49843		0.680302								0.665788
BPGM						0.762847								0.512078
TNFRSF19				0.684871		0.724601
UNC13A		0.932945		0.523024		0.602109								0.572462
ABCA6	0.625151			0.527433		0.754705								0.637547
KCNK2						0.752188								0.650506
ARHGAP25
DNM3	2.47605	1.539		2.00174		1.50127		2.44015		2.42152				1.17364
ADCY1		1.22071		0.86296		0.878067								0.876171
AKAP12	0.873391	1.17795		1.08691		1.11243	1.84546							0.721084
S100B	0.707395	0.743671		0.589546		0.982287								0.406555
LYVE1				0.794045		0.573547								0.551998
GBE1	1.64643	1.68952		1.34138		1.27194		1.47014						1.01442
LINC02343						0.864767
AC099792.1		0.952143		0.84525		0.990803								0.795791
LMCD1				1.46652		1.90149
SLC2A5
TAGLN		1.70663		1.10675		1.41653	1.6117							0.487646
GNGT1
PRICKLE2	1.23252	1.90212		1.45939		1.29804	2.28773							1.05755
HK2				0.924126
NID2				0.550655		0.663304
[truncated: 16,213 more rows]

## Sheet: Stromal cells
gene	MBM05_sn	MBM06_sn	MBM07_sn	MBM08_sn	MBM09_sn	MBM11_sn	MBM12_sn	MBM13_sn	MBM14_sn	MBM15_sn	MBM16_sn	MBM17_sn	MBM18_sn	MBM19_sn	MBM20_sn	MPM01_sn	MPM02_sn	MPM04_sn	MPM05_sn	MPM06_sn	MPM07_sn	MPM08_sn	MPM09_sn	MPM10_sn	MPM11_sn
[truncated: 17,500 more rows]

[truncated: 14 more sheets: Microglia, MDM, Dendritic cells, Endothelial cells, Plasma cells, CD8+ T cells, Tregs, B cells, Monocytes, CD4+ T cells, NK cells, Cycling cells, Mast cells, Epithelial cells]
